# Supplementary material for: Comparative transcriptome analysis reveals candidate genes for the biosynthesis of natural insecticide in Tanacetum cinerariifolium
Source: BMC Genomics. 2017 Jan 9;18:54. doi: 10.1186/s12864-016-3409-4 (PMC5220608; doi:10.1186/s12864-016-3409-4)
Supplement: Additional file 1: — GO and Pfam ID for PYT_L and PYT_F samples. (XLS 19756 kb) [file 12864_2016_3409_MOESM1_ESM.xls]

## Sheet: Additional File 1 GO and pfamID
Sequence Name	sequence length	Gene_ID	Accession_ID	Gene_description	hit length	E-value	Bit score	GO Biological Process	GO Cellular Component	GO Molecular Function	Enzyme	Domain	annotation type
RefPYTLcomp1_c0_seq1	259	gi|225435395|	ref|XP_002285368.1|	PREDICTED: bifunctional dihydroflavonol 4-reductase/flavanone 4-reductase	50	3.11e-20	102.702	GO:0044237 cellular metabolic process	-	GO:0000166 nucleotide binding | GO:0050662 coenzyme binding | GO:0003824 catalytic activity	-	-	GO only
RefPYTLcomp8_c0_seq1	217	gi|359473323|	ref|XP_003631291.1|	PREDICTED: uncharacterized WD repeat-containing protein alr3466-like	65	2.45e-14	83.4088	-	-	-	-	pfam00400 WD40	Domain only
RefPYTLcomp9_c0_seq1	216	-			-	-	-	-	-	-	-	-
RefPYTLcomp10_c0_seq1	401	-			-	-	-	-	-	-	-	-
RefPYTLcomp16_c0_seq1	302	gi|357436967|	ref|XP_003588759.1|	Arylacetamide deacetylase	76	7.53e-23	111.676	GO:0008152 metabolic process	-	GO:0016787 hydrolase activity	-	-	GO only
RefPYTLcomp16_c1_seq1	250	-			-	-	-	-	-	-	-	-
RefPYTLcomp18_c0_seq1	205	-			-	-	-	-	-	-	-	-
RefPYTLcomp19_c0_seq1	293	-			-	-	-	-	-	-	-	-
RefPYTLcomp21_c0_seq1	250	-			-	-	-	-	-	-	-	-
RefPYTLcomp28_c0_seq1	248	-			-	-	-	-	-	-	-	-
RefPYTLcomp28_c1_seq1	297	gi|359483452|	ref|XP_002270330.2|	PREDICTED: E3 ubiquitin-protein ligase COP1-like	96	1.99e-37	156.095	GO:0055114 oxidation-reduction process	-	GO:0008270 zinc ion binding | GO:0016874 ligase activity | GO:0032440 2-alkenal reductase [NAD(P)] activity	-	pfam13923 zf-C3HC4_2 | pfam13639 zf-RING_2 | pfam00097 zf-C3HC4 | pfam13920 zf-C3HC4_3 | pfam13445 zf-RING_LisH | pfam12678 zf-rbx1	GO & Domain
RefPYTLcomp42_c0_seq1	247	-			-	-	-	-	-	-	-	-
RefPYTLcomp44_c0_seq1	244	-			-	-	-	-	-	-	-	-
RefPYTLcomp47_c0_seq1	203	-			-	-	-	-	-	-	-	-
RefPYTLcomp50_c0_seq1	414	-			-	-	-	-	-	-	-	-
RefPYTLcomp56_c0_seq1	261	-			-	-	-	-	-	-	-	-
RefPYTLcomp56_c1_seq1	410	-			-	-	-	-	-	-	-	-
RefPYTLcomp57_c0_seq1	240	-			-	-	-	-	-	-	-	-
RefPYTLcomp65_c0_seq1	201	-			-	-	-	-	-	-	-	-
RefPYTLcomp67_c0_seq1	235	gi|359485707|	ref|XP_002281337.2|	PREDICTED: BTB/POZ domain-containing protein At3g22104-like	77	1.8e-22	108.983	-	-	-	-	pfam00651 BTB	Domain only
RefPYTLcomp67_c1_seq1	253	-			-	-	-	-	-	-	-	-
RefPYTLcomp68_c0_seq1	290	-			-	-	-	-	-	-	-	-
RefPYTLcomp69_c0_seq1	256	gi|8515220|	gb|AAF75877.1|	heat shock protein 70	27	4.45e-06	57.8342	-	-	-	-	-
RefPYTLcomp71_c0_seq1	216	-			-	-	-	-	-	-	-	-
RefPYTLcomp71_c0_seq2	211	-			-	-	-	-	-	-	-	-
RefPYTLcomp76_c0_seq1	275	gi|225453360|	ref|XP_002270672.1|	PREDICTED: uncharacterized protein LOC100261519	40	4.61e-11	73.9866	-	-	-	-	-
RefPYTLcomp78_c0_seq1	211	gi|224131308|	ref|XP_002321052.1|	predicted protein	63	6.77e-23	109.432	-	-	-	-	-
RefPYTLcomp79_c0_seq1	236	gi|5922617|	dbj|BAA84618.1|	putative pectinesterase	38	5.88e-09	66.8077	-	-	-	-	-
RefPYTLcomp80_c0_seq1	243	-			-	-	-	-	-	-	-	-
RefPYTLcomp95_c0_seq1	272	-			-	-	-	-	-	-	-	-
RefPYTLcomp102_c0_seq1	214	gi|147801054|	emb|CAN77850.1|	hypothetical protein VITISV_020834	67	8.56e-07	59.6289	-	-	-	-	-
RefPYTLcomp105_c0_seq1	246	gi|357480675|	ref|XP_003610623.1|	40S ribosomal protein S29	30	0.000198	52.45	-	-	-	-	-
RefPYTLcomp108_c0_seq1	236	-			-	-	-	-	-	-	-	-
RefPYTLcomp113_c0_seq1	201	-			-	-	-	-	-	-	-	-
RefPYTLcomp115_c0_seq1	227	-			-	-	-	-	-	-	-	-
RefPYTLcomp123_c0_seq1	350	-			-	-	-	-	-	-	-	-
RefPYTLcomp124_c0_seq1	295	gi|357496069|	ref|XP_003618323.1|	hypothetical protein MTR_6g007980	80	1.4e-10	72.6405	-	-	-	-	pfam09687 PRESAN	Domain only
RefPYTLcomp126_c0_seq1	316	gi|114053447|	gb|AAT40537.2|	hypothetical protein SDM1_3t00003	51	7.98e-10	70.3971	-	-	-	-	-
RefPYTLcomp128_c0_seq1	215	gi|242013357|	ref|XP_002427376.1|	conserved hypothetical protein	68	5.77e-31	133.661	GO:0006446 regulation of translational initiation	GO:0005852 eukaryotic translation initiation factor 3 complex | GO:0005840 ribosome	GO:0003743 translation initiation factor activity	-	-	GO only
RefPYTLcomp133_c0_seq1	428	-			-	-	-	-	-	-	-	-
RefPYTLcomp136_c0_seq1	354	gi|15228781|	ref|NP_191154.1|	putative serine/threonine-protein kinase-like protein CCR3	118	1.12e-67	247.625	GO:0006468 protein phosphorylation | GO:0001578 microtubule bundle formation | GO:0009647 skotomorphogenesis | GO:0009729 detection of brassinosteroid stimulus | GO:0009742 brassinosteroid mediated signaling pathway | GO:0009069 serine family amino acid metabolic process	GO:0009536 plastid | GO:0016023 cytoplasmic membrane-bounded vesicle | GO:0005886 plasma membrane	GO:0004903 growth hormone receptor activity | GO:0004674 protein serine/threonine kinase activity | GO:0005524 ATP binding | GO:0042803 protein homodimerization activity	-	-	GO only
RefPYTLcomp137_c1_seq1	234	-			-	-	-	-	-	-	-	-
RefPYTLcomp139_c0_seq1	205	-			-	-	-	-	-	-	-	-
RefPYTLcomp149_c0_seq1	259	-			-	-	-	-	-	-	-	pfam14244 UBN2_3	Domain only
RefPYTLcomp154_c0_seq1	355	gi|224138108|	ref|XP_002326520.1|	predicted protein	117	5.99e-68	248.522	GO:0048440 carpel development | GO:0048653 anther development | GO:0045892 negative regulation of transcription, DNA-dependent	GO:0005654 nucleoplasm	GO:0003680 AT DNA binding	-	pfam03479 DUF296	GO & Domain
RefPYTLcomp155_c0_seq1	276	-			-	-	-	-	-	-	-	-
RefPYTLcomp156_c0_seq1	267	-			-	-	-	-	-	-	-	-
RefPYTLcomp157_c0_seq1	227	-			-	-	-	-	-	-	-	-
RefPYTLcomp159_c0_seq1	223	gi|350535739|	ref|NP_001234722.1|	LeTIR	69	6.51e-27	121.995	GO:0009734 auxin mediated signaling pathway	GO:0005739 mitochondrion	GO:0000822 inositol hexakisphosphate binding	-	pfam00646 F-box	GO & Domain
RefPYTLcomp160_c0_seq1	321	gi|359489909|	ref|XP_002274752.2|	PREDICTED: uncharacterized protein LOC100257868	97	4.09e-31	137.699	GO:0000911 cytokinesis by cell plate formation | GO:0006468 protein phosphorylation | GO:0055114 oxidation-reduction process | GO:0016117 carotenoid biosynthetic process | GO:0009558 embryo sac cellularization | GO:0009069 serine family amino acid metabolic process	GO:0009536 plastid | GO:0009524 phragmoplast	GO:0004674 protein serine/threonine kinase activity | GO:0016705 oxidoreductase activity, acting on paired donors, with incorporation or reduction of molecular oxygen | GO:0005524 ATP binding	-	-	GO only
RefPYTLcomp161_c0_seq1	211	-			-	-	-	-	-	-	-	-
RefPYTLcomp161_c1_seq1	389	gi|359806080|	ref|NP_001240928.1|	uncharacterized protein LOC100819843	120	2.68e-69	253.009	GO:0009117 nucleotide metabolic process | GO:0009225 nucleotide-sugar metabolic process | GO:0019872 streptomycin biosynthetic process | GO:0030639 polyketide biosynthetic process | GO:0005982 starch metabolic process | GO:0005985 sucrose metabolic process	-	GO:0008460 dTDP-glucose 4,6-dehydratase activity | GO:0048040 UDP-glucuronate decarboxylase activity | GO:0050662 coenzyme binding | GO:0000166 nucleotide binding	-	-	GO only
RefPYTLcomp164_c0_seq1	233	-			-	-	-	-	-	-	-	-
RefPYTLcomp164_c1_seq1	237	gi|224103417|	ref|XP_002313048.1|	predicted protein	35	4.5e-11	73.5379	-	-	-	-	-
RefPYTLcomp165_c0_seq1	224	-			-	-	-	-	-	-	-	-
RefPYTLcomp167_c0_seq1	281	-			-	-	-	-	-	-	-	-
RefPYTLcomp167_c1_seq1	267	-			-	-	-	-	-	-	-	-
RefPYTLcomp168_c0_seq1	273	gi|297745783|	emb|CBI15839.3|	unnamed protein product	91	9.47e-42	167.76	-	-	-	-	pfam13041 PPR_2	Domain only
RefPYTLcomp170_c0_seq1	218	-			-	-	-	-	-	-	-	-
RefPYTLcomp171_c0_seq1	322	-			-	-	-	-	-	-	-	-
RefPYTLcomp173_c0_seq1	251	-			-	-	-	-	-	-	-	-
RefPYTLcomp174_c0_seq1	294	-			-	-	-	-	-	-	-	-
RefPYTLcomp175_c0_seq1	265	gi|224144913|	ref|XP_002325460.1|	predicted protein	88	4.09e-51	193.784	GO:0055085 transmembrane transport | GO:0006611 protein export from nucleus | GO:0009553 embryo sac development | GO:0009860 pollen tube growth | GO:0009555 pollen development | GO:0009846 pollen germination | GO:0000059 protein import into nucleus, docking | GO:0007165 signal transduction	GO:0005829 cytosol | GO:0005643 nuclear pore	GO:0008565 protein transporter activity | GO:0022891 substrate-specific transmembrane transporter activity | GO:0004872 receptor activity | GO:0005515 protein binding	-	-	GO only
RefPYTLcomp176_c0_seq1	237	-			-	-	-	-	-	-	-	-
RefPYTLcomp178_c0_seq1	358	-			-	-	-	-	-	-	-	-
RefPYTLcomp180_c0_seq1	240	gi|225447931|	ref|XP_002268252.1|	PREDICTED: uncharacterized protein LOC100266907	79	1.83e-33	142.186	-	-	-	-	-
RefPYTLcomp180_c1_seq1	233	gi|357461721|	ref|XP_003601142.1|	hypothetical protein MTR_3g073480	77	5.34e-25	116.611	-	-	-	-	-
RefPYTLcomp182_c0_seq1	341	gi|254789785|	sp|B1ABR6.1|	RecName: Full=Retinoblastoma-related protein	103	2.75e-42	171.798	GO:0051726 regulation of cell cycle | GO:0006355 regulation of transcription, DNA-dependent	GO:0005634 nucleus	-	-	-	GO only
RefPYTLcomp183_c0_seq1	218	-			-	-	-	-	-	-	-	-
RefPYTLcomp184_c0_seq1	206	-			-	-	-	-	-	-	-	-
RefPYTLcomp186_c0_seq1	336	-			-	-	-	-	-	-	-	-
RefPYTLcomp187_c0_seq1	301	gi|134059|	sp|P23209.1|	RecName: Full=Ribosomal protein S13, mitochondrial	51	6.72e-28	127.379	GO:0006412 translation | GO:0042254 ribosome biogenesis	GO:0005840 ribosome | GO:0005739 mitochondrion	GO:0003735 structural constituent of ribosome | GO:0019843 rRNA binding	-	-	GO only
RefPYTLcomp187_c1_seq1	309	gi|16215380|	emb|CAC80432.1|	ribosomal protein S13	72	3.8e-37	155.646	GO:0006412 translation | GO:0042254 ribosome biogenesis	GO:0005763 mitochondrial small ribosomal subunit	GO:0003735 structural constituent of ribosome | GO:0019843 rRNA binding	-	pfam00416 Ribosomal_S13	GO & Domain
RefPYTLcomp189_c0_seq1	220	-			-	-	-	-	-	-	-	pfam13041 PPR_2 | pfam01535 PPR	Domain only
RefPYTLcomp193_c0_seq1	240	gi|107953708|	gb|ABF85694.1|	inorganic pyrophosphatase	79	1.52e-44	174.042	-	GO:0016023 cytoplasmic membrane-bounded vesicle | GO:0016020 membrane	-	-	-	GO only
RefPYTLcomp195_c0_seq1	310	-			-	-	-	-	-	-	-	-
RefPYTLcomp203_c0_seq1	318	-			-	-	-	-	-	-	-	-
RefPYTLcomp206_c0_seq1	231	gi|147843692|	emb|CAN79868.1|	hypothetical protein VITISV_011481	44	6.72e-05	53.7961	-	-	-	-	-
RefPYTLcomp208_c0_seq1	261	-			-	-	-	-	-	-	-	-
RefPYTLcomp209_c0_seq1	257	-			-	-	-	-	-	-	-	-
RefPYTLcomp210_c0_seq1	303	gi|224119282|	ref|XP_002318032.1|	predicted protein	100	9.68e-28	126.931	GO:0001666 response to hypoxia	-	GO:0008270 zinc ion binding	-	pfam13639 zf-RING_2 | pfam00097 zf-C3HC4 | pfam13923 zf-C3HC4_2 | pfam11793 FANCL_C	GO & Domain
RefPYTLcomp212_c0_seq1	238	-			-	-	-	-	-	-	-	-
RefPYTLcomp214_c0_seq1	218	-			-	-	-	-	-	-	-	-
RefPYTLcomp215_c0_seq1	288	-			-	-	-	-	-	-	-	-
RefPYTLcomp216_c0_seq1	219	gi|219893742|	emb|CAP72280.1|	troponin isoform 1, TpnT1	72	1.41e-24	114.816	-	-	-	-	-
RefPYTLcomp216_c1_seq1	406	gi|170048112|	ref|XP_001851541.1|	troponin t, invertebrate	134	2.87e-72	262.88	-	-	-	-	pfam00992 Troponin	Domain only
RefPYTLcomp217_c0_seq1	235	-			-	-	-	-	-	-	-	-
RefPYTLcomp219_c0_seq1	418	-			-	-	-	-	-	-	-	-
RefPYTLcomp219_c1_seq1	271	gi|68300802|	gb|AAY89343.1|	RNA polymerase II second largest subunit	58	1.92e-20	103.599	GO:0006351 transcription, DNA-dependent | GO:0006144 purine base metabolic process | GO:0006206 pyrimidine base metabolic process	GO:0033009 nucleomorph | GO:0005730 nucleolus	GO:0046872 metal ion binding | GO:0003899 DNA-directed RNA polymerase activity | GO:0003677 DNA binding | GO:0032549 ribonucleoside binding	-	-	GO only
RefPYTLcomp220_c0_seq1	479	gi|113205327|	gb|ABI34342.1|	Polyprotein, putative	152	3.07e-66	244.484	-	-	-	-	pfam00665 rve	Domain only
RefPYTLcomp221_c0_seq1	280	gi|33337947|	gb|AAQ13595.1|	putative squalene epoxidase	92	8.54e-52	196.476	GO:0055114 oxidation-reduction process | GO:0006694 steroid biosynthetic process | GO:0016114 terpenoid biosynthetic process	GO:0016021 integral to membrane	GO:0004506 squalene monooxygenase activity | GO:0050660 flavin adenine dinucleotide binding	-	-	GO only
RefPYTLcomp221_c1_seq1	232	gi|357476073|	ref|XP_003608322.1|	Squalene epoxidase	40	5.88e-16	88.7929	GO:0009414 response to water deprivation | GO:0016126 sterol biosynthetic process | GO:0055114 oxidation-reduction process | GO:0016114 terpenoid biosynthetic process	GO:0016023 cytoplasmic membrane-bounded vesicle | GO:0016021 integral to membrane | GO:0009536 plastid	GO:0050660 flavin adenine dinucleotide binding | GO:0004506 squalene monooxygenase activity	-	-	GO only
RefPYTLcomp223_c0_seq1	217	-			-	-	-	-	-	-	-	-
RefPYTLcomp226_c0_seq1	304	-			-	-	-	-	-	-	-	-
RefPYTLcomp230_c0_seq1	226	-			-	-	-	-	-	-	-	-
RefPYTLcomp230_c1_seq1	254	gi|359486044|	ref|XP_002269662.2|	PREDICTED: putative pentatricopeptide repeat-containing protein At3g49142-like	83	1.51e-19	100.459	-	-	-	-	-
RefPYTLcomp231_c0_seq1	337	-			-	-	-	-	-	-	-	-
RefPYTLcomp232_c0_seq1	597	gi|357468921|	ref|XP_003604745.1|	Verticillium wilt disease resistance protein	129	3.05e-29	134.109	GO:0006468 protein phosphorylation | GO:0055114 oxidation-reduction process | GO:0006118 electron transport | GO:0007178 transmembrane receptor protein serine/threonine kinase signaling pathway | GO:0009069 serine family amino acid metabolic process	GO:0016021 integral to membrane	GO:0004872 receptor activity | GO:0009055 electron carrier activity | GO:0004497 monooxygenase activity | GO:0020037 heme binding | GO:0005524 ATP binding | GO:0004709 MAP kinase kinase kinase activity | GO:0016705 oxidoreductase activity, acting on paired donors, with incorporation or reduction of molecular oxygen | GO:0032440 2-alkenal reductase [NAD(P)] activity	-	-	GO only
RefPYTLcomp233_c0_seq1	473	-			-	-	-	-	-	-	-	-
RefPYTLcomp235_c0_seq1	202	gi|224088503|	ref|XP_002308461.1|	predicted protein	65	5.46e-28	124.239	GO:0035556 intracellular signal transduction | GO:0009958 positive gravitropism | GO:0048364 root development | GO:0006623 protein targeting to vacuole | GO:0008333 endosome to lysosome transport | GO:0006896 Golgi to vacuole transport | GO:0010252 auxin homeostasis	GO:0005829 cytosol | GO:0030904 retromer complex | GO:0005771 multivesicular body | GO:0005792 microsome	GO:0035091 phosphatidylinositol binding | GO:0005515 protein binding	-	-	GO only
RefPYTLcomp237_c0_seq1	223	gi|296089136|	emb|CBI38839.3|	unnamed protein product	73	1.57e-30	132.763	GO:0006200 ATP catabolic process | GO:0006875 cellular metal ion homeostasis | GO:0071722 detoxification of arsenic-containing substance | GO:0006812 cation transport | GO:0015700 arsenite transport	GO:0016020 membrane | GO:0005783 endoplasmic reticulum	GO:0015446 arsenite-transmembrane transporting ATPase activity | GO:0046872 metal ion binding | GO:0005524 ATP binding | GO:0005515 protein binding	-	-	GO only
RefPYTLcomp242_c0_seq1	222	gi|224081467|	ref|XP_002306421.1|	predicted protein	72	2.26e-34	143.98	GO:0009926 auxin polar transport | GO:0055085 transmembrane transport | GO:0006812 cation transport	GO:0016021 integral to membrane	GO:0009672 auxin:hydrogen symporter activity	-	-	GO only
RefPYTLcomp242_c1_seq1	213	gi|255561457|	ref|XP_002521739.1|	auxin:hydrogen symporter, putative	62	1.55e-21	105.394	GO:0009926 auxin polar transport | GO:0055085 transmembrane transport | GO:0006812 cation transport	GO:0016021 integral to membrane	GO:0009672 auxin:hydrogen symporter activity	-	-	GO only
RefPYTLcomp244_c0_seq1	213	gi|357129256|	ref|XP_003566281.1|	PREDICTED: OPA3-like protein-like	44	4.63e-11	73.0892	-	-	-	-	-
RefPYTLcomp244_c1_seq1	205	-			-	-	-	-	-	-	-	-
RefPYTLcomp245_c0_seq1	334	-			-	-	-	-	-	-	-	-
RefPYTLcomp249_c0_seq1	554	gi|255555113|	ref|XP_002518594.1|	Negative regulator of the PHO system, putative	134	5.1e-43	176.734	GO:0048544 recognition of pollen | GO:0006468 protein phosphorylation | GO:0007169 transmembrane receptor protein tyrosine kinase signaling pathway | GO:0009069 serine family amino acid metabolic process	GO:0005739 mitochondrion	GO:0005529 sugar binding | GO:0004715 non-membrane spanning protein tyrosine kinase activity | GO:0004714 transmembrane receptor protein tyrosine kinase activity | GO:0005524 ATP binding | GO:0004674 protein serine/threonine kinase activity	2.7.11.1	-	GO & Enzyme
RefPYTLcomp251_c0_seq1	410	gi|224079447|	ref|XP_002305869.1|	tir-nbs-lrr resistance protein	131	3.08e-20	104.497	GO:0045087 innate immune response | GO:0007165 signal transduction	GO:0031224 intrinsic to membrane	GO:0004888 transmembrane signaling receptor activity | GO:0005524 ATP binding | GO:0017111 nucleoside-triphosphatase activity	-	-	GO only
RefPYTLcomp252_c0_seq1	246	gi|357120831|	ref|XP_003562128.1|	PREDICTED: medium-chain-fatty-acid--CoA ligase-like	51	7.2e-17	91.9337	GO:0006744 ubiquinone biosynthetic process	-	GO:0008756 o-succinylbenzoate-CoA ligase activity	-	pfam13193 DUF4009	GO & Domain
RefPYTLcomp255_c0_seq1	213	-			-	-	-	-	-	-	-	-
RefPYTLcomp256_c0_seq1	296	-			-	-	-	-	-	-	-	-
RefPYTLcomp256_c0_seq2	346	gi|2582381|	gb|AAC49874.1|	cation-chloride co-transporter	107	2.3e-26	123.341	GO:0055085 transmembrane transport | GO:0006814 sodium ion transport | GO:0006821 chloride transport	GO:0016021 integral to membrane	GO:0015377 cation:chloride symporter activity	-	-	GO only
RefPYTLcomp259_c0_seq1	214	-			-	-	-	-	-	-	-	-
RefPYTLcomp260_c0_seq1	216	gi|225436683|	ref|XP_002262885.1|	PREDICTED: pentatricopeptide repeat-containing protein At2g27610-like	68	7.27e-32	136.353	-	-	-	-	-
RefPYTLcomp262_c0_seq1	246	gi|225465054|	ref|XP_002265299.1|	PREDICTED: uncharacterized protein LOC100264983	81	1.07e-39	160.581	-	GO:0009506 plasmodesma | GO:0016020 membrane	-	-	-	GO only
RefPYTLcomp263_c0_seq1	226	gi|297807583|	ref|XP_002871675.1|	hypothetical protein ARALYDRAFT_488408	74	1.36e-49	187.502	-	-	-	-	-
RefPYTLcomp264_c0_seq1	285	-			-	-	-	-	-	-	-	-
RefPYTLcomp266_c0_seq1	216	-			-	-	-	-	-	-	-	-
RefPYTLcomp267_c0_seq1	224	-			-	-	-	-	-	-	-	-
RefPYTLcomp268_c0_seq1	205	-			-	-	-	-	-	-	-	-
RefPYTLcomp269_c0_seq1	425	-			-	-	-	-	-	-	-	-
RefPYTLcomp270_c0_seq1	245	gi|147816786|	emb|CAN71068.1|	hypothetical protein VITISV_031708	76	1.62e-30	133.661	GO:0055085 transmembrane transport | GO:0010540 basipetal auxin transport | GO:0006200 ATP catabolic process | GO:0010541 acropetal auxin transport | GO:0010315 auxin efflux	GO:0016021 integral to membrane | GO:0005886 plasma membrane	GO:0042626 ATPase activity, coupled to transmembrane movement of substances | GO:0005524 ATP binding | GO:0010329 auxin efflux transmembrane transporter activity	-	-	GO only
RefPYTLcomp271_c0_seq1	225	-			-	-	-	-	-	-	-	-
RefPYTLcomp271_c1_seq1	224	-			-	-	-	-	-	-	-	-
RefPYTLcomp272_c0_seq1	262	gi|147771903|	emb|CAN75708.1|	hypothetical protein VITISV_031421	86	3.06e-45	177.183	-	-	GO:0005488 binding	-	pfam13041 PPR_2 | pfam01535 PPR | pfam12854 PPR_1 | pfam13812 PPR_3	GO & Domain
RefPYTLcomp273_c0_seq1	394	gi|357482885|	ref|XP_003611729.1|	Amino acid permease	97	4.69e-28	129.174	GO:0015810 aspartate transport | GO:0015827 tryptophan transport | GO:0015804 neutral amino acid transport	GO:0016023 cytoplasmic membrane-bounded vesicle | GO:0005886 plasma membrane | GO:0016021 integral to membrane	GO:0015175 neutral amino acid transmembrane transporter activity | GO:0015172 acidic amino acid transmembrane transporter activity	-	-	GO only
RefPYTLcomp273_c0_seq2	224	gi|224063403|	ref|XP_002301129.1|	amino acid permease	74	5.29e-39	157.441	GO:0015810 aspartate transport | GO:0009624 response to nematode | GO:0015804 neutral amino acid transport | GO:0043090 amino acid import | GO:0015827 tryptophan transport	GO:0005886 plasma membrane | GO:0016021 integral to membrane	GO:0015175 neutral amino acid transmembrane transporter activity | GO:0015172 acidic amino acid transmembrane transporter activity	-	-	GO only
RefPYTLcomp274_c0_seq1	243	-			-	-	-	-	-	-	-	-
RefPYTLcomp274_c0_seq2	293	-			-	-	-	-	-	-	-	-
RefPYTLcomp275_c0_seq1	227	gi|113205386|	gb|AAU90288.2|	Polyprotein, putative	73	3.64e-18	95.5231	-	-	-	-	-
RefPYTLcomp277_c0_seq1	227	-			-	-	-	-	-	-	-	-
RefPYTLcomp278_c0_seq1	346	-			-	-	-	-	-	-	-	-
RefPYTLcomp278_c1_seq1	218	-			-	-	-	-	-	-	-	-
RefPYTLcomp279_c0_seq1	209	-			-	-	-	-	-	-	-	-
RefPYTLcomp279_c1_seq1	304	gi|255571949|	ref|XP_002526916.1|	phosphatidylinositol-4-phosphate 5-kinase, putative	99	5.65e-32	139.942	GO:0010118 stomatal movement | GO:0007164 establishment of tissue polarity | GO:0009860 pollen tube growth | GO:0046854 phosphatidylinositol phosphorylation | GO:0006897 endocytosis | GO:0009846 pollen germination | GO:0009827 plant-type cell wall modification	GO:0016324 apical plasma membrane | GO:0044445 cytosolic part | GO:0090406 pollen tube	GO:0016308 1-phosphatidylinositol-4-phosphate 5-kinase activity | GO:0005524 ATP binding	-	-	GO only
RefPYTLcomp280_c0_seq1	203	-			-	-	-	-	-	-	-	-
RefPYTLcomp281_c0_seq1	285	gi|147772785|	emb|CAN62838.1|	hypothetical protein VITISV_003391	49	1.93e-05	56.0394	-	-	-	-	-
RefPYTLcomp282_c0_seq1	340	-			-	-	-	-	-	-	-	-
RefPYTLcomp283_c0_seq1	264	-			-	-	-	-	-	-	-	-
RefPYTLcomp284_c0_seq1	219	-			-	-	-	-	-	-	-	-
RefPYTLcomp286_c0_seq1	205	-			-	-	-	-	-	-	-	-
RefPYTLcomp287_c0_seq1	220	-			-	-	-	-	-	-	-	-
RefPYTLcomp288_c0_seq1	491	gi|15237783|	ref|NP_197744.1|	carboxyesterase 18	93	5.48e-35	151.608	GO:0008152 metabolic process | GO:0009860 pollen tube growth | GO:0007165 signal transduction	-	GO:0004872 receptor activity | GO:0004091 carboxylesterase activity	-	-	GO only
RefPYTLcomp288_c1_seq1	211	gi|357498883|	ref|XP_003619730.1|	Arylacetamide deacetylase-like protein	67	1.09e-15	87.4469	-	-	-	-	-
RefPYTLcomp291_c0_seq1	206	gi|296084973|	emb|CBI28388.3|	unnamed protein product	67	6.59e-25	115.265	-	-	-	-	-
RefPYTLcomp293_c0_seq1	380	-			-	-	-	-	-	-	-	-
RefPYTLcomp295_c0_seq1	223	-			-	-	-	-	-	-	-	-
RefPYTLcomp295_c1_seq1	220	-			-	-	-	-	-	-	-	-
RefPYTLcomp299_c0_seq1	223	gi|356507582|	ref|XP_003522543.1|	PREDICTED: histone-lysine N-methyltransferase ATX4-like	66	1.79e-17	93.2797	GO:0034968 histone lysine methylation | GO:0006554 lysine catabolic process	GO:0005634 nucleus	GO:0018024 histone-lysine N-methyltransferase activity | GO:0008270 zinc ion binding	-	-	GO only
RefPYTLcomp300_c0_seq1	239	gi|147767483|	emb|CAN71257.1|	hypothetical protein VITISV_043224	78	2.6e-23	111.676	-	-	-	-	-
RefPYTLcomp301_c0_seq1	217	-			-	-	-	-	-	-	-	-
RefPYTLcomp304_c0_seq1	231	-			-	-	-	-	-	-	-	-
RefPYTLcomp305_c0_seq1	414	gi|297834316|	ref|XP_002885040.1|	hypothetical protein ARALYDRAFT_897709	72	1.82e-23	114.816	GO:0048825 cotyledon development | GO:0009926 auxin polar transport | GO:0048364 root development | GO:0009630 gravitropism | GO:0009069 serine family amino acid metabolic process | GO:0016310 phosphorylation	-	GO:0004674 protein serine/threonine kinase activity	-	-	GO only
RefPYTLcomp307_c0_seq1	380	gi|4726116|	gb|AAD28316.1|	hypothetical protein	53	9.54e-08	64.1156	-	-	-	-	-
RefPYTLcomp310_c0_seq1	245	-			-	-	-	-	-	-	-	-
RefPYTLcomp310_c1_seq1	237	-			-	-	-	-	-	-	-	-
RefPYTLcomp312_c0_seq1	275	gi|356497603|	ref|XP_003517649.1|	PREDICTED: 4-coumarate--CoA ligase-like 6-like	91	2.15e-37	155.197	GO:0055114 oxidation-reduction process | GO:0009805 coumarin biosynthetic process | GO:0009809 lignin biosynthetic process | GO:0009811 stilbene biosynthetic process	-	GO:0047077 Photinus-luciferin 4-monooxygenase (ATP-hydrolyzing) activity | GO:0016207 4-coumarate-CoA ligase activity	-	-	GO only
RefPYTLcomp313_c0_seq1	217	-			-	-	-	-	-	-	-	-
RefPYTLcomp319_c0_seq1	223	-			-	-	-	-	-	-	-	-
RefPYTLcomp319_c1_seq1	207	-			-	-	-	-	-	-	-	-
RefPYTLcomp321_c0_seq1	211	-			-	-	-	-	-	-	-	-
RefPYTLcomp321_c1_seq1	341	-			-	-	-	-	-	-	-	-
RefPYTLcomp322_c0_seq1	206	-			-	-	-	-	-	-	-	-
RefPYTLcomp329_c0_seq1	410	gi|28268680|	dbj|BAC56865.1|	respiratory burst oxidase homolog	136	7.73e-70	254.804	GO:0009611 response to wounding | GO:0043069 negative regulation of programmed cell death | GO:0050832 defense response to fungus | GO:0072593 reactive oxygen species metabolic process | GO:0009408 response to heat | GO:0055114 oxidation-reduction process | GO:0006118 electron transport | GO:0006804 peroxidase reaction | GO:0006979 response to oxidative stress	GO:0005886 plasma membrane | GO:0016021 integral to membrane	GO:0050660 flavin adenine dinucleotide binding | GO:0016174 NAD(P)H oxidase activity | GO:0009055 electron carrier activity | GO:0005506 iron ion binding | GO:0005509 calcium ion binding | GO:0004601 peroxidase activity	-	-	GO only
RefPYTLcomp330_c0_seq1	253	gi|225428090|	ref|XP_002278139.1|	PREDICTED: G2/mitotic-specific cyclin-1-like	84	8.02e-33	140.84	GO:0007067 mitosis | GO:0000079 regulation of cyclin-dependent protein kinase activity | GO:0051301 cell division	GO:0005634 nucleus	GO:0019901 protein kinase binding	-	pfam02984 Cyclin_C	GO & Domain
RefPYTLcomp332_c0_seq1	230	gi|225458529|	ref|XP_002282331.1|	PREDICTED: serine carboxypeptidase II-3-like	76	9.87e-39	156.992	GO:0006508 proteolysis	-	GO:0004185 serine-type carboxypeptidase activity	-	-	GO only
RefPYTLcomp333_c0_seq1	298	gi|255555158|	ref|XP_002518616.1|	conserved hypothetical protein	97	1.06e-41	168.658	-	-	-	-	-
RefPYTLcomp336_c0_seq1	224	-			-	-	-	-	-	-	-	-
RefPYTLcomp336_c1_seq1	310	-			-	-	-	-	-	-	-	-
RefPYTLcomp343_c0_seq1	261	-			-	-	-	-	-	-	-	-
RefPYTLcomp344_c0_seq1	234	-			-	-	-	-	-	-	-	-
RefPYTLcomp345_c0_seq1	241	-			-	-	-	-	-	-	-	-
RefPYTLcomp346_c0_seq1	266	gi|356563208|	ref|XP_003549856.1|	PREDICTED: uncharacterized protein LOC100775386	87	9.37e-17	91.9337	-	-	-	-	-
RefPYTLcomp347_c0_seq1	765	gi|224053420|	ref|XP_002297810.1|	predicted protein	158	1.75e-07	64.5643	-	-	-	-	-
RefPYTLcomp349_c0_seq1	214	-			-	-	-	-	-	-	-	-
RefPYTLcomp350_c0_seq1	245	gi|118484915|	gb|ABK94323.1|	unknown	81	2.51e-32	139.045	GO:0008152 metabolic process	-	GO:0003824 catalytic activity	-	pfam00571 CBS	GO & Domain
RefPYTLcomp350_c1_seq1	309	gi|118484915|	gb|ABK94323.1|	unknown	102	1.47e-33	144.878	GO:0008152 metabolic process	-	GO:0003824 catalytic activity	-	-	GO only
RefPYTLcomp353_c0_seq1	339	-			-	-	-	-	-	-	-	-
RefPYTLcomp354_c0_seq1	227	gi|224075864|	ref|XP_002304802.1|	predicted protein	75	4.52e-37	152.057	GO:0048768 root hair cell tip growth | GO:0046854 phosphatidylinositol phosphorylation	GO:0016324 apical plasma membrane | GO:0005737 cytoplasm	GO:0016308 1-phosphatidylinositol-4-phosphate 5-kinase activity | GO:0005524 ATP binding	-	-	GO only
RefPYTLcomp357_c0_seq1	215	-			-	-	-	-	-	-	-	-
RefPYTLcomp358_c0_seq1	227	-			-	-	-	-	-	-	-	-
RefPYTLcomp359_c0_seq1	213	-			-	-	-	-	-	-	-	-
RefPYTLcomp365_c0_seq1	253	-			-	-	-	-	-	-	-	-
RefPYTLcomp371_c0_seq1	202	-			-	-	-	-	-	-	-	-
RefPYTLcomp373_c0_seq1	260	gi|147828210|	emb|CAN71108.1|	hypothetical protein VITISV_001478	86	3.75e-39	159.684	-	GO:0005739 mitochondrion	-	-	-	GO only
RefPYTLcomp374_c0_seq1	204	-			-	-	-	-	-	-	-	-
RefPYTLcomp374_c1_seq1	254	-			-	-	-	-	-	-	-	-
RefPYTLcomp377_c0_seq2	359	-			-	-	-	-	-	-	-	-
RefPYTLcomp378_c0_seq1	226	-			-	-	-	-	-	-	-	-
RefPYTLcomp379_c0_seq1	234	gi|225444109|	ref|XP_002266412.1|	PREDICTED: putative germin-like protein 2-1	75	7.01e-32	137.25	-	GO:0016023 cytoplasmic membrane-bounded vesicle | GO:0048046 apoplast | GO:0005618 cell wall	GO:0045735 nutrient reservoir activity | GO:0030145 manganese ion binding	-	-	GO only
RefPYTLcomp379_c1_seq1	217	gi|225447031|	ref|XP_002269347.1|	PREDICTED: putative germin-like protein 2-1	70	1.53e-31	135.455	GO:0055114 oxidation-reduction process | GO:0007165 signal transduction | GO:0006801 superoxide metabolic process	GO:0016023 cytoplasmic membrane-bounded vesicle | GO:0048046 apoplast	GO:0004872 receptor activity | GO:0004784 superoxide dismutase activity | GO:0045735 nutrient reservoir activity | GO:0030145 manganese ion binding	-	pfam00190 Cupin_1	GO & Domain
RefPYTLcomp380_c0_seq1	307	gi|356551693|	ref|XP_003544208.1|	PREDICTED: nodulin-26-like	31	0.00139	50.2066	-	-	-	-	-
RefPYTLcomp383_c0_seq1	223	gi|356561520|	ref|XP_003549029.1|	PREDICTED: pentatricopeptide repeat-containing protein At5g42450, mitochondrial-like	40	0.000604	50.6553	-	-	-	-	-
RefPYTLcomp386_c0_seq1	218	-			-	-	-	-	-	-	-	-
RefPYTLcomp387_c0_seq1	201	-			-	-	-	-	-	-	-	-
RefPYTLcomp387_c1_seq1	255	-			-	-	-	-	-	-	-	-
RefPYTLcomp389_c0_seq1	314	gi|15144509|	gb|AAK84476.1|	unknown	104	8.18e-34	145.775	-	-	-	-	pfam07321 YscO	Domain only
RefPYTLcomp389_c1_seq1	213	-			-	-	-	-	-	-	-	-
RefPYTLcomp391_c0_seq1	223	-			-	-	-	-	-	-	-	-
RefPYTLcomp392_c0_seq1	339	gi|91093044|	ref|XP_966517.1|	PREDICTED: similar to cathepsin D isoform 1	111	6.66e-50	193.784	GO:0006508 proteolysis	-	GO:0004190 aspartic-type endopeptidase activity	-	-	GO only
RefPYTLcomp393_c0_seq1	251	-			-	-	-	-	-	-	-	-
RefPYTLcomp394_c0_seq1	387	-			-	-	-	-	-	-	-	-
RefPYTLcomp395_c0_seq1	215	-			-	-	-	-	-	-	-	-
RefPYTLcomp396_c0_seq1	202	-			-	-	-	-	-	-	-	-
RefPYTLcomp398_c0_seq1	220	-			-	-	-	-	-	-	-	-
RefPYTLcomp401_c0_seq1	232	gi|134142071|	gb|ABO61379.1|	serine hydroxymethyltransferase	77	2.86e-43	170.004	GO:0006563 L-serine metabolic process | GO:0032259 methylation | GO:0006544 glycine metabolic process	-	GO:0030170 pyridoxal phosphate binding | GO:0004372 glycine hydroxymethyltransferase activity | GO:0008168 methyltransferase activity	-	-	GO only
RefPYTLcomp402_c0_seq1	232	-			-	-	-	-	-	-	-	-
RefPYTLcomp403_c0_seq1	247	-			-	-	-	-	-	-	-	-
RefPYTLcomp403_c1_seq1	237	-			-	-	-	-	-	-	-	-
RefPYTLcomp405_c0_seq2	244	-			-	-	-	-	-	-	-	-
RefPYTLcomp405_c1_seq1	220	gi|357474787|	ref|XP_003607679.1|	TBC1 domain family member	56	5.19e-25	116.162	-	-	-	-	-
RefPYTLcomp409_c0_seq1	207	-			-	-	-	-	-	-	-	-
RefPYTLcomp411_c0_seq1	230	gi|45433905|	emb|CAF33485.2|	putative N-acetylglucosaminyltransferase III	74	4.16e-38	155.197	GO:0006487 protein N-linked glycosylation	GO:0016023 cytoplasmic membrane-bounded vesicle | GO:0016020 membrane	GO:0003830 beta-1,4-mannosylglycoprotein 4-beta-N-acetylglucosaminyltransferase activity	-	-	GO only
RefPYTLcomp413_c0_seq1	340	-			-	-	-	-	-	-	-	-
RefPYTLcomp414_c0_seq1	223	-			-	-	-	-	-	-	-	-
RefPYTLcomp414_c1_seq1	241	-			-	-	-	-	-	-	-	-
RefPYTLcomp417_c0_seq1	243	-			-	-	-	-	-	-	-	-
RefPYTLcomp420_c0_seq1	245	-			-	-	-	-	-	-	-	-
RefPYTLcomp420_c1_seq1	208	-			-	-	-	-	-	-	-	-
RefPYTLcomp421_c0_seq1	202	-			-	-	-	-	-	-	-	-
RefPYTLcomp423_c0_seq1	230	-			-	-	-	-	-	-	-	-
RefPYTLcomp424_c0_seq1	250	gi|350540116|	ref|NP_001234647.1|	AP2 transcription factor SlAP2d	82	5.4e-49	187.053	GO:0009887 organ morphogenesis | GO:0010228 vegetative to reproductive phase transition of meristem | GO:0006355 regulation of transcription, DNA-dependent	GO:0005667 transcription factor complex	GO:0003700 sequence-specific DNA binding transcription factor activity | GO:0003677 DNA binding	-	-	GO only
RefPYTLcomp427_c0_seq1	221	-			-	-	-	-	-	-	-	-
RefPYTLcomp429_c0_seq1	232	-			-	-	-	-	-	-	-	-
RefPYTLcomp430_c0_seq1	223	-			-	-	-	-	-	-	-	-
RefPYTLcomp433_c0_seq1	237	gi|255579104|	ref|XP_002530400.1|	conserved hypothetical protein	79	1.39e-36	151.159	-	-	-	-	-
RefPYTLcomp435_c0_seq1	229	-			-	-	-	-	-	-	-	-
RefPYTLcomp437_c0_seq1	211	-			-	-	-	-	-	-	-	-
RefPYTLcomp437_c1_seq1	268	-			-	-	-	-	-	-	-	-
RefPYTLcomp439_c0_seq1	592	gi|224125302|	ref|XP_002319552.1|	predicted protein	125	1.09e-35	154.3	-	-	-	-	pfam00011 HSP20	Domain only
RefPYTLcomp440_c0_seq1	224	-			-	-	-	-	-	-	-	-
RefPYTLcomp447_c0_seq1	230	-			-	-	-	-	-	-	-	-
RefPYTLcomp447_c1_seq1	313	gi|359482592|	ref|XP_002279432.2|	PREDICTED: probable plastidic glucose transporter 3-like	99	5.2e-35	149.364	GO:0055085 transmembrane transport | GO:0008643 carbohydrate transport | GO:0055114 oxidation-reduction process	GO:0016021 integral to membrane	GO:0005351 sugar:hydrogen symporter activity | GO:0032440 2-alkenal reductase [NAD(P)] activity	-	-	GO only
RefPYTLcomp449_c0_seq1	298	gi|356511037|	ref|XP_003524238.1|	PREDICTED: uncharacterized protein LOC100782971	43	0.000142	53.3474	-	-	-	-	-
RefPYTLcomp449_c1_seq1	356	gi|147822176|	emb|CAN68077.1|	hypothetical protein VITISV_042019	46	0.000479	52.0013	-	-	-	-	-
RefPYTLcomp451_c0_seq1	245	-			-	-	-	-	-	-	-	-
RefPYTLcomp452_c0_seq1	230	gi|357520921|	ref|XP_003630749.1|	Galactose oxidase	69	7.46e-08	63.2183	-	-	-	-	pfam09118 DUF1929	Domain only
RefPYTLcomp454_c0_seq1	227	-			-	-	-	-	-	-	-	-
RefPYTLcomp456_c0_seq1	222	gi|225443796|	ref|XP_002272922.1|	PREDICTED: uncharacterized protein LOC100265230	73	1.14e-19	100.01	-	GO:0009507 chloroplast	-	-	-	GO only
RefPYTLcomp457_c0_seq1	237	-			-	-	-	-	-	-	-	-
RefPYTLcomp458_c0_seq1	216	-			-	-	-	-	-	-	-	-
RefPYTLcomp459_c0_seq1	231	gi|357438379|	ref|XP_003589465.1|	GDSL esterase/lipase	76	1.89e-43	170.452	GO:0010226 response to lithium ion | GO:0009751 response to salicylic acid stimulus | GO:0042538 hyperosmotic salinity response | GO:0006629 lipid metabolic process	-	GO:0004091 carboxylesterase activity	-	-	GO only
RefPYTLcomp460_c0_seq1	215	-			-	-	-	-	-	-	-	-
RefPYTLcomp469_c0_seq1	331	-			-	-	-	-	-	-	-	-
RefPYTLcomp471_c0_seq1	303	-			-	-	-	-	-	-	-	-
RefPYTLcomp472_c0_seq1	224	gi|17065916|	emb|CAC80883.1|	geraniol 10-hydroxylase	73	2.09e-25	117.508	GO:0055114 oxidation-reduction process | GO:0006118 electron transport	-	GO:0020037 heme binding | GO:0016705 oxidoreductase activity, acting on paired donors, with incorporation or reduction of molecular oxygen | GO:0004497 monooxygenase activity | GO:0009055 electron carrier activity	-	-	GO only
RefPYTLcomp473_c0_seq1	250	-			-	-	-	-	-	-	-	-
RefPYTLcomp474_c0_seq1	416	gi|357484337|	ref|XP_003612456.1|	JmjC domain-containing protein	89	6.95e-24	116.162	-	-	-	-	-
RefPYTLcomp474_c1_seq1	228	gi|357484337|	ref|XP_003612456.1|	JmjC domain-containing protein	70	1.53e-12	78.0247	-	-	-	-	-
RefPYTLcomp475_c0_seq1	283	-			-	-	-	-	-	-	-	-
RefPYTLcomp475_c1_seq1	255	-			-	-	-	-	-	-	-	-
RefPYTLcomp483_c0_seq1	298	gi|255587177|	ref|XP_002534166.1|	big map kinase/bmk, putative	67	1.07e-30	135.904	GO:0006468 protein phosphorylation | GO:0009738 abscisic acid mediated signaling pathway | GO:0000165 MAPKKK cascade | GO:0007178 transmembrane receptor protein serine/threonine kinase signaling pathway | GO:0009069 serine family amino acid metabolic process	GO:0005829 cytosol | GO:0005739 mitochondrion | GO:0005634 nucleus	GO:0004707 MAP kinase activity | GO:0005524 ATP binding	-	-	GO only
RefPYTLcomp484_c0_seq1	312	-			-	-	-	-	-	-	-	-
RefPYTLcomp488_c0_seq1	305	gi|359477758|	ref|XP_002281923.2|	PREDICTED: uncharacterized protein LOC100242555	81	1.21e-30	135.904	GO:0008610 lipid biosynthetic process	-	-	-	-	GO only
RefPYTLcomp489_c0_seq1	290	-			-	-	-	-	-	-	-	-
RefPYTLcomp491_c0_seq1	234	gi|225466163|	ref|XP_002263755.1|	PREDICTED: pentatricopeptide repeat-containing protein At5g66520-like	75	2e-31	135.904	-	-	-	-	-
RefPYTLcomp493_c0_seq1	227	gi|224119800|	ref|XP_002331164.1|	predicted protein	69	1.62e-25	117.957	-	-	-	-	-
RefPYTLcomp494_c0_seq1	246	-			-	-	-	-	-	-	-	-
RefPYTLcomp496_c0_seq1	203	-			-	-	-	-	-	-	-	-
RefPYTLcomp496_c1_seq1	279	-			-	-	-	-	-	-	-	-
RefPYTLcomp498_c0_seq1	284	-			-	-	-	-	-	-	-	-
RefPYTLcomp499_c0_seq1	291	-			-	-	-	-	-	-	-	-
RefPYTLcomp500_c0_seq1	209	gi|15231863|	ref|NP_190938.1|	pentatricopeptide repeat-containing protein	67	9.18e-26	117.957	GO:0009793 embryo development ending in seed dormancy	GO:0009507 chloroplast	GO:0005488 binding	-	pfam13041 PPR_2 | pfam12854 PPR_1 | pfam01535 PPR | pfam13812 PPR_3	GO & Domain
RefPYTLcomp500_c1_seq1	214	gi|225439731|	ref|XP_002272943.1|	PREDICTED: pentatricopeptide repeat-containing protein At3g53700, chloroplastic	71	2.31e-34	143.532	GO:0009793 embryo development ending in seed dormancy	GO:0009507 chloroplast	GO:0005488 binding	-	pfam13041 PPR_2 | pfam12854 PPR_1 | pfam01535 PPR | pfam13812 PPR_3	GO & Domain
RefPYTLcomp501_c0_seq1	283	gi|283051|	pir||	RNA-directed DNA polymerase (EC 2.7.7.49) - maize transposon (fragment)	43	2.57e-11	74.8839	-	-	-	-	-
RefPYTLcomp501_c1_seq1	261	gi|77554862|	gb|ABA97658.1|	retrotransposon protein, putative, Ty1-copia subclass	38	0.000115	53.3474	-	-	-	-	-
RefPYTLcomp502_c0_seq1	212	gi|261414302|	gb|ACX83569.1|	DNA methyltransferase	41	5.92e-15	85.2035	GO:0090116 C-5 methylation of cytosine | GO:0006555 methionine metabolic process	GO:0005634 nucleus	GO:0003886 DNA (cytosine-5-)-methyltransferase activity | GO:0003677 DNA binding | GO:0016746 transferase activity, transferring acyl groups	-	-	GO only
RefPYTLcomp502_c1_seq1	230	gi|261414302|	gb|ACX83569.1|	DNA methyltransferase	76	1.38e-44	173.593	GO:0090116 C-5 methylation of cytosine | GO:0006555 methionine metabolic process	GO:0005634 nucleus	GO:0003886 DNA (cytosine-5-)-methyltransferase activity | GO:0003677 DNA binding	-	-	GO only
RefPYTLcomp503_c0_seq1	272	gi|15220283|	ref|NP_175198.1|	Lysine histidine transporter-like 8	90	3.03e-53	200.065	GO:0006865 amino acid transport	GO:0016021 integral to membrane | GO:0005886 plasma membrane	GO:0015171 amino acid transmembrane transporter activity	-	-	GO only
RefPYTLcomp504_c0_seq1	228	-			-	-	-	-	-	-	-	-
RefPYTLcomp505_c0_seq1	221	gi|224134633|	ref|XP_002327452.1|	predicted protein	72	2.16e-27	123.341	GO:0009058 biosynthetic process | GO:0005985 sucrose metabolic process | GO:0005982 starch metabolic process	-	GO:0016157 sucrose synthase activity	-	-	GO only
RefPYTLcomp506_c0_seq1	266	gi|356498631|	ref|XP_003518153.1|	PREDICTED: apurinic endonuclease-redox protein-like	88	8.36e-50	190.194	GO:0045893 positive regulation of transcription, DNA-dependent | GO:0006284 base-excision repair	GO:0042644 chloroplast nucleoid | GO:0005739 mitochondrion	GO:0004519 endonuclease activity | GO:0003906 DNA-(apurinic or apyrimidinic site) lyase activity | GO:0003677 DNA binding	-	pfam04380 BMFP	GO & Domain
RefPYTLcomp507_c0_seq1	278	gi|283837093|	emb|CBH19891.1|	cell cycle switch 52A	80	1.42e-14	85.2035	-	-	-	-	-
RefPYTLcomp508_c0_seq1	251	gi|321443852|	gb|EFX60215.1|	hypothetical protein DAPPUDRAFT_72393	81	1.01e-26	122.444	-	-	-	-	-
RefPYTLcomp518_c0_seq1	382	gi|224070587|	ref|XP_002303175.1|	predicted protein	127	4.66e-41	169.106	GO:0009753 response to jasmonic acid stimulus | GO:0051307 meiotic chromosome separation | GO:0042742 defense response to bacterium | GO:0045876 positive regulation of sister chromatid cohesion | GO:0009960 endosperm development | GO:0007623 circadian rhythm | GO:0006508 proteolysis | GO:0019762 glucosinolate catabolic process | GO:0010150 leaf senescence | GO:0009826 unidimensional cell growth |…	GO:0005634 nucleus	GO:0008233 peptidase activity | GO:0030234 enzyme regulator activity | GO:0005515 protein binding	-	-	GO only
RefPYTLcomp519_c0_seq1	523	gi|224109232|	ref|XP_002315130.1|	laccase 90d	161	4.84e-81	292.044	GO:0046274 lignin catabolic process | GO:0055114 oxidation-reduction process | GO:0006118 electron transport | GO:0019852 L-ascorbic acid metabolic process	GO:0016023 cytoplasmic membrane-bounded vesicle | GO:0048046 apoplast	GO:0005507 copper ion binding | GO:0052716 hydroquinone:oxygen oxidoreductase activity | GO:0008447 L-ascorbate oxidase activity	-	pfam07732 Cu-oxidase_3	GO & Domain
RefPYTLcomp520_c0_seq1	320	-			-	-	-	-	-	-	-	-
RefPYTLcomp520_c1_seq1	304	-			-	-	-	-	-	-	-	-
RefPYTLcomp521_c0_seq1	213	-			-	-	-	-	-	-	-	-
RefPYTLcomp522_c0_seq1	247	-			-	-	-	-	-	-	-	-
RefPYTLcomp528_c0_seq1	240	gi|356557795|	ref|XP_003547196.1|	PREDICTED: LOW QUALITY PROTEIN: pentatricopeptide repeat-containing protein At4g21065-like	74	4.09e-40	161.479	GO:0009451 RNA modification	GO:0009507 chloroplast	-	-	-	GO only
RefPYTLcomp528_c1_seq1	244	gi|147809935|	emb|CAN67095.1|	hypothetical protein VITISV_016806	81	1.07e-35	148.916	-	GO:0009536 plastid	-	-	-	GO only
RefPYTLcomp529_c0_seq1	311	-			-	-	-	-	-	-	-	-
RefPYTLcomp530_c0_seq1	210	-			-	-	-	-	-	-	-	-
RefPYTLcomp532_c0_seq1	246	gi|297800018|	ref|XP_002867893.1|	EMB1895	78	8.91e-09	66.359	GO:0009793 embryo development ending in seed dormancy	-	GO:0005488 binding	-	-	GO only
RefPYTLcomp533_c0_seq1	241	-			-	-	-	-	-	-	-	-
RefPYTLcomp535_c0_seq1	233	-			-	-	-	-	-	-	-	-
RefPYTLcomp542_c0_seq1	215	-			-	-	-	-	-	-	-	-
RefPYTLcomp542_c1_seq1	508	-			-	-	-	-	-	-	-	-
RefPYTLcomp549_c0_seq1	210	-			-	-	-	-	-	-	-	-
RefPYTLcomp551_c0_seq1	211	-			-	-	-	-	-	-	-	-
RefPYTLcomp555_c0_seq1	211	-			-	-	-	-	-	-	-	-
RefPYTLcomp555_c1_seq1	258	-			-	-	-	-	-	-	-	-
RefPYTLcomp556_c0_seq1	320	gi|357115260|	ref|XP_003559408.1|	PREDICTED: UDP-glycosyltransferase 83A1-like	44	3.61e-13	81.1654	GO:0009813 flavonoid biosynthetic process	-	GO:0047213 anthocyanidin 3-O-glucosyltransferase activity | GO:0015020 glucuronosyltransferase activity	-	-	GO only
RefPYTLcomp557_c0_seq1	209	gi|356524499|	ref|XP_003530866.1|	PREDICTED: uncharacterized protein LOC100779997	69	2.6e-17	92.3824	-	-	-	-	-
RefPYTLcomp563_c0_seq1	211	-			-	-	-	-	-	-	-	-
RefPYTLcomp563_c1_seq1	303	gi|2346988|	dbj|BAA21928.1|	ZPT4-4	53	6.15e-13	80.2681	-	GO:0005622 intracellular	GO:0008270 zinc ion binding | GO:0003676 nucleic acid binding	-	pfam13912 zf-C2H2_6	GO & Domain
RefPYTLcomp565_c0_seq1	206	-			-	-	-	-	-	-	-	-
RefPYTLcomp566_c0_seq1	257	-			-	-	-	-	-	-	-	-
RefPYTLcomp566_c1_seq1	214	-			-	-	-	-	-	-	-	-
RefPYTLcomp568_c0_seq1	214	-			-	-	-	-	-	-	-	-
RefPYTLcomp571_c0_seq1	201	gi|255571945|	ref|XP_002526914.1|	glutamate synthase, putative	66	1.84e-28	125.585	GO:0006537 glutamate biosynthetic process | GO:0006541 glutamine metabolic process | GO:0055114 oxidation-reduction process	GO:0009941 chloroplast envelope | GO:0009570 chloroplast stroma	GO:0046872 metal ion binding | GO:0016041 glutamate synthase (ferredoxin) activity | GO:0051538 3 iron, 4 sulfur cluster binding	-	-	GO only
RefPYTLcomp571_c1_seq1	269	gi|356571939|	ref|XP_003554128.1|	PREDICTED: LOW QUALITY PROTEIN: ferredoxin-dependent glutamate synthase 1, chloroplastic-like	89	1.96e-45	178.08	GO:0055114 oxidation-reduction process | GO:0009416 response to light stimulus | GO:0006537 glutamate biosynthetic process | GO:0015813 L-glutamate transport | GO:0009853 photorespiration | GO:0080114 positive regulation of glycine hydroxymethyltransferase activity | GO:0006814 sodium ion transport | GO:0015846 polyamine transport	GO:0005739 mitochondrion | GO:0016021 integral to membrane | GO:0009941 chloroplast envelope | GO:0009570 chloroplast stroma | GO:0048046 apoplast	GO:0016041 glutamate synthase (ferredoxin) activity | GO:0015501 glutamate:sodium symporter activity | GO:0005515 protein binding	-	-	GO only
RefPYTLcomp575_c0_seq1	242	-			-	-	-	-	-	-	-	-
RefPYTLcomp577_c0_seq1	211	-			-	-	-	-	-	-	-	-
RefPYTLcomp579_c0_seq1	216	gi|224079211|	ref|XP_002305795.1|	predicted protein	67	8.89e-15	84.7548	GO:0006468 protein phosphorylation | GO:0007169 transmembrane receptor protein tyrosine kinase signaling pathway | GO:0009069 serine family amino acid metabolic process	GO:0005886 plasma membrane	GO:0005529 sugar binding | GO:0004715 non-membrane spanning protein tyrosine kinase activity | GO:0004714 transmembrane receptor protein tyrosine kinase activity | GO:0005524 ATP binding | GO:0004674 protein serine/threonine kinase activity	-	-	GO only
RefPYTLcomp582_c0_seq1	226	-			-	-	-	-	-	-	-	-
RefPYTLcomp583_c0_seq1	230	-			-	-	-	-	-	-	-	-
RefPYTLcomp584_c0_seq1	307	gi|225462350|	ref|XP_002265884.1|	PREDICTED: ABC transporter D family member 2, chloroplastic-like	102	3.9e-27	125.136	GO:0006200 ATP catabolic process | GO:0006855 drug transmembrane transport	GO:0016021 integral to membrane	GO:0008559 xenobiotic-transporting ATPase activity | GO:0005524 ATP binding	-	-	GO only
RefPYTLcomp587_c0_seq1	202	-			-	-	-	-	-	-	-	-
RefPYTLcomp588_c0_seq1	216	-			-	-	-	-	-	-	-	-
RefPYTLcomp591_c0_seq1	219	-			-	-	-	-	-	-	-	-
RefPYTLcomp593_c0_seq1	244	-			-	-	-	-	-	-	-	-
RefPYTLcomp595_c0_seq1	204	gi|255590174|	ref|XP_002535194.1|	helicase, putative	68	4.36e-25	115.714	-	-	GO:0005524 ATP binding | GO:0004386 helicase activity | GO:0003677 DNA binding | GO:0008270 zinc ion binding	-	-	GO only
RefPYTLcomp600_c0_seq1	224	-			-	-	-	-	-	-	-	-
RefPYTLcomp600_c1_seq1	215	gi|224079069|	ref|XP_002305737.1|	nucleobase ascorbate transporter	43	6.05e-16	88.3443	-	-	-	-	-
RefPYTLcomp601_c0_seq1	240	-			-	-	-	-	-	-	-	-
RefPYTLcomp604_c0_seq1	224	-			-	-	-	-	-	-	-	-
RefPYTLcomp604_c1_seq1	217	-			-	-	-	-	-	-	-	-
RefPYTLcomp607_c0_seq1	360	gi|255583030|	ref|XP_002532283.1|	Rho GDP-dissociation inhibitor, putative	99	2.26e-51	198.719	-	GO:0009536 plastid	GO:0005094 Rho GDP-dissociation inhibitor activity	-	-	GO only
RefPYTLcomp607_c1_seq1	254	-			-	-	-	-	-	-	-	-
RefPYTLcomp608_c0_seq1	257	gi|37993663|	gb|AAR06917.1|	UDP-glycosyltransferase 73E1	85	1.52e-27	125.136	GO:0008152 metabolic process	-	GO:0016758 transferase activity, transferring hexosyl groups	-	-	GO only
RefPYTLcomp609_c0_seq1	224	-			-	-	-	-	-	-	-	-
RefPYTLcomp610_c0_seq1	203	gi|224092262|	ref|XP_002334907.1|	predicted protein	67	6.65e-44	170.004	-	GO:0005634 nucleus	GO:0003677 DNA binding	-	-	GO only
RefPYTLcomp615_c0_seq1	510	-			-	-	-	-	-	-	-	-
RefPYTLcomp616_c0_seq1	219	-			-	-	-	-	-	-	-	-
RefPYTLcomp619_c0_seq1	350	-			-	-	-	-	-	-	-	-
RefPYTLcomp621_c0_seq1	243	-			-	-	-	-	-	-	-	-
RefPYTLcomp621_c1_seq1	205	-			-	-	-	-	-	-	-	-
RefPYTLcomp623_c0_seq1	334	-			-	-	-	-	-	-	-	-
RefPYTLcomp630_c0_seq1	248	-			-	-	-	-	-	-	-	-
RefPYTLcomp636_c0_seq1	206	-			-	-	-	-	-	-	-	-
RefPYTLcomp639_c0_seq1	354	-			-	-	-	-	-	-	-	-
RefPYTLcomp640_c0_seq1	228	gi|225443568|	ref|XP_002278092.1|	PREDICTED: isoflavone-7-O-methyltransferase 9 isoform 1	72	1.46e-16	90.5877	GO:0032259 methylation	-	GO:0046983 protein dimerization activity | GO:0050630 (iso)eugenol O-methyltransferase activity	-	-	GO only
RefPYTLcomp641_c0_seq1	523	gi|255555253|	ref|XP_002518663.1|	U520, putative	172	9.4e-96	340.95	GO:0009793 embryo development ending in seed dormancy	GO:0005730 nucleolus | GO:0009506 plasmodesma | GO:0016020 membrane | GO:0005829 cytosol	GO:0008026 ATP-dependent helicase activity | GO:0003676 nucleic acid binding | GO:0005524 ATP binding	-	pfam00270 DEAD	GO & Domain
RefPYTLcomp641_c1_seq1	395	gi|147802492|	emb|CAN75158.1|	hypothetical protein VITISV_042645	131	1.15e-77	280.827	GO:0009793 embryo development ending in seed dormancy	GO:0005730 nucleolus | GO:0009506 plasmodesma | GO:0016020 membrane | GO:0005829 cytosol	GO:0008026 ATP-dependent helicase activity | GO:0003676 nucleic acid binding | GO:0005524 ATP binding	-	-	GO only
RefPYTLcomp642_c0_seq1	211	-			-	-	-	-	-	-	-	-
RefPYTLcomp645_c0_seq1	379	-			-	-	-	-	-	-	-	-
RefPYTLcomp648_c0_seq1	210	-			-	-	-	-	-	-	-	-
RefPYTLcomp649_c0_seq1	216	-			-	-	-	-	-	-	-	-
RefPYTLcomp649_c1_seq1	225	-			-	-	-	-	-	-	-	-
RefPYTLcomp651_c0_seq1	268	-			-	-	-	-	-	-	-	-
RefPYTLcomp651_c1_seq1	211	gi|255582278|	ref|XP_002531930.1|	UDP-glucosyltransferase, putative	69	1.09e-15	87.4469	GO:0009813 flavonoid biosynthetic process	-	GO:0047213 anthocyanidin 3-O-glucosyltransferase activity	-	-	GO only
RefPYTLcomp657_c0_seq1	246	-			-	-	-	-	-	-	-	-
RefPYTLcomp659_c0_seq1	273	gi|332322201|	emb|CCA66222.1|	hypothetical protein	91	1.91e-22	109.881	-	-	-	-	-
RefPYTLcomp663_c0_seq1	288	gi|148906028|	gb|ABR16173.1|	unknown	62	5.7e-14	83.4088	-	-	-	-	pfam13893 RRM_5 | pfam00076 RRM_1	Domain only
RefPYTLcomp665_c0_seq1	291	-			-	-	-	-	-	-	-	-
RefPYTLcomp667_c0_seq1	205	-			-	-	-	-	-	-	-	-
RefPYTLcomp669_c0_seq1	316	gi|255537061|	ref|XP_002509597.1|	Amine oxidase	75	1.22e-24	117.508	GO:0055114 oxidation-reduction process | GO:0009308 amine metabolic process	-	GO:0005507 copper ion binding | GO:0048038 quinone binding | GO:0008131 primary amine oxidase activity	-	pfam02727 Cu_amine_oxidN2	GO & Domain
RefPYTLcomp672_c0_seq1	211	gi|255538846|	ref|XP_002510488.1|	Galactose oxidase precursor, putative	65	4.41e-20	100.907	GO:0055114 oxidation-reduction process | GO:0006012 galactose metabolic process	GO:0016023 cytoplasmic membrane-bounded vesicle	GO:0045480 galactose oxidase activity	-	pfam09118 DUF1929	GO & Domain
RefPYTLcomp675_c0_seq1	224	gi|357114354|	ref|XP_003558965.1|	PREDICTED: serine/threonine-protein kinase Aurora-3-like	36	1.38e-08	65.4617	GO:0006468 protein phosphorylation | GO:0009069 serine family amino acid metabolic process	-	GO:0005524 ATP binding | GO:0004674 protein serine/threonine kinase activity	-	-	GO only
RefPYTLcomp681_c0_seq1	240	gi|22330342|	ref|NP_176256.2|	SWIM zinc finger-like protein	79	5.06e-45	175.388	-	-	GO:0008270 zinc ion binding	-	-	GO only
RefPYTLcomp684_c0_seq1	226	gi|224091088|	ref|XP_002309174.1|	predicted protein	75	3.42e-44	172.247	GO:0009793 embryo development ending in seed dormancy | GO:0016049 cell growth	GO:0080008 CUL4 RING ubiquitin ligase complex	GO:0000166 nucleotide binding | GO:0005515 protein binding	-	-	GO only
RefPYTLcomp685_c0_seq1	325	gi|359372827|	gb|AEV42260.1|	zinc finger protein	107	7.51e-60	221.602	-	-	GO:0005488 binding	-	-	GO only
RefPYTLcomp687_c0_seq1	229	-			-	-	-	-	-	-	-	-
RefPYTLcomp690_c0_seq1	208	gi|255542416|	ref|XP_002512271.1|	catalytic, putative	65	3.13e-19	98.2152	GO:0008152 metabolic process	-	GO:0016747 transferase activity, transferring acyl groups other than amino-acyl groups	-	-	GO only
RefPYTLcomp690_c1_seq1	213	-			-	-	-	-	-	-	-	-
RefPYTLcomp691_c0_seq1	374	-			-	-	-	-	-	-	-	-
RefPYTLcomp692_c0_seq1	233	-			-	-	-	-	-	-	-	-
RefPYTLcomp692_c1_seq1	227	-			-	-	-	-	-	-	-	-
RefPYTLcomp694_c0_seq1	221	-			-	-	-	-	-	-	-	-
RefPYTLcomp695_c0_seq1	331	-			-	-	-	-	-	-	-	-
RefPYTLcomp701_c0_seq1	216	-			-	-	-	-	-	-	-	-
RefPYTLcomp705_c0_seq1	260	-			-	-	-	-	-	-	-	-
RefPYTLcomp706_c0_seq1	270	-			-	-	-	-	-	-	-	-
RefPYTLcomp714_c0_seq1	209	gi|70568834|	dbj|BAE06274.1|	topoisomerase II	69	6.38e-35	144.878	GO:0006312 mitotic recombination | GO:0000819 sister chromatid segregation | GO:0006261 DNA-dependent DNA replication | GO:0000712 resolution of meiotic recombination intermediates | GO:0070683 mitotic cell cycle G2/M transition decatenation checkpoint | GO:0006265 DNA topological change | GO:0006200 ATP catabolic process	GO:0009330 DNA topoisomerase complex (ATP-hydrolyzing) | GO:0000795 synaptonemal complex	GO:0003918 DNA topoisomerase (ATP-hydrolyzing) activity | GO:0005524 ATP binding	-	-	GO only
RefPYTLcomp715_c0_seq1	206	-			-	-	-	-	-	-	-	-
RefPYTLcomp715_c1_seq1	250	-			-	-	-	-	-	-	-	-
RefPYTLcomp718_c0_seq1	277	-			-	-	-	-	-	-	-	-
RefPYTLcomp719_c0_seq1	205	gi|193290704|	gb|ACF17660.1|	putative isopropylmalate synthase	65	1.07e-28	126.482	GO:0009098 leucine biosynthetic process | GO:0006090 pyruvate metabolic process | GO:0009097 isoleucine biosynthetic process | GO:0009099 valine biosynthetic process	-	GO:0003852 2-isopropylmalate synthase activity	-	-	GO only
RefPYTLcomp721_c0_seq1	213	-			-	-	-	-	-	-	-	-
RefPYTLcomp724_c0_seq1	215	gi|240850626|	ref|YP_002972026.1|	enoyl-CoA hydratase	36	6.25e-07	60.0775	-	-	-	-	-
RefPYTLcomp725_c0_seq1	224	-			-	-	-	-	-	-	-	-
RefPYTLcomp727_c0_seq1	286	-			-	-	-	-	-	-	-	-
RefPYTLcomp727_c1_seq1	250	-			-	-	-	-	-	-	-	-
RefPYTLcomp728_c0_seq1	258	gi|255552766|	ref|XP_002517426.1|	type I inositol polyphosphate 5-phosphatase, putative	85	1.7e-39	160.581	GO:0046854 phosphatidylinositol phosphorylation	-	GO:0052659 inositol-1,3,4,5-tetrakisphosphate 5-phosphatase activity | GO:0052658 inositol-1,4,5-trisphosphate 5-phosphatase activity | GO:0004445 inositol-polyphosphate 5-phosphatase activity	-	-	GO only
RefPYTLcomp730_c0_seq1	489	-			-	-	-	-	-	-	-	-
RefPYTLcomp733_c0_seq1	243	-			-	-	-	-	-	-	-	-
RefPYTLcomp737_c0_seq1	288	gi|359489351|	ref|XP_002269115.2|	PREDICTED: uncharacterized protein LOC100254125	69	1.14e-25	120.2	-	-	-	-	-
RefPYTLcomp739_c0_seq1	384	gi|239056186|	emb|CAQ58621.1|	unknown	99	1.4e-20	105.394	-	-	-	-	-
RefPYTLcomp739_c1_seq1	203	-			-	-	-	-	-	-	-	-
RefPYTLcomp745_c0_seq1	269	-			-	-	-	-	-	-	-	-
RefPYTLcomp747_c0_seq1	297	gi|2444178|	gb|AAB71528.1|	unconventional myosin	60	1.37e-22	110.778	GO:0048767 root hair elongation | GO:0060151 peroxisome localization | GO:0051646 mitochondrion localization | GO:0051645 Golgi localization | GO:0030048 actin filament-based movement	GO:0005777 peroxisome | GO:0016459 myosin complex	GO:0017137 Rab GTPase binding | GO:0030742 GTP-dependent protein binding | GO:0003774 motor activity	-	-	GO only
RefPYTLcomp748_c0_seq1	241	gi|225458055|	ref|XP_002278300.1|	PREDICTED: cytochrome P450 83B1	38	2.33e-09	68.1538	-	-	-	-	-
RefPYTLcomp750_c0_seq1	215	-			-	-	-	-	-	-	-	-
RefPYTLcomp751_c0_seq1	212	-			-	-	-	-	-	-	-	-
RefPYTLcomp752_c0_seq1	233	-			-	-	-	-	-	-	-	-
RefPYTLcomp755_c0_seq1	203	-			-	-	-	-	-	-	-	-
RefPYTLcomp756_c0_seq1	209	-			-	-	-	-	-	-	-	-
RefPYTLcomp757_c0_seq1	256	gi|255570839|	ref|XP_002526372.1|	Protein MLO, putative	83	1.99e-22	109.432	GO:0008219 cell death	GO:0016021 integral to membrane	-	-	-	GO only
RefPYTLcomp758_c0_seq1	204	-			-	-	-	-	-	-	-	-
RefPYTLcomp758_c1_seq1	220	-			-	-	-	-	-	-	-	-
RefPYTLcomp760_c0_seq1	203	gi|147771387|	emb|CAN76239.1|	hypothetical protein VITISV_016538	67	3.45e-29	127.828	-	GO:0009536 plastid	-	-	-	GO only
RefPYTLcomp762_c0_seq1	266	gi|224094809|	ref|XP_002310245.1|	predicted protein	87	3.15e-52	196.924	GO:0046274 lignin catabolic process | GO:0055114 oxidation-reduction process | GO:0006118 electron transport | GO:0019852 L-ascorbic acid metabolic process	GO:0016023 cytoplasmic membrane-bounded vesicle | GO:0048046 apoplast	GO:0005507 copper ion binding | GO:0052716 hydroquinone:oxygen oxidoreductase activity | GO:0008447 L-ascorbate oxidase activity	1.10.3.2	pfam07731 Cu-oxidase_2	GO & Enzyme & Domain
RefPYTLcomp765_c0_seq1	216	-			-	-	-	-	-	-	-	-
RefPYTLcomp769_c0_seq1	207	-			-	-	-	-	-	-	-	-
RefPYTLcomp777_c0_seq1	316	gi|255546297|	ref|XP_002514208.1|	ATP binding protein, putative	104	5.58e-65	238.651	GO:0009846 pollen germination | GO:0009555 pollen development | GO:0006468 protein phosphorylation | GO:0009069 serine family amino acid metabolic process	GO:0080008 CUL4 RING ubiquitin ligase complex	GO:0005524 ATP binding | GO:0004674 protein serine/threonine kinase activity	-	-	GO only
RefPYTLcomp782_c0_seq1	207	gi|297735017|	emb|CBI17379.3|	unnamed protein product	68	1.39e-35	146.672	GO:0016310 phosphorylation	-	GO:0016301 kinase activity | GO:0016773 phosphotransferase activity, alcohol group as acceptor | GO:0005488 binding	-	pfam04212 MIT	GO & Domain
RefPYTLcomp784_c0_seq1	210	-			-	-	-	-	-	-	-	-
RefPYTLcomp786_c0_seq1	218	-			-	-	-	-	-	-	-	-
RefPYTLcomp789_c0_seq1	270	gi|121543875|	gb|ABM55602.1|	putative signal sequence receptor beta subunit	87	1.44e-34	146.672	GO:0007165 signal transduction	GO:0016021 integral to membrane | GO:0005783 endoplasmic reticulum	GO:0004872 receptor activity	-	-	GO only
RefPYTLcomp795_c0_seq1	207	gi|225441914|	ref|XP_002278785.1|	PREDICTED: DNA helicase INO80-like	69	3.67e-16	88.7929	GO:0045739 positive regulation of DNA repair | GO:0006355 regulation of transcription, DNA-dependent | GO:0016444 somatic cell DNA recombination	-	GO:0003677 DNA binding | GO:0005524 ATP binding | GO:0016740 transferase activity | GO:0004386 helicase activity	-	-	GO only
RefPYTLcomp796_c0_seq1	201	-			-	-	-	-	-	-	-	-
RefPYTLcomp801_c0_seq1	274	gi|255541654|	ref|XP_002511891.1|	hypothetical protein RCOM_1616170	75	3.63e-06	58.2828	-	-	-	-	-
RefPYTLcomp801_c1_seq1	203	gi|225454357|	ref|XP_002278446.1|	PREDICTED: uncharacterized protein LOC100241428	65	1.07e-07	62.3209	-	-	-	-	-
RefPYTLcomp802_c0_seq1	230	gi|224105551|	ref|XP_002313853.1|	predicted protein	56	3.53e-20	101.805	GO:0055114 oxidation-reduction process | GO:0006118 electron transport	GO:0016023 cytoplasmic membrane-bounded vesicle	GO:0020037 heme binding | GO:0016705 oxidoreductase activity, acting on paired donors, with incorporation or reduction of molecular oxygen | GO:0004497 monooxygenase activity | GO:0009055 electron carrier activity	-	-	GO only
RefPYTLcomp806_c0_seq1	401	gi|356498357|	ref|XP_003518019.1|	PREDICTED: uncharacterized protein LOC100813369	122	5.95e-36	153.851	-	-	GO:0003677 DNA binding | GO:0046983 protein dimerization activity	-	pfam04937 DUF659	GO & Domain
RefPYTLcomp806_c1_seq1	259	gi|297837107|	ref|XP_002886435.1|	hypothetical protein ARALYDRAFT_338073	76	1.56e-21	106.74	-	-	GO:0046983 protein dimerization activity | GO:0003677 DNA binding	-	-	GO only
RefPYTLcomp807_c0_seq1	306	gi|356542117|	ref|XP_003539517.1|	PREDICTED: G-type lectin S-receptor-like serine/threonine-protein kinase At2g19130-like	82	5.08e-16	90.139	-	GO:0009536 plastid	-	-	-	GO only
RefPYTLcomp808_c0_seq1	211	gi|224121274|	ref|XP_002318542.1|	predicted protein	67	8.35e-14	81.6141	-	-	-	-	-
RefPYTLcomp810_c0_seq1	254	gi|90819988|	gb|ABD98751.1|	putative ferritin	59	5.76e-18	95.5231	GO:0006879 cellular iron ion homeostasis | GO:0006826 iron ion transport | GO:0055114 oxidation-reduction process | GO:0015994 chlorophyll metabolic process	-	GO:0008199 ferric iron binding | GO:0004322 ferroxidase activity	-	-	GO only
RefPYTLcomp811_c0_seq1	252	-			-	-	-	-	-	-	-	-
RefPYTLcomp811_c1_seq1	241	-			-	-	-	-	-	-	-	-
RefPYTLcomp820_c0_seq1	348	-			-	-	-	-	-	-	-	-
RefPYTLcomp820_c1_seq1	426	-			-	-	-	-	-	-	-	-
RefPYTLcomp822_c0_seq1	242	-			-	-	-	-	-	-	-	-
RefPYTLcomp825_c0_seq1	220	gi|78708062|	gb|ABB47037.1|	retrotransposon protein, putative, unclassified, expressed	58	2.62e-10	70.8458	-	-	-	-	-
RefPYTLcomp827_c1_seq1	265	-			-	-	-	-	-	-	-	-
RefPYTLcomp828_c0_seq1	314	-			-	-	-	-	-	-	-	-
RefPYTLcomp829_c0_seq1	209	-			-	-	-	-	-	-	-	-
RefPYTLcomp830_c0_seq1	243	-			-	-	-	-	-	-	-	-
RefPYTLcomp831_c0_seq1	260	-			-	-	-	-	-	-	-	-
RefPYTLcomp835_c0_seq1	213	gi|147799196|	emb|CAN65774.1|	hypothetical protein VITISV_030411	70	2.6e-35	146.224	GO:0015851 nucleobase transport	GO:0016020 membrane	GO:0015205 nucleobase transmembrane transporter activity	-	-	GO only
RefPYTLcomp835_c1_seq1	214	gi|255556792|	ref|XP_002519429.1|	Uracil permease, putative	57	1.62e-15	86.9982	GO:0015851 nucleobase transport	GO:0016020 membrane	GO:0015205 nucleobase transmembrane transporter activity	-	-	GO only
RefPYTLcomp838_c0_seq1	247	-			-	-	-	-	-	-	-	-
RefPYTLcomp840_c0_seq1	228	gi|255558536|	ref|XP_002520293.1|	DNA binding protein, putative	60	5.49e-23	110.329	-	-	GO:0008270 zinc ion binding	-	pfam00628 PHD	GO & Domain
RefPYTLcomp841_c0_seq1	279	-			-	-	-	-	-	-	-	-
RefPYTLcomp843_c0_seq1	221	-			-	-	-	-	-	-	-	-
RefPYTLcomp850_c0_seq1	290	-			-	-	-	-	-	-	-	-
RefPYTLcomp852_c0_seq1	212	-			-	-	-	-	-	-	-	-
RefPYTLcomp852_c1_seq1	242	-			-	-	-	-	-	-	-	-
RefPYTLcomp854_c0_seq1	242	-			-	-	-	-	-	-	-	-
RefPYTLcomp855_c0_seq1	330	-			-	-	-	-	-	-	-	-
RefPYTLcomp858_c0_seq1	207	-			-	-	-	-	-	-	-	-
RefPYTLcomp863_c0_seq1	253	gi|357130813|	ref|XP_003567040.1|	PREDICTED: anoctamin-10-like	83	3.53e-38	156.543	-	GO:0016021 integral to membrane	-	-	-	GO only
RefPYTLcomp865_c0_seq1	257	-			-	-	-	-	-	-	-	-
RefPYTLcomp872_c0_seq1	286	-			-	-	-	-	-	-	-	-
RefPYTLcomp877_c0_seq1	296	-			-	-	-	-	-	-	-	-
RefPYTLcomp879_c0_seq1	242	-			-	-	-	-	-	-	-	-
RefPYTLcomp880_c0_seq1	326	-			-	-	-	-	-	-	-	-
RefPYTLcomp885_c0_seq1	216	gi|225706850|	gb|ACO09271.1|	Nascent polypeptide-associated complex subunit alpha	53	1.55e-17	93.2797	GO:0006816 calcium ion transport	GO:0016529 sarcoplasmic reticulum	GO:0005388 calcium-transporting ATPase activity	-	-	GO only
RefPYTLcomp886_c0_seq1	256	gi|225435874|	ref|XP_002264156.1|	PREDICTED: pectinesterase 2	57	2.98e-13	80.7167	GO:0042545 cell wall modification | GO:0005982 starch metabolic process | GO:0005985 sucrose metabolic process	GO:0016020 membrane | GO:0009505 plant-type cell wall	GO:0030599 pectinesterase activity | GO:0004857 enzyme inhibitor activity	-	-	GO only
RefPYTLcomp887_c0_seq1	218	-			-	-	-	-	-	-	-	-
RefPYTLcomp888_c0_seq1	338	gi|224124998|	ref|XP_002319477.1|	predicted protein	110	1.92e-56	212.179	GO:0009987 cellular process | GO:0006508 proteolysis	GO:0005739 mitochondrion	GO:0030145 manganese ion binding | GO:0008235 metalloexopeptidase activity | GO:0004177 aminopeptidase activity | GO:0016805 dipeptidase activity	-	pfam05195 AMP_N	GO & Domain
RefPYTLcomp889_c0_seq1	211	-			-	-	-	-	-	-	-	-
RefPYTLcomp891_c0_seq1	223	gi|166245154|	dbj|BAG06269.1|	cellulose synthase Z811	70	2.17e-41	164.171	GO:0030244 cellulose biosynthetic process | GO:0007047 cellular cell wall organization | GO:0005982 starch metabolic process | GO:0005985 sucrose metabolic process | GO:0006011 UDP-glucose metabolic process	GO:0016021 integral to membrane	GO:0016760 cellulose synthase (UDP-forming) activity | GO:0008270 zinc ion binding	-	-	GO only
RefPYTLcomp893_c0_seq1	230	-			-	-	-	-	-	-	-	-
RefPYTLcomp894_c0_seq1	248	gi|225448769|	ref|XP_002275729.1|	PREDICTED: ribulose-1,5 bisphosphate carboxylase/oxygenase large subunit N-methyltransferase, chloroplastic-like	82	5.89e-24	113.919	-	-	-	-	-
RefPYTLcomp895_c0_seq1	206	-			-	-	-	-	-	-	-	-
RefPYTLcomp896_c0_seq1	205	-			-	-	-	-	-	-	-	-
RefPYTLcomp898_c0_seq1	219	-			-	-	-	-	-	-	-	-
RefPYTLcomp899_c0_seq1	267	-			-	-	-	-	-	-	-	-
RefPYTLcomp902_c0_seq1	207	-			-	-	-	-	-	-	-	-
RefPYTLcomp903_c0_seq1	214	gi|297737357|	emb|CBI26558.3|	unnamed protein product	60	3.38e-11	73.5379	-	-	-	-	-
RefPYTLcomp908_c0_seq1	206	-			-	-	-	-	-	-	-	-
RefPYTLcomp908_c1_seq1	282	-			-	-	-	-	-	-	-	-
RefPYTLcomp915_c0_seq1	327	gi|147797340|	emb|CAN69354.1|	hypothetical protein VITISV_014039	33	9.78e-07	60.5262	-	-	-	-	-
RefPYTLcomp920_c0_seq1	259	gi|255556812|	ref|XP_002519439.1|	UDP-glucosyltransferase, putative	84	1.56e-21	106.74	GO:0009813 flavonoid biosynthetic process	-	GO:0047213 anthocyanidin 3-O-glucosyltransferase activity	-	-	GO only
RefPYTLcomp921_c0_seq1	316	gi|224069080|	ref|XP_002302895.1|	predicted protein	80	1.09e-34	148.467	GO:0006468 protein phosphorylation | GO:0055114 oxidation-reduction process | GO:0007165 signal transduction | GO:0009069 serine family amino acid metabolic process	GO:0016023 cytoplasmic membrane-bounded vesicle | GO:0016021 integral to membrane	GO:0050321 tau-protein kinase activity | GO:0004872 receptor activity | GO:0005524 ATP binding | GO:0032440 2-alkenal reductase [NAD(P)] activity | GO:0004674 protein serine/threonine kinase activity	-	pfam13855 LRR_8	GO & Domain
RefPYTLcomp922_c0_seq1	208	gi|75331994|	sp|Q949G3.1|	RecName: Full=Pleiotropic drug resistance protein 1; AltName: Full=NpPDR1	67	7.42e-34	141.737	GO:0006952 defense response | GO:0006855 drug transmembrane transport | GO:0006200 ATP catabolic process | GO:0015886 heme transport | GO:0015716 organic phosphonate transport | GO:0015748 organophosphate ester transport	GO:0016021 integral to membrane | GO:0005886 plasma membrane	GO:0015439 heme-transporting ATPase activity | GO:0015416 organic phosphonate transmembrane-transporting ATPase activity | GO:0005524 ATP binding	-	-	GO only
RefPYTLcomp925_c0_seq1	345	gi|147819065|	emb|CAN64891.1|	hypothetical protein VITISV_016440	110	1.07e-31	139.942	GO:0009560 embryo sac egg cell differentiation | GO:0001709 cell fate determination | GO:0007267 cell-cell signaling | GO:0000398 nuclear mRNA splicing, via spliceosome | GO:0016573 histone acetylation | GO:0042967 acyl-carrier-protein biosynthetic process	GO:0080008 CUL4 RING ubiquitin ligase complex | GO:0005681 spliceosomal complex | GO:0016607 nuclear speck | GO:0000123 histone acetyltransferase complex	GO:0003676 nucleic acid binding | GO:0000166 nucleotide binding | GO:0004402 histone acetyltransferase activity	-	-	GO only
RefPYTLcomp927_c0_seq1	234	-			-	-	-	-	-	-	-	-
RefPYTLcomp928_c0_seq1	218	gi|255554579|	ref|XP_002518328.1|	Oligopeptide transporter, putative	72	9.01e-37	150.711	GO:0080167 response to karrikin | GO:0006857 oligopeptide transport | GO:0055085 transmembrane transport	GO:0016020 membrane	GO:0015198 oligopeptide transporter activity	-	-	GO only
RefPYTLcomp929_c0_seq1	224	gi|255548760|	ref|XP_002515436.1|	nucleic acid binding protein, putative	73	1.69e-27	123.79	-	GO:0005829 cytosol | GO:0009507 chloroplast	GO:0005488 binding	-	-	GO only
RefPYTLcomp929_c1_seq1	204	-			-	-	-	-	-	-	-	-
RefPYTLcomp930_c0_seq1	272	-			-	-	-	-	-	-	-	-
RefPYTLcomp931_c0_seq1	203	-			-	-	-	-	-	-	-	-
RefPYTLcomp934_c0_seq1	295	gi|147861363|	emb|CAN83989.1|	hypothetical protein VITISV_039126	65	1.54e-33	144.429	GO:0006355 regulation of transcription, DNA-dependent	GO:0005667 transcription factor complex	GO:0003700 sequence-specific DNA binding transcription factor activity | GO:0003676 nucleic acid binding | GO:0008270 zinc ion binding	-	-	GO only
RefPYTLcomp936_c0_seq1	222	-			-	-	-	-	-	-	-	-
RefPYTLcomp936_c1_seq1	300	-			-	-	-	-	-	-	-	-
RefPYTLcomp939_c0_seq1	243	gi|29121121|	gb|AAO62947.1|	putative polygalacturonase-like protein	81	1.18e-38	157.441	-	GO:0016023 cytoplasmic membrane-bounded vesicle	-	-	-	GO only
RefPYTLcomp940_c0_seq1	236	-			-	-	-	-	-	-	-	-
RefPYTLcomp940_c1_seq1	207	-			-	-	-	-	-	-	-	-
RefPYTLcomp942_c0_seq1	258	-			-	-	-	-	-	-	-	-
RefPYTLcomp942_c1_seq1	254	-			-	-	-	-	-	-	-	-
RefPYTLcomp948_c0_seq1	316	gi|147827160|	emb|CAN66470.1|	hypothetical protein VITISV_016567	79	2.36e-33	144.429	-	-	-	-	-
RefPYTLcomp949_c0_seq1	214	-			-	-	-	-	-	-	-	-
RefPYTLcomp950_c0_seq1	212	gi|75252690|	sp|Q5YLB5.1|	RecName: Full=DNA gyrase subunit A, chloroplastic/mitochondrial; Flags: Precursor	52	1.64e-20	102.253	GO:0006261 DNA-dependent DNA replication | GO:0006265 DNA topological change	GO:0005694 chromosome | GO:0009507 chloroplast | GO:0005739 mitochondrion	GO:0003918 DNA topoisomerase (ATP-hydrolyzing) activity | GO:0005524 ATP binding	-	-	GO only
RefPYTLcomp951_c0_seq1	209	gi|359476730|	ref|XP_002274448.2|	PREDICTED: uncharacterized membrane protein YOL092W-like	69	2.03e-37	152.057	-	GO:0016020 membrane	-	-	pfam04193 PQ-loop	GO & Domain
RefPYTLcomp953_c0_seq1	261	-			-	-	-	-	-	-	-	-
RefPYTLcomp954_c0_seq1	206	gi|359496132|	ref|XP_003635160.1|	PREDICTED: cysteine-rich receptor-like protein kinase 29-like	63	2.12e-12	77.1273	GO:0006468 protein phosphorylation | GO:0007178 transmembrane receptor protein serine/threonine kinase signaling pathway | GO:0009069 serine family amino acid metabolic process	-	GO:0005524 ATP binding | GO:0004709 MAP kinase kinase kinase activity	-	-	GO only
RefPYTLcomp955_c0_seq1	226	-			-	-	-	-	-	-	-	-
RefPYTLcomp956_c0_seq1	339	-			-	-	-	-	-	-	-	-
RefPYTLcomp961_c0_seq1	205	-			-	-	-	-	-	-	-	-
RefPYTLcomp965_c0_seq1	203	-			-	-	-	-	-	-	-	-
RefPYTLcomp969_c0_seq1	206	-			-	-	-	-	-	-	-	-
RefPYTLcomp970_c0_seq1	233	-			-	-	-	-	-	-	-	-
RefPYTLcomp974_c0_seq1	213	-			-	-	-	-	-	-	-	-
RefPYTLcomp974_c1_seq1	239	-			-	-	-	-	-	-	-	-
RefPYTLcomp978_c0_seq1	249	gi|124360175|	gb|ABN08188.1|	IQ calmodulin-binding region; Myosin head, motor region; Prefoldin	81	7.55e-16	88.7929	-	-	-	-	-
RefPYTLcomp980_c0_seq1	271	gi|356560773|	ref|XP_003548662.1|	PREDICTED: uncharacterized protein LOC100800169, partial	37	0.000319	52.0013	-	-	-	-	-
RefPYTLcomp983_c0_seq1	279	-			-	-	-	-	-	-	-	-
RefPYTLcomp984_c0_seq1	201	-			-	-	-	-	-	-	-	-
RefPYTLcomp984_c1_seq1	231	gi|297734979|	emb|CBI17341.3|	unnamed protein product	72	1.17e-22	109.432	GO:0015031 protein transport | GO:0007264 small GTPase mediated signal transduction	GO:0005622 intracellular	GO:0005525 GTP binding	-	-	GO only
RefPYTLcomp989_c0_seq1	206	gi|224137974|	ref|XP_002322698.1|	predicted protein	68	6.75e-39	156.095	GO:0006468 protein phosphorylation | GO:0009069 serine family amino acid metabolic process	-	GO:0005524 ATP binding | GO:0004674 protein serine/threonine kinase activity	-	-	GO only
RefPYTLcomp990_c0_seq1	217	-			-	-	-	-	-	-	-	-
RefPYTLcomp992_c0_seq1	381	-			-	-	-	-	-	-	-	-
RefPYTLcomp994_c0_seq1	307	gi|255567598|	ref|XP_002524778.1|	kinase, putative	92	2.67e-16	91.0363	GO:0006468 protein phosphorylation | GO:0009069 serine family amino acid metabolic process	-	GO:0005524 ATP binding | GO:0004674 protein serine/threonine kinase activity	-	-	GO only
RefPYTLcomp996_c0_seq1	233	-			-	-	-	-	-	-	-	-
RefPYTLcomp997_c0_seq1	332	gi|225466759|	ref|XP_002268667.1|	PREDICTED: sulfotransferase 16	85	3.64e-20	103.599	-	-	-	-	-
RefPYTLcomp1004_c0_seq1	258	gi|225423589|	ref|XP_002275605.1|	PREDICTED: pentatricopeptide repeat-containing protein At4g20090-like	77	3.14e-15	86.9982	-	-	GO:0005488 binding	-	-	GO only
RefPYTLcomp1005_c0_seq1	296	-			-	-	-	-	-	-	-	-
RefPYTLcomp1009_c0_seq1	272	gi|147780094|	emb|CAN73288.1|	hypothetical protein VITISV_027088	47	8.27e-10	69.9485	-	-	-	-	-
RefPYTLcomp1010_c0_seq1	202	-			-	-	-	-	-	-	-	-
RefPYTLcomp1014_c0_seq1	203	-			-	-	-	-	-	-	-	-
RefPYTLcomp1023_c0_seq1	323	-			-	-	-	-	-	-	-	-
RefPYTLcomp1024_c0_seq1	233	-			-	-	-	-	-	-	-	-
RefPYTLcomp1027_c0_seq1	208	-			-	-	-	-	-	-	-	-
RefPYTLcomp1027_c1_seq1	237	-			-	-	-	-	-	-	-	-
RefPYTLcomp1031_c0_seq1	250	gi|147859909|	emb|CAN83144.1|	hypothetical protein VITISV_040783	83	5.01e-27	123.341	-	GO:0009507 chloroplast	GO:0005488 binding	-	-	GO only
RefPYTLcomp1031_c1_seq1	244	gi|297795313|	ref|XP_002865541.1|	pentatricopeptide repeat-containing protein	80	1.14e-43	171.798	-	GO:0009507 chloroplast	GO:0005488 binding	-	pfam01535 PPR | pfam13041 PPR_2 | pfam13812 PPR_3 | pfam12854 PPR_1	GO & Domain
RefPYTLcomp1032_c0_seq1	243	gi|255032814|	gb|ACT99123.1|	unknown	71	2.43e-19	99.5612	GO:0006200 ATP catabolic process | GO:0015716 organic phosphonate transport | GO:0015748 organophosphate ester transport	GO:0016020 membrane	GO:0015416 organic phosphonate transmembrane-transporting ATPase activity | GO:0005524 ATP binding	-	-	GO only
RefPYTLcomp1032_c1_seq1	242	gi|356538481|	ref|XP_003537732.1|	PREDICTED: ABC transporter G family member 15-like isoform 1	79	3.32e-38	156.095	GO:0006200 ATP catabolic process | GO:0015716 organic phosphonate transport | GO:0015748 organophosphate ester transport	GO:0016020 membrane	GO:0015416 organic phosphonate transmembrane-transporting ATPase activity | GO:0005524 ATP binding	-	pfam00005 ABC_tran	GO & Domain
RefPYTLcomp1034_c0_seq1	212	-			-	-	-	-	-	-	-	-
RefPYTLcomp1042_c0_seq1	391	-			-	-	-	-	-	-	-	-
RefPYTLcomp1043_c0_seq1	209	gi|357440361|	ref|XP_003590458.1|	Protein kinase 2A	43	2.27e-10	70.8458	-	-	-	2.7.11.1	-	Enzyme only
RefPYTLcomp1045_c0_seq1	295	gi|224076880|	ref|XP_002305032.1|	predicted protein	70	1.7e-15	88.3443	-	GO:0016023 cytoplasmic membrane-bounded vesicle	-	-	-	GO only
RefPYTLcomp1046_c0_seq1	203	gi|324525301|	gb|ADY48537.1|	Ubiquitin-40S ribosomal protein S27a	45	1.48e-07	61.8723	-	-	-	-	pfam00240 ubiquitin | pfam11976 Rad60-SLD	Domain only
RefPYTLcomp1047_c0_seq1	289	-			-	-	-	-	-	-	-	-
RefPYTLcomp1050_c0_seq1	232	gi|225470173|	ref|XP_002268024.1|	PREDICTED: uncharacterized protein LOC100248827	77	1.27e-21	106.291	-	-	-	-	-
RefPYTLcomp1051_c0_seq1	233	-			-	-	-	-	-	-	-	-
RefPYTLcomp1052_c0_seq1	354	-			-	-	-	-	-	-	-	-
RefPYTLcomp1054_c0_seq1	274	-			-	-	-	-	-	-	-	-
RefPYTLcomp1054_c1_seq1	223	-			-	-	-	-	-	-	-	-
RefPYTLcomp1061_c0_seq1	231	gi|255559044|	ref|XP_002520545.1|	conserved hypothetical protein	52	4.87e-05	54.2447	-	-	-	-	-
RefPYTLcomp1061_c1_seq1	257	-			-	-	-	-	-	-	-	-
RefPYTLcomp1062_c0_seq1	305	gi|357476817|	ref|XP_003608694.1|	Inositol 2-dehydrogenase	101	1.23e-52	200.065	GO:0055114 oxidation-reduction process | GO:0006020 inositol metabolic process	-	GO:0000166 nucleotide binding | GO:0050112 inositol 2-dehydrogenase activity	-	pfam01408 GFO_IDH_MocA	GO & Domain
RefPYTLcomp1068_c0_seq1	230	gi|225452088|	ref|XP_002280704.1|	PREDICTED: chloroplastic group IIA intron splicing facilitator CRS1, chloroplastic-like	58	1.37e-24	115.265	GO:0008380 RNA splicing | GO:0006397 mRNA processing | GO:0006417 regulation of translation	GO:0009570 chloroplast stroma | GO:0030529 ribonucleoprotein complex	GO:0003723 RNA binding	-	pfam01985 CRS1_YhbY	GO & Domain
RefPYTLcomp1071_c0_seq1	266	-			-	-	-	-	-	-	-	-
RefPYTLcomp1072_c0_seq1	203	-			-	-	-	-	-	-	-	-
RefPYTLcomp1073_c0_seq1	528	-			-	-	-	-	-	-	-	-
RefPYTLcomp1074_c0_seq1	214	gi|225443514|	ref|XP_002272018.1|	PREDICTED: protein IQ-DOMAIN 1	55	1.2e-14	84.3062	-	-	-	-	pfam00612 IQ	Domain only
RefPYTLcomp1080_c0_seq1	222	-			-	-	-	-	-	-	-	-
RefPYTLcomp1086_c0_seq1	468	gi|225441965|	ref|XP_002271048.1|	PREDICTED: pentatricopeptide repeat-containing protein At3g18020-like	152	3.88e-67	246.728	-	-	GO:0005488 binding	-	pfam13041 PPR_2 | pfam12854 PPR_1 | pfam01535 PPR	GO & Domain
RefPYTLcomp1087_c0_seq1	235	-			-	-	-	-	-	-	-	-
RefPYTLcomp1088_c0_seq1	308	gi|124359277|	gb|ABD32247.2|	Zinc finger, UBP-type	39	4.96e-08	64.5643	-	-	-	-	-
RefPYTLcomp1089_c0_seq1	257	-			-	-	-	-	-	-	-	-
RefPYTLcomp1092_c0_seq1	231	gi|255571081|	ref|XP_002526491.1|	pentatricopeptide repeat-containing protein, putative	74	1.03e-18	97.3178	-	-	GO:0005488 binding	-	pfam01535 PPR | pfam13041 PPR_2 | pfam13812 PPR_3	GO & Domain
RefPYTLcomp1093_c0_seq1	204	gi|110740051|	dbj|BAF01929.1|	hypothetical protein	67	4.12e-36	148.018	-	GO:0005739 mitochondrion	-	-	-	GO only
RefPYTLcomp1095_c0_seq1	277	-			-	-	-	-	-	-	-	-
RefPYTLcomp1103_c0_seq1	291	-			-	-	-	-	-	-	-	-
RefPYTLcomp1104_c0_seq1	347	-			-	-	-	-	-	-	-	-
RefPYTLcomp1106_c0_seq1	214	gi|255584712|	ref|XP_002533077.1|	conserved hypothetical protein	68	4.25e-28	125.136	-	GO:0016023 cytoplasmic membrane-bounded vesicle | GO:0005886 plasma membrane	-	-	-	GO only
RefPYTLcomp1107_c0_seq1	420	-			-	-	-	-	-	-	-	-
RefPYTLcomp1108_c0_seq1	218	gi|356520282|	ref|XP_003528792.1|	PREDICTED: uncharacterized protein LOC100808136	72	1.29e-36	150.262	GO:0006446 regulation of translational initiation	GO:0005840 ribosome	GO:0003743 translation initiation factor activity	-	-	GO only
RefPYTLcomp1108_c1_seq1	240	gi|297745448|	emb|CBI40528.3|	unnamed protein product	79	4.58e-44	172.696	GO:0006446 regulation of translational initiation	GO:0005840 ribosome	GO:0003743 translation initiation factor activity	-	-	GO only
RefPYTLcomp1112_c0_seq1	204	-			-	-	-	-	-	-	-	-
RefPYTLcomp1115_c0_seq1	236	-			-	-	-	-	-	-	-	-
RefPYTLcomp1115_c1_seq1	239	-			-	-	-	-	-	-	-	-
RefPYTLcomp1116_c0_seq1	230	-			-	-	-	-	-	-	-	-
RefPYTLcomp1117_c0_seq1	457	gi|255545652|	ref|XP_002513886.1|	phosphoglycerate mutase, putative	98	1.87e-48	192.438	GO:0006096 glycolysis | GO:0006094 gluconeogenesis	-	GO:0004619 phosphoglycerate mutase activity	-	-	GO only
RefPYTLcomp1121_c0_seq1	280	-			-	-	-	-	-	-	-	-
RefPYTLcomp1126_c0_seq1	281	gi|255547770|	ref|XP_002514942.1|	protein with unknown function	87	1.08e-38	159.235	GO:0006468 protein phosphorylation | GO:0007169 transmembrane receptor protein tyrosine kinase signaling pathway | GO:0055114 oxidation-reduction process | GO:0009069 serine family amino acid metabolic process	GO:0016023 cytoplasmic membrane-bounded vesicle | GO:0005886 plasma membrane | GO:0016021 integral to membrane	GO:0016491 oxidoreductase activity | GO:0005524 ATP binding | GO:0004674 protein serine/threonine kinase activity	-	-	GO only
RefPYTLcomp1128_c0_seq1	284	-			-	-	-	-	-	-	-	pfam07649 C1_3 | pfam03107 C1_2	Domain only
RefPYTLcomp1128_c1_seq1	304	-			-	-	-	-	-	-	-	pfam07649 C1_3	Domain only
RefPYTLcomp1130_c0_seq1	221	-			-	-	-	-	-	-	-	-
RefPYTLcomp1134_c0_seq1	215	-			-	-	-	-	-	-	-	-
RefPYTLcomp1135_c0_seq1	236	-			-	-	-	-	-	-	-	-
RefPYTLcomp1139_c0_seq1	374	-			-	-	-	-	-	-	-	-
RefPYTLcomp1139_c1_seq1	232	-			-	-	-	-	-	-	-	-
RefPYTLcomp1140_c0_seq1	358	-			-	-	-	-	-	-	-	-
RefPYTLcomp1140_c0_seq2	237	-			-	-	-	-	-	-	-	-
RefPYTLcomp1146_c0_seq1	203	-			-	-	-	-	-	-	-	-
RefPYTLcomp1147_c0_seq1	226	gi|359494312|	ref|XP_002268896.2|	PREDICTED: E3 ubiquitin-protein ligase UPL1-like	74	3.15e-33	140.84	GO:0042787 protein ubiquitination involved in ubiquitin-dependent protein catabolic process	GO:0009506 plasmodesma | GO:0016020 membrane | GO:0005634 nucleus | GO:0005829 cytosol | GO:0005739 mitochondrion | GO:0000151 ubiquitin ligase complex	GO:0005488 binding | GO:0004842 ubiquitin-protein ligase activity	-	-	GO only
RefPYTLcomp1150_c0_seq1	232	-			-	-	-	-	-	-	-	-
RefPYTLcomp1151_c0_seq1	412	-			-	-	-	-	-	-	-	-
RefPYTLcomp1155_c0_seq1	207	-			-	-	-	-	-	-	-	-
RefPYTLcomp1156_c0_seq1	380	gi|356555301|	ref|XP_003545972.1|	PREDICTED: pentatricopeptide repeat-containing protein At3g57430, chloroplastic-like	88	9.43e-46	183.015	-	GO:0005739 mitochondrion	-	-	pfam14432 DYW_deaminase	GO & Domain
RefPYTLcomp1158_c0_seq1	276	-			-	-	-	-	-	-	-	-
RefPYTLcomp1158_c1_seq1	254	gi|445113|	prf||	acid phosphatase 1	36	7.15e-10	69.9485	GO:0006771 riboflavin metabolic process | GO:0019497 hexachlorocyclohexane metabolic process	-	GO:0003993 acid phosphatase activity	-	-	GO only
RefPYTLcomp1159_c0_seq1	213	-			-	-	-	-	-	-	-	-
RefPYTLcomp1160_c0_seq1	208	-			-	-	-	-	-	-	-	-
RefPYTLcomp1161_c0_seq1	206	-			-	-	-	-	-	-	-	-
RefPYTLcomp1162_c0_seq1	212	-			-	-	-	-	-	-	-	pfam08879 WRC	Domain only
RefPYTLcomp1163_c0_seq1	265	-			-	-	-	-	-	-	-	-
RefPYTLcomp1165_c0_seq1	213	-			-	-	-	-	-	-	-	-
RefPYTLcomp1165_c1_seq1	220	-			-	-	-	-	-	-	-	-
RefPYTLcomp1167_c0_seq1	208	-			-	-	-	-	-	-	-	-
RefPYTLcomp1171_c0_seq1	335	-			-	-	-	-	-	-	-	-
RefPYTLcomp1173_c0_seq1	231	-			-	-	-	-	-	-	-	-
RefPYTLcomp1184_c0_seq1	258	-			-	-	-	-	-	-	-	-
RefPYTLcomp1185_c0_seq1	317	gi|255579427|	ref|XP_002530557.1|	hypothetical protein RCOM_0303940	77	4e-09	68.1538	-	-	-	-	-
RefPYTLcomp1186_c0_seq1	249	gi|356521481|	ref|XP_003529384.1|	PREDICTED: peptidyl-prolyl cis-trans isomerase CYP40-like	83	6.28e-36	149.813	GO:0006457 protein folding | GO:0000413 protein peptidyl-prolyl isomerization	-	GO:0003755 peptidyl-prolyl cis-trans isomerase activity | GO:0005488 binding	-	-	GO only
RefPYTLcomp1190_c0_seq1	225	-			-	-	-	-	-	-	-	-
RefPYTLcomp1191_c0_seq1	221	-			-	-	-	-	-	-	-	-
RefPYTLcomp1194_c0_seq1	285	-			-	-	-	-	-	-	-	-
RefPYTLcomp1195_c0_seq1	253	-			-	-	-	-	-	-	-	-
RefPYTLcomp1196_c0_seq1	206	-			-	-	-	-	-	-	-	-
RefPYTLcomp1197_c0_seq1	324	-			-	-	-	-	-	-	-	-
RefPYTLcomp1204_c0_seq1	256	-			-	-	-	-	-	-	-	-
RefPYTLcomp1208_c0_seq1	220	-			-	-	-	-	-	-	-	-
RefPYTLcomp1209_c0_seq1	238	gi|296089356|	emb|CBI39128.3|	unnamed protein product	76	1.25e-15	87.8956	-	-	-	-	-
RefPYTLcomp1210_c0_seq1	223	-			-	-	-	-	-	-	-	-
RefPYTLcomp1212_c0_seq1	223	-			-	-	-	-	-	-	-	-
RefPYTLcomp1213_c0_seq1	221	gi|147801170|	emb|CAN62237.1|	hypothetical protein VITISV_014688	73	4.3e-36	148.916	GO:0009737 response to abscisic acid stimulus | GO:0007165 signal transduction | GO:0009825 multidimensional cell growth | GO:0010090 trichome morphogenesis | GO:0007033 vacuole organization	-	GO:0005488 binding	-	-	GO only
RefPYTLcomp1213_c1_seq1	205	gi|356500162|	ref|XP_003518902.1|	PREDICTED: BEACH domain-containing protein lvsA-like	63	6.81e-21	103.151	-	-	GO:0005488 binding	-	-	GO only
RefPYTLcomp1217_c0_seq1	221	gi|42563757|	ref|NP_187466.4|	Clathrin, heavy chain	51	4.48e-05	54.2447	-	-	-	-	-
RefPYTLcomp1220_c0_seq1	236	-			-	-	-	-	-	-	-	-
RefPYTLcomp1232_c0_seq1	250	-			-	-	-	-	-	-	-	-
RefPYTLcomp1233_c0_seq1	240	gi|224133408|	ref|XP_002321560.1|	predicted protein	63	2.73e-27	123.79	-	-	-	-	-
RefPYTLcomp1234_c0_seq1	335	-			-	-	-	-	-	-	-	-
RefPYTLcomp1235_c0_seq1	285	-			-	-	-	-	-	-	-	-
RefPYTLcomp1236_c0_seq1	206	-			-	-	-	-	-	-	-	-
RefPYTLcomp1236_c1_seq1	233	-			-	-	-	-	-	-	-	-
RefPYTLcomp1239_c1_seq1	256	-			-	-	-	-	-	-	-	-
RefPYTLcomp1244_c0_seq1	352	-			-	-	-	-	-	-	-	-
RefPYTLcomp1245_c0_seq1	210	-			-	-	-	-	-	-	-	-
RefPYTLcomp1246_c0_seq1	381	gi|357513121|	ref|XP_003626849.1|	Sacsin	123	5.37e-34	147.57	-	-	-	-	-
RefPYTLcomp1247_c0_seq1	271	gi|225432326|	ref|XP_002274373.1|	PREDICTED: sucrose nonfermenting 4-like protein	90	2.22e-40	163.722	GO:0042149 cellular response to glucose starvation | GO:0046777 protein autophosphorylation | GO:0045859 regulation of protein kinase activity | GO:0009069 serine family amino acid metabolic process	-	GO:0005515 protein binding | GO:0030295 protein kinase activator activity | GO:0004674 protein serine/threonine kinase activity	-	-	GO only
RefPYTLcomp1249_c0_seq1	243	gi|255540893|	ref|XP_002511511.1|	BRASSINOSTEROID INSENSITIVE 1-associated receptor kinase 1 precursor, putative	80	1.01e-37	154.749	GO:0006468 protein phosphorylation | GO:0055114 oxidation-reduction process | GO:0007178 transmembrane receptor protein serine/threonine kinase signaling pathway | GO:0009069 serine family amino acid metabolic process	GO:0016021 integral to membrane	GO:0004872 receptor activity | GO:0005524 ATP binding | GO:0004709 MAP kinase kinase kinase activity | GO:0032440 2-alkenal reductase [NAD(P)] activity	-	pfam13855 LRR_8	GO & Domain
RefPYTLcomp1251_c0_seq1	212	-			-	-	-	-	-	-	-	-
RefPYTLcomp1253_c0_seq1	204	-			-	-	-	-	-	-	-	-
RefPYTLcomp1253_c1_seq1	204	-			-	-	-	-	-	-	-	-
RefPYTLcomp1255_c0_seq1	269	gi|10798650|	emb|CAC12825.1|	amino acid permease	24	3.52e-06	58.2828	-	-	-	-	-
RefPYTLcomp1256_c0_seq1	311	gi|356555406|	ref|XP_003546023.1|	PREDICTED: GDSL esterase/lipase At1g28600-like	100	3.02e-26	122.444	GO:0006629 lipid metabolic process	GO:0016023 cytoplasmic membrane-bounded vesicle	GO:0016788 hydrolase activity, acting on ester bonds	-	-	GO only
RefPYTLcomp1257_c0_seq1	233	gi|90657562|	gb|ABD96862.1|	hypothetical protein	77	3.45e-36	149.813	GO:0008152 metabolic process	GO:0000139 Golgi membrane | GO:0005789 endoplasmic reticulum membrane | GO:0009536 plastid	GO:0010296 prenylcysteine methylesterase activity	-	-	GO only
RefPYTLcomp1257_c1_seq1	210	-			-	-	-	-	-	-	-	-
RefPYTLcomp1258_c0_seq1	342	-			-	-	-	-	-	-	-	-
RefPYTLcomp1260_c0_seq1	211	-			-	-	-	-	-	-	-	-
RefPYTLcomp1261_c0_seq1	535	gi|356502420|	ref|XP_003520017.1|	PREDICTED: protein PLASTID MOVEMENT IMPAIRED 2-like	172	2.73e-46	186.605	-	-	-	-	pfam00430 ATP-synt_B | pfam12325 TMF_TATA_bd | pfam12718 Tropomyosin_1 | pfam07926 TPR_MLP1_2 | pfam09032 Siah-Interact_N | pfam13851 GAS | pfam00435 Spectrin	Domain only
RefPYTLcomp1261_c1_seq1	232	gi|255574328|	ref|XP_002528078.1|	Myosin heavy chain, putative	65	9.61e-21	103.599	GO:0009904 chloroplast accumulation movement | GO:0009637 response to blue light | GO:0009903 chloroplast avoidance movement	GO:0005829 cytosol	GO:0005515 protein binding	-	-	GO only
RefPYTLcomp1262_c0_seq1	250	-			-	-	-	-	-	-	-	-
RefPYTLcomp1263_c0_seq1	243	gi|4314362|	gb|AAD15573.1|	putative D-amino acid dehydrogenase	80	2.97e-35	147.57	GO:0055114 oxidation-reduction process	-	GO:0016491 oxidoreductase activity	-	-	GO only
RefPYTLcomp1263_c1_seq1	241	gi|356556617|	ref|XP_003546620.1|	PREDICTED: uncharacterized protein LOC100780699	57	1.55e-21	106.291	GO:0055114 oxidation-reduction process	-	GO:0016491 oxidoreductase activity	-	-	GO only
RefPYTLcomp1264_c0_seq1	221	-			-	-	-	-	-	-	-	-
RefPYTLcomp1265_c0_seq1	207	gi|147803521|	emb|CAN66422.1|	hypothetical protein VITISV_007982	69	3.03e-26	119.303	GO:0016310 phosphorylation | GO:0055114 oxidation-reduction process	-	GO:0016301 kinase activity | GO:0032440 2-alkenal reductase [NAD(P)] activity	-	pfam13855 LRR_8	GO & Domain
RefPYTLcomp1265_c1_seq1	248	gi|224119488|	ref|XP_002318086.1|	predicted protein	82	3.55e-35	147.57	GO:0016310 phosphorylation | GO:0055114 oxidation-reduction process	-	GO:0016301 kinase activity | GO:0032440 2-alkenal reductase [NAD(P)] activity	-	pfam13855 LRR_8 | pfam12799 LRR_4	GO & Domain
RefPYTLcomp1266_c0_seq1	202	-			-	-	-	-	-	-	-	-
RefPYTLcomp1269_c0_seq1	546	gi|225460008|	ref|XP_002271249.1|	PREDICTED: eukaryotic translation initiation factor 2D	128	1.33e-63	238.203	GO:0006446 regulation of translational initiation	GO:0005840 ribosome	GO:0003743 translation initiation factor activity	-	-	GO only
RefPYTLcomp1270_c0_seq1	271	gi|255537321|	ref|XP_002509727.1|	conserved hypothetical protein	87	2.7e-39	160.581	GO:0006508 proteolysis	GO:0005794 Golgi apparatus | GO:0009506 plasmodesma | GO:0016021 integral to membrane	GO:0004252 serine-type endopeptidase activity	-	-	GO only
RefPYTLcomp1272_c0_seq1	366	gi|357510969|	ref|XP_003625773.1|	ABC transporter G family member	32	1.24e-07	63.667	-	-	-	-	-
RefPYTLcomp1272_c1_seq1	236	gi|147780242|	emb|CAN65735.1|	hypothetical protein VITISV_037751	76	1.56e-37	153.851	GO:0048364 root development | GO:0006855 drug transmembrane transport | GO:0009926 auxin polar transport | GO:0006200 ATP catabolic process | GO:0071366 cellular response to indolebutyric acid stimulus | GO:0015716 organic phosphonate transport | GO:0015748 organophosphate ester transport	GO:0009506 plasmodesma | GO:0005886 plasma membrane	GO:0015416 organic phosphonate transmembrane-transporting ATPase activity | GO:0005524 ATP binding	-	-	GO only
RefPYTLcomp1274_c0_seq1	354	gi|297826687|	ref|XP_002881226.1|	hypothetical protein ARALYDRAFT_320982	96	1.66e-21	108.086	-	-	-	-	-
RefPYTLcomp1276_c0_seq1	423	-			-	-	-	-	-	-	-	-
RefPYTLcomp1276_c0_seq2	645	-			-	-	-	-	-	-	-	-
RefPYTLcomp1277_c0_seq1	253	gi|147777089|	emb|CAN67841.1|	hypothetical protein VITISV_016664	84	6.94e-46	178.529	GO:0051455 attachment of spindle microtubules to kinetochore involved in homologous chromosome segregation | GO:0051754 meiotic sister chromatid cohesion, centromeric	GO:0005694 chromosome | GO:0005634 nucleus	GO:0003677 DNA binding	-	-	GO only
RefPYTLcomp1277_c1_seq1	320	gi|147777089|	emb|CAN67841.1|	hypothetical protein VITISV_016664	98	1.8e-33	144.878	-	-	GO:0003677 DNA binding	-	-	GO only
RefPYTLcomp1279_c0_seq1	221	gi|357490091|	ref|XP_003615333.1|	E3 ubiquitin-protein ligase	68	6.29e-18	94.6258	-	-	GO:0008270 zinc ion binding	-	pfam13639 zf-RING_2 | pfam00097 zf-C3HC4 | pfam13923 zf-C3HC4_2 | pfam12678 zf-rbx1 | pfam13920 zf-C3HC4_3	GO & Domain
RefPYTLcomp1282_c0_seq1	280	-			-	-	-	-	-	-	-	-
RefPYTLcomp1285_c0_seq1	302	-			-	-	-	-	-	-	-	-
RefPYTLcomp1287_c0_seq1	240	-			-	-	-	-	-	-	-	-
RefPYTLcomp1287_c1_seq1	201	-			-	-	-	-	-	-	-	-
RefPYTLcomp1293_c0_seq1	204	gi|255554172|	ref|XP_002518126.1|	conserved hypothetical protein	68	3.7e-31	133.661	-	-	GO:0005488 binding	-	-	GO only
RefPYTLcomp1294_c0_seq1	527	-			-	-	-	-	-	-	-	-
RefPYTLcomp1296_c0_seq1	281	-			-	-	-	-	-	-	-	-
RefPYTLcomp1298_c0_seq1	213	-			-	-	-	-	-	-	-	-
RefPYTLcomp1299_c0_seq1	532	gi|356507269|	ref|XP_003522391.1|	PREDICTED: uncharacterized protein LOC100803280	46	7.93e-17	94.1771	-	GO:0016023 cytoplasmic membrane-bounded vesicle	-	-	-	GO only
RefPYTLcomp1301_c0_seq1	301	-			-	-	-	-	-	-	-	-
RefPYTLcomp1301_c1_seq1	231	-			-	-	-	-	-	-	-	-
RefPYTLcomp1302_c0_seq1	240	-			-	-	-	-	-	-	-	-
RefPYTLcomp1303_c0_seq1	246	-			-	-	-	-	-	-	-	-
RefPYTLcomp1305_c0_seq1	260	-			-	-	-	-	-	-	-	-
RefPYTLcomp1307_c0_seq1	214	-			-	-	-	-	-	-	-	-
RefPYTLcomp1308_c0_seq1	279	gi|296085156|	emb|CBI28651.3|	unnamed protein product	92	8.91e-28	126.482	GO:0042742 defense response to bacterium	GO:0016020 membrane | GO:0005829 cytosol | GO:0005634 nucleus	GO:0005488 binding	-	-	GO only
RefPYTLcomp1308_c1_seq1	296	gi|296085156|	emb|CBI28651.3|	unnamed protein product	96	1.53e-29	132.315	GO:0042742 defense response to bacterium	GO:0016020 membrane | GO:0005829 cytosol | GO:0005634 nucleus	GO:0005488 binding	-	-	GO only
RefPYTLcomp1309_c0_seq1	233	gi|326427945|	gb|EGD73515.1|	hypothetical protein PTSG_12276	59	1.88e-05	55.5908	-	-	-	-	-
RefPYTLcomp1310_c0_seq1	247	-			-	-	-	-	-	-	-	pfam00550 PP-binding	Domain only
RefPYTLcomp1312_c0_seq1	523	gi|357473101|	ref|XP_003606835.1|	Arginine decarboxylase	83	4.66e-30	136.353	GO:0006560 proline metabolic process | GO:0006554 lysine catabolic process | GO:0009821 alkaloid biosynthetic process | GO:0006527 arginine catabolic process	-	GO:0046872 metal ion binding | GO:0030170 pyridoxal phosphate binding | GO:0008792 arginine decarboxylase activity | GO:0008923 lysine decarboxylase activity | GO:0004586 ornithine decarboxylase activity | GO:0004053 arginase activity	-	-	GO only
RefPYTLcomp1313_c0_seq1	205	-			-	-	-	-	-	-	-	-
RefPYTLcomp1313_c1_seq1	338	gi|2444178|	gb|AAB71528.1|	unconventional myosin	36	1.53e-13	82.5115	-	-	-	-	pfam02736 Myosin_N	Domain only
RefPYTLcomp1314_c0_seq1	203	-			-	-	-	-	-	-	-	-
RefPYTLcomp1315_c0_seq1	299	-			-	-	-	-	-	-	-	-
RefPYTLcomp1317_c0_seq1	212	-			-	-	-	-	-	-	-	-
RefPYTLcomp1318_c0_seq1	298	-			-	-	-	-	-	-	-	pfam08512 Rtt106	Domain only
RefPYTLcomp1319_c0_seq1	328	-			-	-	-	-	-	-	-	-
RefPYTLcomp1320_c0_seq1	202	gi|15219327|	ref|NP_173115.1|	histone acetyltransferase HAC12	30	3.74e-05	54.2447	-	-	-	-	-
RefPYTLcomp1322_c0_seq1	210	gi|147790869|	emb|CAN77236.1|	hypothetical protein VITISV_024209	59	2.29e-09	67.7051	-	-	-	-	-
RefPYTLcomp1322_c1_seq1	225	-			-	-	-	-	-	-	-	-
RefPYTLcomp1324_c0_seq1	259	-			-	-	-	-	-	-	-	-
RefPYTLcomp1325_c0_seq1	263	-			-	-	-	-	-	-	-	-
RefPYTLcomp1326_c0_seq1	359	-			-	-	-	-	-	-	-	-
RefPYTLcomp1327_c0_seq1	236	-			-	-	-	-	-	-	-	-
RefPYTLcomp1327_c1_seq1	257	-			-	-	-	-	-	-	-	-
RefPYTLcomp1329_c0_seq1	249	gi|224138898|	ref|XP_002322929.1|	predicted protein	65	2.81e-16	90.139	-	-	-	-	-
RefPYTLcomp1330_c0_seq1	252	gi|255575224|	ref|XP_002528516.1|	Ubiquinone biosynthesis protein coq-8, putative	57	9.44e-23	110.329	-	-	GO:0016772 transferase activity, transferring phosphorus-containing groups	-	-	GO only
RefPYTLcomp1332_c0_seq1	266	gi|356504690|	ref|XP_003521128.1|	PREDICTED: alpha-glucosidase yihQ-like	63	3.92e-26	121.098	GO:0005975 carbohydrate metabolic process	-	GO:0032450 maltose alpha-glucosidase activity | GO:0030246 carbohydrate binding	-	-	GO only
RefPYTLcomp1337_c0_seq1	276	-			-	-	-	-	-	-	-	-
RefPYTLcomp1338_c0_seq1	234	-			-	-	-	-	-	-	-	-
RefPYTLcomp1338_c1_seq1	209	-			-	-	-	-	-	-	-	-
RefPYTLcomp1339_c0_seq1	234	-			-	-	-	-	-	-	-	-
RefPYTLcomp1339_c1_seq1	349	-			-	-	-	-	-	-	-	-
RefPYTLcomp1340_c0_seq1	261	gi|6456755|	gb|AAF09256.1|	disease resistance protein BS2	73	6.99e-08	63.667	-	-	-	-	-
RefPYTLcomp1341_c0_seq1	229	-			-	-	-	-	-	-	-	-
RefPYTLcomp1341_c1_seq1	223	gi|255537091|	ref|XP_002509612.1|	conserved hypothetical protein	70	1.42e-13	81.1654	GO:0006511 ubiquitin-dependent protein catabolic process	GO:0031461 cullin-RING ubiquitin ligase complex	GO:0031625 ubiquitin protein ligase binding	-	-	GO only
RefPYTLcomp1342_c0_seq1	247	gi|224133804|	ref|XP_002321665.1|	jumonji domain protein	69	1.38e-38	157.441	-	GO:0005622 intracellular	GO:0008270 zinc ion binding | GO:0003676 nucleic acid binding	-	-	GO only
RefPYTLcomp1343_c0_seq1	315	-			-	-	-	-	-	-	-	-
RefPYTLcomp1345_c0_seq1	252	-			-	-	-	-	-	-	-	-
RefPYTLcomp1347_c0_seq1	215	-			-	-	-	-	-	-	-	-
RefPYTLcomp1348_c0_seq1	214	-			-	-	-	-	-	-	-	-
RefPYTLcomp1349_c0_seq1	274	-			-	-	-	-	-	-	-	-
RefPYTLcomp1353_c0_seq1	257	gi|357127470|	ref|XP_003565403.1|	PREDICTED: ABC transporter C family member 3-like	85	7.27e-32	138.148	GO:0055085 transmembrane transport | GO:0055114 oxidation-reduction process | GO:0006200 ATP catabolic process	GO:0016021 integral to membrane	GO:0042626 ATPase activity, coupled to transmembrane movement of substances | GO:0005524 ATP binding | GO:0032440 2-alkenal reductase [NAD(P)] activity	-	-	GO only
RefPYTLcomp1353_c1_seq1	203	gi|357485669|	ref|XP_003613122.1|	Multidrug resistance protein ABC transporter family	65	6.68e-24	112.124	GO:0055085 transmembrane transport | GO:0006200 ATP catabolic process	GO:0016021 integral to membrane	GO:0008270 zinc ion binding | GO:0003676 nucleic acid binding | GO:0042626 ATPase activity, coupled to transmembrane movement of substances | GO:0005524 ATP binding	-	-	GO only
RefPYTLcomp1355_c0_seq1	356	-			-	-	-	-	-	-	-	-
RefPYTLcomp1355_c1_seq1	207	-			-	-	-	-	-	-	-	-
RefPYTLcomp1357_c0_seq1	283	gi|359482489|	ref|XP_002264494.2|	PREDICTED: uncharacterized protein LOC100267761	65	2.06e-14	84.7548	-	-	-	-	-
RefPYTLcomp1359_c0_seq1	373	-			-	-	-	-	-	-	-	-
RefPYTLcomp1360_c0_seq1	476	-			-	-	-	-	-	-	-	-
RefPYTLcomp1361_c0_seq1	232	-			-	-	-	-	-	-	-	-
RefPYTLcomp1362_c0_seq1	237	gi|357440457|	ref|XP_003590506.1|	Zinc finger protein	79	1.75e-51	193.784	GO:0006355 regulation of transcription, DNA-dependent	GO:0005667 transcription factor complex	GO:0003700 sequence-specific DNA binding transcription factor activity | GO:0003676 nucleic acid binding | GO:0008270 zinc ion binding	-	pfam12874 zf-met | pfam00096 zf-C2H2 | pfam12171 zf-C2H2_jaz | pfam13894 zf-C2H2_4	GO & Domain
RefPYTLcomp1363_c0_seq1	247	-			-	-	-	-	-	-	-	-
RefPYTLcomp1364_c0_seq1	262	gi|109289920|	gb|ABG29323.1|	Receptor protein kinase, putative	51	1.71e-15	87.8956	GO:0046777 protein autophosphorylation | GO:0009069 serine family amino acid metabolic process	GO:0005886 plasma membrane	GO:0005529 sugar binding | GO:0004715 non-membrane spanning protein tyrosine kinase activity | GO:0005524 ATP binding | GO:0004674 protein serine/threonine kinase activity	-	-	GO only
RefPYTLcomp1367_c0_seq1	269	-			-	-	-	-	-	-	-	-
RefPYTLcomp1369_c0_seq1	245	gi|224104333|	ref|XP_002313401.1|	predicted protein	81	8.8e-33	140.391	GO:0009959 negative gravitropism | GO:0009639 response to red or far red light	-	-	-	-	GO only
RefPYTLcomp1370_c0_seq1	278	-			-	-	-	-	-	-	-	-
RefPYTLcomp1370_c1_seq1	321	-			-	-	-	-	-	-	-	-
RefPYTLcomp1371_c0_seq1	267	gi|254032062|	gb|ACT54615.1|	phosphoenolpyruvate carboxylase	88	1.35e-40	164.171	GO:0006094 gluconeogenesis | GO:0019643 reductive tricarboxylic acid cycle	-	GO:0008964 phosphoenolpyruvate carboxylase activity	-	-	GO only
RefPYTLcomp1373_c0_seq1	421	-			-	-	-	-	-	-	-	-
RefPYTLcomp1374_c0_seq1	292	gi|224141605|	ref|XP_002324157.1|	predicted protein	94	2.87e-47	184.361	-	GO:0016020 membrane | GO:0005773 vacuole	-	-	-	GO only
RefPYTLcomp1376_c0_seq1	203	-			-	-	-	-	-	-	-	-
RefPYTLcomp1377_c0_seq1	342	gi|225434861|	ref|XP_002280641.1|	PREDICTED: L-type lectin-domain containing receptor kinase IV.2	96	3.57e-33	144.429	GO:0007049 cell cycle | GO:0006468 protein phosphorylation | GO:0009069 serine family amino acid metabolic process	GO:0016023 cytoplasmic membrane-bounded vesicle	GO:0005529 sugar binding | GO:0004715 non-membrane spanning protein tyrosine kinase activity | GO:0005524 ATP binding | GO:0004693 cyclin-dependent protein kinase activity	2.7.11.1	-	GO & Enzyme
RefPYTLcomp1377_c1_seq1	323	-			-	-	-	-	-	-	-	-
RefPYTLcomp1379_c0_seq1	264	gi|225429143|	ref|XP_002274729.1|	PREDICTED: uncharacterized protein LOC100259947 isoform 1	45	1.3e-06	59.6289	-	-	-	-	-
RefPYTLcomp1381_c0_seq1	346	gi|356505639|	ref|XP_003521597.1|	PREDICTED: DEAD-box ATP-dependent RNA helicase 24-like	103	3.73e-43	174.49	-	-	GO:0003676 nucleic acid binding | GO:0005524 ATP binding | GO:0008026 ATP-dependent helicase activity	-	-	GO only
RefPYTLcomp1385_c0_seq1	626	gi|25013812|	ref|NP_734402.1|	CI protein	207	1.04e-130	457.158	-	-	-	-	pfam00270 DEAD | pfam04851 ResIII	Domain only
RefPYTLcomp1387_c0_seq1	498	-			-	-	-	-	-	-	-	-
RefPYTLcomp1389_c0_seq1	258	gi|147796434|	emb|CAN70387.1|	hypothetical protein VITISV_029657	65	2.28e-16	90.5877	-	-	-	-	-
RefPYTLcomp1390_c0_seq1	220	-			-	-	-	-	-	-	-	-
RefPYTLcomp1394_c0_seq1	342	gi|255556209|	ref|XP_002519139.1|	Flavonol 4'-sulfotransferase, putative	107	6.61e-34	146.672	GO:0006790 sulfur compound metabolic process | GO:0008209 androgen metabolic process | GO:0008210 estrogen metabolic process	GO:0005737 cytoplasm	GO:0004027 alcohol sulfotransferase activity | GO:0047894 flavonol 3-sulfotransferase activity | GO:0047366 quercetin-3-sulfate 4'-sulfotransferase activity | GO:0004304 estrone sulfotransferase activity	-	-	GO only
RefPYTLcomp1395_c0_seq1	203	gi|357505859|	ref|XP_003623218.1|	Anthocyanidin 3-O-glucosyltransferase	67	9.43e-24	111.676	GO:0009813 flavonoid biosynthetic process	GO:0005829 cytosol | GO:0016021 integral to membrane	GO:0047213 anthocyanidin 3-O-glucosyltransferase activity	-	-	GO only
RefPYTLcomp1399_c0_seq1	268	-			-	-	-	-	-	-	-	-
RefPYTLcomp1399_c1_seq1	221	gi|296089188|	emb|CBI38891.3|	unnamed protein product	73	1.53e-27	123.79	-	-	GO:0045735 nutrient reservoir activity | GO:0005488 binding	-	-	GO only
RefPYTLcomp1400_c0_seq1	227	-			-	-	-	-	-	-	-	-
RefPYTLcomp1402_c0_seq1	516	-			-	-	-	-	-	-	-	-
RefPYTLcomp1403_c0_seq1	404	gi|308154370|	sp|A9XLG1.1|	RecName: Full=Adenylosuccinate synthetase, chloroplastic; Short=AMPSase; Short=AdSS; AltName: Full=IMP--aspartate ligase; Flags: Precursor	134	2.14e-77	279.93	GO:0006167 AMP biosynthetic process | GO:0046686 response to cadmium ion | GO:0006144 purine base metabolic process | GO:0006522 alanine metabolic process | GO:0006531 aspartate metabolic process	GO:0005829 cytosol | GO:0009570 chloroplast stroma | GO:0048046 apoplast	GO:0004019 adenylosuccinate synthase activity | GO:0000287 magnesium ion binding | GO:0005525 GTP binding	-	-	GO only
RefPYTLcomp1404_c0_seq1	250	gi|147791853|	emb|CAN61829.1|	hypothetical protein VITISV_027631	72	2.83e-17	93.2797	GO:0007165 signal transduction | GO:0009416 response to light stimulus	-	GO:0004871 signal transducer activity	-	-	GO only
RefPYTLcomp1405_c0_seq1	232	-			-	-	-	-	-	-	-	-
RefPYTLcomp1405_c1_seq1	240	-			-	-	-	-	-	-	-	-
RefPYTLcomp1406_c0_seq1	206	-			-	-	-	-	-	-	-	-
RefPYTLcomp1407_c0_seq1	317	gi|359478710|	ref|XP_002282495.2|	PREDICTED: bifunctional monodehydroascorbate reductase and carbonic anhydrase nectarin-3-like	104	2.57e-41	168.209	GO:0009555 pollen development | GO:0006730 one-carbon metabolic process | GO:0006807 nitrogen compound metabolic process | GO:0006816 calcium ion transport	GO:0005886 plasma membrane | GO:0016529 sarcoplasmic reticulum	GO:0004089 carbonate dehydratase activity | GO:0008270 zinc ion binding | GO:0005388 calcium-transporting ATPase activity | GO:0005516 calmodulin binding	-	pfam00194 Carb_anhydrase	GO & Domain
RefPYTLcomp1408_c0_seq1	230	-			-	-	-	-	-	-	-	-
RefPYTLcomp1408_c1_seq1	263	-			-	-	-	-	-	-	-	-
RefPYTLcomp1411_c0_seq1	278	gi|115467524|	ref|NP_001057361.1|	Os06g0271500	69	8.64e-10	69.9485	-	-	-	-	-
RefPYTLcomp1411_c1_seq1	204	-			-	-	-	-	-	-	-	-
RefPYTLcomp1412_c0_seq1	777	gi|297844792|	ref|XP_002890277.1|	lipase family protein	191	1.77e-100	356.654	GO:0016042 lipid catabolic process | GO:0046486 glycerolipid metabolic process	-	GO:0004806 triglyceride lipase activity	-	-	GO only
RefPYTLcomp1413_c0_seq1	251	gi|357458903|	ref|XP_003599732.1|	TIR-NBS-LRR type disease resistance protein	35	0.000148	52.8987	-	-	-	-	-
RefPYTLcomp1414_c0_seq1	300	gi|255589968|	ref|XP_002535142.1|	conserved hypothetical protein	25	4.23e-06	58.2828	-	-	-	-	-
RefPYTLcomp1415_c0_seq1	245	-			-	-	-	-	-	-	-	-
RefPYTLcomp1415_c1_seq1	205	-			-	-	-	-	-	-	-	-
RefPYTLcomp1417_c0_seq1	201	-			-	-	-	-	-	-	-	-
RefPYTLcomp1419_c0_seq1	210	gi|356502838|	ref|XP_003520222.1|	PREDICTED: probably inactive leucine-rich repeat receptor-like protein kinase At2g25790-like	69	1.9e-25	117.06	-	-	-	-	-
RefPYTLcomp1420_c0_seq1	319	-			-	-	-	-	-	-	-	-
RefPYTLcomp1422_c0_seq1	253	-			-	-	-	-	-	-	-	-
RefPYTLcomp1427_c0_seq1	244	-			-	-	-	-	-	-	-	-
RefPYTLcomp1428_c0_seq1	214	-			-	-	-	-	-	-	-	-
RefPYTLcomp1429_c0_seq1	393	gi|56692305|	dbj|BAD80835.1|	nucellin-like protein	128	1.07e-74	270.956	GO:0006508 proteolysis	-	GO:0004190 aspartic-type endopeptidase activity	-	-	GO only
RefPYTLcomp1430_c0_seq1	746	gi|223635599|	sp|A7PZL3.1|	RecName: Full=Probable polygalacturonase; Short=PG; AltName: Full=Pectinase	248	2.94e-148	515.486	GO:0007047 cellular cell wall organization | GO:0005982 starch metabolic process | GO:0005985 sucrose metabolic process	GO:0005576 extracellular region | GO:0016021 integral to membrane	GO:0004650 polygalacturonase activity	-	pfam12708 Pectate_lyase_3	GO & Domain
RefPYTLcomp1431_c0_seq1	345	gi|356522608|	ref|XP_003529938.1|	PREDICTED: U-box domain-containing protein 33-like	59	2.52e-16	91.485	GO:0016567 protein ubiquitination | GO:0006468 protein phosphorylation | GO:0007165 signal transduction | GO:0009069 serine family amino acid metabolic process	GO:0000151 ubiquitin ligase complex	GO:0004872 receptor activity | GO:0005524 ATP binding | GO:0004842 ubiquitin-protein ligase activity | GO:0004674 protein serine/threonine kinase activity	-	-	GO only
RefPYTLcomp1432_c0_seq1	222	-			-	-	-	-	-	-	-	-
RefPYTLcomp1433_c0_seq1	287	-			-	-	-	-	-	-	-	-
RefPYTLcomp1434_c0_seq1	216	-			-	-	-	-	-	-	-	-
RefPYTLcomp1436_c0_seq1	224	gi|359489209|	ref|XP_002270774.2|	PREDICTED: glycyl-tRNA synthetase 2, chloroplastic/mitochondrial-like	54	1.25e-18	96.8692	GO:0006426 glycyl-tRNA aminoacylation | GO:0006544 glycine metabolic process | GO:0006563 L-serine metabolic process | GO:0006566 threonine metabolic process	GO:0009536 plastid | GO:0009345 glycine-tRNA ligase complex	GO:0005524 ATP binding | GO:0004820 glycine-tRNA ligase activity	-	-	GO only
RefPYTLcomp1437_c0_seq1	207	gi|156537287|	ref|XP_001605972.1|	PREDICTED: eukaryotic translation initiation factor 3 subunit D-like isoform 1	68	4.97e-34	142.186	GO:0006446 regulation of translational initiation	GO:0005852 eukaryotic translation initiation factor 3 complex | GO:0005840 ribosome	GO:0003743 translation initiation factor activity	-	-	GO only
RefPYTLcomp1439_c0_seq1	215	gi|357148061|	ref|XP_003574610.1|	PREDICTED: patatin group A-3-like	71	1.76e-24	114.368	GO:0031408 oxylipin biosynthetic process | GO:0009626 plant-type hypersensitive response | GO:0051607 defense response to virus | GO:0071456 cellular response to hypoxia | GO:0046686 response to cadmium ion | GO:0016042 lipid catabolic process	GO:0005737 cytoplasm | GO:0016020 membrane	GO:0045735 nutrient reservoir activity | GO:0016298 lipase activity	-	-	GO only
RefPYTLcomp1440_c0_seq1	287	gi|328866500|	gb|EGG14884.1|	hypothetical protein DFA_10757	75	0.000254	52.45	-	-	-	-	-
RefPYTLcomp1443_c0_seq1	202	-			-	-	-	-	-	-	-	-
RefPYTLcomp1444_c0_seq1	263	-			-	-	-	-	-	-	-	-
RefPYTLcomp1445_c0_seq1	218	-			-	-	-	-	-	-	-	-
RefPYTLcomp1448_c0_seq1	224	gi|226661|	prf||	trnA intron ORF 109	37	1.39e-15	87.4469	-	-	-	-	-
RefPYTLcomp1450_c0_seq1	209	-			-	-	-	-	-	-	-	-
RefPYTLcomp1452_c0_seq1	299	-			-	-	-	-	-	-	-	-
RefPYTLcomp1452_c1_seq1	238	-			-	-	-	-	-	-	-	-
RefPYTLcomp1454_c0_seq1	315	gi|147773147|	emb|CAN69297.1|	hypothetical protein VITISV_006943	59	2.29e-26	122.892	GO:0006200 ATP catabolic process | GO:0015716 organic phosphonate transport | GO:0015748 organophosphate ester transport	GO:0016020 membrane	GO:0015416 organic phosphonate transmembrane-transporting ATPase activity | GO:0005524 ATP binding	-	pfam13555 AAA_29	GO & Domain
RefPYTLcomp1456_c0_seq1	324	gi|147862664|	emb|CAN79336.1|	hypothetical protein VITISV_026089	104	1.33e-25	120.649	-	-	-	-	-
RefPYTLcomp1457_c0_seq1	310	-			-	-	-	-	-	-	-	-
RefPYTLcomp1458_c0_seq1	401	-			-	-	-	-	-	-	-	-
RefPYTLcomp1460_c0_seq1	342	-			-	-	-	-	-	-	-	-
RefPYTLcomp1460_c1_seq1	212	-			-	-	-	-	-	-	-	-
RefPYTLcomp1461_c0_seq1	350	gi|255569589|	ref|XP_002525760.1|	Cyclic nucleotide-gated ion channel, putative	108	1.25e-63	234.165	GO:0009626 plant-type hypersensitive response | GO:0055085 transmembrane transport | GO:0006812 cation transport	GO:0016021 integral to membrane	GO:0030551 cyclic nucleotide binding | GO:0005261 cation channel activity | GO:0005516 calmodulin binding	-	-	GO only
RefPYTLcomp1462_c0_seq1	230	-			-	-	-	-	-	-	-	-
RefPYTLcomp1463_c0_seq1	292	-			-	-	-	-	-	-	-	-
RefPYTLcomp1464_c0_seq1	207	-			-	-	-	-	-	-	-	-
RefPYTLcomp1465_c0_seq1	231	-			-	-	-	-	-	-	-	-
RefPYTLcomp1466_c0_seq1	207	-			-	-	-	-	-	-	-	-
RefPYTLcomp1467_c0_seq1	224	gi|255574328|	ref|XP_002528078.1|	Myosin heavy chain, putative	65	3.27e-19	98.6639	-	-	-	-	-
RefPYTLcomp1470_c0_seq2	330	-			-	-	-	-	-	-	-	-
RefPYTLcomp1471_c0_seq1	208	gi|255542648|	ref|XP_002512387.1|	DNA polymerase zeta catalytic subunit, putative	67	1.03e-29	129.623	GO:0006260 DNA replication	GO:0042575 DNA polymerase complex	GO:0003887 DNA-directed DNA polymerase activity | GO:0003677 DNA binding | GO:0008270 zinc ion binding | GO:0000166 nucleotide binding	-	-	GO only
RefPYTLcomp1476_c0_seq1	208	-			-	-	-	-	-	-	-	-
RefPYTLcomp1478_c0_seq1	233	gi|354803999|	gb|AER40963.1|	UDP-glucose glucosyltransferase	77	3.36e-32	138.148	GO:0009813 flavonoid biosynthetic process	-	GO:0047213 anthocyanidin 3-O-glucosyltransferase activity | GO:0047893 flavonol 3-O-glucosyltransferase activity	-	-	GO only
RefPYTLcomp1480_c0_seq1	211	gi|359497226|	ref|XP_002264972.2|	PREDICTED: GTP-binding protein At2g22870, partial	68	5.77e-30	130.52	GO:0009793 embryo development ending in seed dormancy	GO:0005739 mitochondrion	GO:0005525 GTP binding	-	-	GO only
RefPYTLcomp1481_c0_seq1	271	-			-	-	-	-	-	-	-	-
RefPYTLcomp1481_c1_seq1	206	gi|356541737|	ref|XP_003539330.1|	PREDICTED: zinc finger CCCH domain-containing protein 66-like	68	2.29e-22	107.637	-	-	-	-	pfam12796 Ank_2 | pfam13637 Ank_4	Domain only
RefPYTLcomp1483_c0_seq1	350	gi|89242710|	gb|ABD60225.1|	ent-kaurenoic acid 13-hydroxylase	59	1.23e-27	127.379	GO:0055114 oxidation-reduction process | GO:0006118 electron transport | GO:0016102 diterpenoid biosynthetic process	GO:0016021 integral to membrane	GO:0020037 heme binding | GO:0009055 electron carrier activity | GO:0050598 taxane 13-alpha-hydroxylase activity	-	-	GO only
RefPYTLcomp1484_c0_seq1	347	gi|342905940|	gb|AEL79253.1|	60s ribosomal protein L24	107	5.87e-53	202.757	GO:0000022 mitotic spindle elongation | GO:0006412 translation | GO:0051298 centrosome duplication | GO:0042254 ribosome biogenesis	GO:0005762 mitochondrial large ribosomal subunit | GO:0005811 lipid particle | GO:0022625 cytosolic large ribosomal subunit	GO:0003735 structural constituent of ribosome	-	-	GO only
RefPYTLcomp1485_c0_seq1	225	gi|297736745|	emb|CBI25946.3|	unnamed protein product	73	5.46e-26	119.303	GO:0006468 protein phosphorylation	-	GO:0005524 ATP binding | GO:0004672 protein kinase activity	-	-	GO only
RefPYTLcomp1486_c0_seq1	602	gi|224130642|	ref|XP_002328340.1|	predicted protein	150	2.59e-66	246.728	GO:0006468 protein phosphorylation | GO:0006357 regulation of transcription from RNA polymerase II promoter | GO:0008284 positive regulation of cell proliferation | GO:0045893 positive regulation of transcription, DNA-dependent | GO:0009069 serine family amino acid metabolic process	GO:0009506 plasmodesma | GO:0016592 mediator complex	GO:0004674 protein serine/threonine kinase activity | GO:0005524 ATP binding | GO:0001104 RNA polymerase II transcription cofactor activity	-	-	GO only
RefPYTLcomp1487_c0_seq1	343	gi|356518692|	ref|XP_003528012.1|	PREDICTED: RING finger and transmembrane domain-containing protein 2-like	114	2.67e-58	217.564	-	GO:0016020 membrane	-	-	-	GO only
RefPYTLcomp1488_c0_seq1	434	gi|357494439|	ref|XP_003617508.1|	TIR-similar-domain-containing protein TSDC	109	1.19e-18	99.5612	GO:0045087 innate immune response | GO:0007165 signal transduction	GO:0009507 chloroplast	GO:0004888 transmembrane signaling receptor activity | GO:0043531 ADP binding | GO:0005524 ATP binding	-	pfam01582 TIR	GO & Domain
RefPYTLcomp1489_c0_seq1	300	-			-	-	-	-	-	-	-	-
RefPYTLcomp1490_c0_seq1	227	gi|225465870|	ref|XP_002265533.1|	PREDICTED: DNA-directed RNA polymerase E subunit 1	74	4.7e-43	169.106	GO:0006351 transcription, DNA-dependent | GO:0006144 purine base metabolic process | GO:0006206 pyrimidine base metabolic process	GO:0005730 nucleolus	GO:0003899 DNA-directed RNA polymerase activity | GO:0003677 DNA binding	-	-	GO only
RefPYTLcomp1491_c0_seq1	297	-			-	-	-	-	-	-	-	-
RefPYTLcomp1492_c0_seq1	219	-			-	-	-	-	-	-	-	-
RefPYTLcomp1496_c0_seq1	552	-			-	-	-	-	-	-	-	-
RefPYTLcomp1497_c0_seq1	239	gi|357454865|	ref|XP_003597713.1|	hypothetical protein MTR_2g101480	78	5.85e-08	63.667	-	-	-	-	-
RefPYTLcomp1498_c0_seq1	228	-			-	-	-	-	-	-	-	-
RefPYTLcomp1498_c1_seq1	284	-			-	-	-	-	-	-	-	-
RefPYTLcomp1499_c0_seq1	321	gi|357494829|	ref|XP_003617703.1|	Cytochrome P450	107	4.81e-49	190.643	GO:0055114 oxidation-reduction process | GO:0006118 electron transport | GO:0006570 tyrosine metabolic process	-	GO:0020037 heme binding | GO:0009055 electron carrier activity | GO:0047085 hydroxyphenylacetonitrile 2-monooxygenase activity | GO:0050592 4-hydroxyphenylacetaldehyde oxime monooxygenase activity | GO:0019825 oxygen binding	-	-	GO only
RefPYTLcomp1500_c0_seq1	239	-			-	-	-	-	-	-	-	-
RefPYTLcomp1507_c0_seq1	217	-			-	-	-	-	-	-	-	-
RefPYTLcomp1509_c0_seq1	283	gi|255545868|	ref|XP_002513994.1|	purine transporter, putative	37	3.4e-10	71.2945	-	GO:0016021 integral to membrane	-	-	-	GO only
RefPYTLcomp1509_c1_seq1	418	gi|255545868|	ref|XP_002513994.1|	purine transporter, putative	137	1.7e-64	237.754	GO:0010184 cytokinin transport | GO:0006863 purine base transport | GO:0016036 cellular response to phosphate starvation | GO:0051174 regulation of phosphorus metabolic process | GO:0015860 purine nucleoside transport	GO:0005887 integral to plasma membrane	GO:0005345 purine base transmembrane transporter activity | GO:0015211 purine nucleoside transmembrane transporter activity	-	-	GO only
RefPYTLcomp1511_c0_seq1	237	-			-	-	-	-	-	-	-	-
RefPYTLcomp1512_c0_seq1	235	gi|224122574|	ref|XP_002330515.1|	predicted protein	60	1.66e-15	87.4469	-	-	-	-	-
RefPYTLcomp1513_c0_seq1	248	gi|255566993|	ref|XP_002524479.1|	pentatricopeptide repeat-containing protein, putative	80	2.78e-15	86.9982	-	-	-	-	pfam13041 PPR_2 | pfam01535 PPR	Domain only
RefPYTLcomp1516_c0_seq1	341	-			-	-	-	-	-	-	-	-
RefPYTLcomp1517_c0_seq1	300	-			-	-	-	-	-	-	-	-
RefPYTLcomp1518_c0_seq1	241	-			-	-	-	-	-	-	-	-
RefPYTLcomp1519_c0_seq1	204	gi|345651730|	gb|AEO14875.1|	rfls6 protein	68	1.68e-21	104.945	GO:0006468 protein phosphorylation | GO:0055114 oxidation-reduction process | GO:0009069 serine family amino acid metabolic process	-	GO:0004715 non-membrane spanning protein tyrosine kinase activity | GO:0005524 ATP binding | GO:0032440 2-alkenal reductase [NAD(P)] activity | GO:0004674 protein serine/threonine kinase activity	-	pfam12799 LRR_4 | pfam13855 LRR_8	GO & Domain
RefPYTLcomp1520_c0_seq1	292	-			-	-	-	-	-	-	-	-
RefPYTLcomp1521_c0_seq1	227	gi|302143908|	emb|CBI23013.3|	unnamed protein product	73	3.12e-21	104.945	-	-	-	-	-
RefPYTLcomp1522_c0_seq1	234	gi|225463918|	ref|XP_002265452.1|	PREDICTED: vacuolar iron transporter homolog 4-like	77	1.62e-30	133.212	GO:0071732 cellular response to nitric oxide | GO:0071281 cellular response to iron ion | GO:0071369 cellular response to ethylene stimulus	-	-	-	-	GO only
RefPYTLcomp1523_c0_seq1	224	gi|49425431|	gb|AAT66043.1|	CC-NBS-LRR RGA	43	7.44e-11	72.6405	-	-	-	-	-
RefPYTLcomp1526_c0_seq1	403	-			-	-	-	-	-	-	-	-
RefPYTLcomp1527_c0_seq1	265	-			-	-	-	-	-	-	-	-
RefPYTLcomp1530_c0_seq1	223	-			-	-	-	-	-	-	-	-
RefPYTLcomp1533_c0_seq1	429	-			-	-	-	-	-	-	-	pfam13966 zf-RVT	Domain only
RefPYTLcomp1535_c0_seq1	202	gi|225438936|	ref|XP_002284127.1|	PREDICTED: uncharacterized protein ycf36	60	1.1e-27	123.341	-	GO:0005739 mitochondrion | GO:0016020 membrane	-	-	-	GO only
RefPYTLcomp1536_c0_seq1	313	gi|224058577|	ref|XP_002299551.1|	predicted protein	87	1.42e-15	88.7929	-	-	-	-	-
RefPYTLcomp1537_c0_seq1	301	-			-	-	-	-	-	-	-	-
RefPYTLcomp1537_c1_seq1	268	-			-	-	-	-	-	-	-	-
RefPYTLcomp1540_c0_seq1	616	-			-	-	-	-	-	-	-	-
RefPYTLcomp1540_c1_seq1	310	-			-	-	-	-	-	-	-	-
RefPYTLcomp1541_c0_seq1	214	-			-	-	-	-	-	-	-	-
RefPYTLcomp1542_c0_seq1	204	-			-	-	-	-	-	-	-	-
RefPYTLcomp1544_c0_seq1	220	-			-	-	-	-	-	-	-	-
RefPYTLcomp1546_c0_seq1	213	gi|296083532|	emb|CBI14784.3|	unnamed protein product	71	1.03e-36	150.262	-	-	GO:0016740 transferase activity	-	-	GO only
RefPYTLcomp1546_c1_seq1	322	gi|147797529|	emb|CAN64672.1|	hypothetical protein VITISV_033957	106	1.91e-54	205.898	-	-	GO:0016740 transferase activity	-	-	GO only
RefPYTLcomp1547_c0_seq1	219	gi|225464703|	ref|XP_002278076.1|	PREDICTED: probable membrane-associated kinase regulator 6-like	73	7.57e-20	100.459	-	-	-	-	-
RefPYTLcomp1547_c1_seq1	513	gi|224125618|	ref|XP_002329676.1|	predicted protein	114	2.54e-06	60.0775	-	-	-	-	-
RefPYTLcomp1550_c0_seq1	214	gi|255568802|	ref|XP_002525372.1|	hypothetical protein RCOM_0528090	64	7.95e-17	91.0363	-	-	-	-	-
RefPYTLcomp1552_c0_seq1	230	-			-	-	-	-	-	-	-	-
RefPYTLcomp1552_c1_seq1	222	-			-	-	-	-	-	-	-	-
RefPYTLcomp1553_c0_seq1	202	-			-	-	-	-	-	-	-	-
RefPYTLcomp1554_c0_seq1	254	-			-	-	-	-	-	-	-	-
RefPYTLcomp1556_c0_seq1	330	gi|357497225|	ref|XP_003618901.1|	hypothetical protein MTR_6g025680	36	2.43e-05	56.0394	-	-	-	-	-
RefPYTLcomp1557_c0_seq1	222	gi|183186833|	gb|ACC54346.1|	CYCLOIDEA-like 1	67	5.23e-13	79.3707	-	-	-	-	-
RefPYTLcomp1560_c0_seq1	347	-			-	-	-	-	-	-	-	-
RefPYTLcomp1561_c0_seq1	403	gi|297743186|	emb|CBI36053.3|	unnamed protein product	116	2.56e-31	139.494	-	-	-	-	-
RefPYTLcomp1562_c0_seq1	286	gi|147863571|	emb|CAN79767.1|	hypothetical protein VITISV_019403	87	5.01e-11	73.9866	-	-	-	-	-
RefPYTLcomp1564_c0_seq1	233	-			-	-	-	-	-	-	-	-
RefPYTLcomp1565_c0_seq1	208	-			-	-	-	-	-	-	-	-
RefPYTLcomp1567_c0_seq1	238	-			-	-	-	-	-	-	-	-
RefPYTLcomp1567_c1_seq1	217	-			-	-	-	-	-	-	-	-
RefPYTLcomp1571_c0_seq1	267	-			-	-	-	-	-	-	-	-
RefPYTLcomp1573_c0_seq1	208	-			-	-	-	-	-	-	-	-
RefPYTLcomp1573_c1_seq1	216	-			-	-	-	-	-	-	-	-
RefPYTLcomp1574_c0_seq1	311	gi|34925093|	sp|P93788.1|	RecName: Full=Remorin; AltName: Full=pp34	101	7e-38	157.889	GO:0007267 cell-cell signaling | GO:0006810 transport	GO:0005886 plasma membrane	GO:0048032 galacturonate binding	-	pfam03763 Remorin_C | pfam13864 Enkurin | pfam14235 DUF4337 | pfam14265 DUF4355	GO & Domain
RefPYTLcomp1574_c1_seq1	234	-			-	-	-	-	-	-	-	-
RefPYTLcomp1576_c0_seq1	239	-			-	-	-	-	-	-	-	-
RefPYTLcomp1577_c0_seq1	228	-			-	-	-	-	-	-	-	-
RefPYTLcomp1583_c0_seq1	271	gi|356506434|	ref|XP_003521988.1|	PREDICTED: receptor-like protein 12-like	86	2.25e-10	71.7432	-	-	-	-	pfam13855 LRR_8	Domain only
RefPYTLcomp1584_c0_seq1	263	gi|1706092|	sp|P51581.1|	RecName: Full=Cytochrome P450 2E1; AltName: Full=4-nitrophenol 2-hydroxylase; AltName: Full=CYPIIE1; AltName: Full=Cytochrome P450-J	87	4.29e-48	185.259	GO:0010193 response to ozone | GO:0055114 oxidation-reduction process | GO:0010243 response to organic nitrogen | GO:0045471 response to ethanol | GO:0006805 xenobiotic metabolic process | GO:0046483 heterocycle metabolic process | GO:0006641 triglyceride metabolic process | GO:0042493 response to drug | GO:0008202 steroid metabolic process | GO:0017144 drug metabolic process | GO:0016098 monoter…	GO:0005739 mitochondrion | GO:0000139 Golgi membrane | GO:0031227 intrinsic to endoplasmic reticulum membrane | GO:0005792 microsome	GO:0016709 oxidoreductase activity, acting on paired donors, with incorporation or reduction of molecular oxygen, NADH or NADPH as one donor, and incorporation of one atom of oxygen | GO:0009055 electron carrier activity | GO:0019899 enzyme binding | GO:0016712 oxidoreductase activity, acting on paired donors, with incorporation or reduction of molecular oxygen, reduced flavin or flavoprotein as …	-	-	GO only
RefPYTLcomp1588_c0_seq1	206	gi|147805129|	emb|CAN64485.1|	hypothetical protein VITISV_035038	68	1.17e-32	138.148	-	-	GO:0005488 binding	-	-	GO only
RefPYTLcomp1588_c1_seq1	208	gi|297819536|	ref|XP_002877651.1|	hypothetical protein ARALYDRAFT_485272	69	9.72e-28	123.79	-	-	GO:0005488 binding	-	-	GO only
RefPYTLcomp1589_c0_seq1	570	gi|147787627|	emb|CAN71597.1|	hypothetical protein VITISV_019007	182	7.29e-94	334.669	GO:0048768 root hair cell tip growth | GO:0060151 peroxisome localization | GO:0010154 fruit development | GO:0051301 cell division | GO:0009791 post-embryonic development | GO:0051646 mitochondrion localization | GO:0010091 trichome branching | GO:0051645 Golgi localization | GO:0030048 actin filament-based movement	GO:0016459 myosin complex | GO:0009506 plasmodesma	GO:0005524 ATP binding | GO:0003774 motor activity | GO:0003779 actin binding	-	-	GO only
RefPYTLcomp1589_c1_seq1	427	gi|147787627|	emb|CAN71597.1|	hypothetical protein VITISV_019007	142	7.94e-80	288.006	-	GO:0016459 myosin complex	GO:0003779 actin binding | GO:0005524 ATP binding | GO:0003774 motor activity	-	pfam01843 DIL	GO & Domain
RefPYTLcomp1590_c0_seq1	239	-			-	-	-	-	-	-	-	-
RefPYTLcomp1592_c0_seq1	255	-			-	-	-	-	-	-	-	-
RefPYTLcomp1592_c0_seq2	347	-			-	-	-	-	-	-	-	-
RefPYTLcomp1594_c0_seq1	218	-			-	-	-	-	-	-	-	-
RefPYTLcomp1595_c0_seq1	387	-			-	-	-	-	-	-	-	-
RefPYTLcomp1596_c0_seq1	225	gi|255585948|	ref|XP_002533645.1|	ATATH9, putative	59	1.19e-24	115.265	GO:0007154 cell communication | GO:0006810 transport	GO:0005829 cytosol | GO:0005634 nucleus | GO:0009536 plastid | GO:0005886 plasma membrane	GO:0016772 transferase activity, transferring phosphorus-containing groups | GO:0005215 transporter activity	-	-	GO only
RefPYTLcomp1596_c1_seq1	254	gi|255585948|	ref|XP_002533645.1|	ATATH9, putative	84	4.65e-29	129.623	GO:0007154 cell communication | GO:0006810 transport	GO:0005829 cytosol | GO:0005634 nucleus | GO:0009536 plastid | GO:0005886 plasma membrane	GO:0016772 transferase activity, transferring phosphorus-containing groups | GO:0005215 transporter activity	-	-	GO only
RefPYTLcomp1597_c0_seq1	296	-			-	-	-	-	-	-	-	-
RefPYTLcomp1598_c0_seq2	730	gi|224052855|	ref|XP_002297614.1|	predicted protein	126	5.6e-37	158.787	-	-	-	-	-
RefPYTLcomp1600_c0_seq1	326	gi|225450745|	ref|XP_002283524.1|	PREDICTED: F-box protein PP2-B15-like	84	7.01e-26	121.546	-	-	-	-	-
RefPYTLcomp1601_c0_seq1	204	-			-	-	-	-	-	-	-	-
RefPYTLcomp1601_c1_seq1	265	gi|255565860|	ref|XP_002523919.1|	conserved hypothetical protein	83	8.6e-23	110.778	-	GO:0005739 mitochondrion	-	-	-	GO only
RefPYTLcomp1602_c0_seq1	253	-			-	-	-	-	-	-	-	-
RefPYTLcomp1604_c0_seq1	268	gi|356514603|	ref|XP_003525995.1|	PREDICTED: uncharacterized protein ycf45-like	80	2.76e-31	136.802	-	GO:0009507 chloroplast	GO:0017111 nucleoside-triphosphatase activity | GO:0003676 nucleic acid binding | GO:0005524 ATP binding	-	-	GO only
RefPYTLcomp1605_c0_seq1	238	-			-	-	-	-	-	-	-	-
RefPYTLcomp1606_c0_seq1	201	gi|356495500|	ref|XP_003516615.1|	PREDICTED: major facilitator superfamily domain-containing protein 5-like	66	3.78e-12	76.23	-	-	-	-	-
RefPYTLcomp1606_c1_seq1	230	-			-	-	-	-	-	-	-	-
RefPYTLcomp1607_c0_seq1	283	gi|224085447|	ref|XP_002307578.1|	predicted protein	89	4.72e-48	186.156	-	GO:0005739 mitochondrion	GO:0005488 binding	-	-	GO only
RefPYTLcomp1609_c0_seq1	491	gi|359478805|	ref|XP_002283728.2|	PREDICTED: LRR receptor-like serine/threonine-protein kinase GSO2-like	160	7.74e-47	187.951	GO:0006468 protein phosphorylation | GO:0055114 oxidation-reduction process | GO:0007178 transmembrane receptor protein serine/threonine kinase signaling pathway | GO:0009069 serine family amino acid metabolic process	GO:0016021 integral to membrane	GO:0004872 receptor activity | GO:0004713 protein tyrosine kinase activity | GO:0005524 ATP binding | GO:0004709 MAP kinase kinase kinase activity | GO:0032440 2-alkenal reductase [NAD(P)] activity	-	pfam13855 LRR_8	GO & Domain
RefPYTLcomp1610_c0_seq1	553	gi|297735074|	emb|CBI17436.3|	unnamed protein product	158	7.01e-35	151.608	GO:0009451 RNA modification | GO:0055114 oxidation-reduction process	GO:0005739 mitochondrion	GO:0016740 transferase activity | GO:0051539 4 iron, 4 sulfur cluster binding | GO:0032440 2-alkenal reductase [NAD(P)] activity	-	-	GO only
RefPYTLcomp1612_c0_seq1	207	-			-	-	-	-	-	-	-	-
RefPYTLcomp1615_c0_seq1	455	gi|326784715|	dbj|BAK08374.1|	cytochrome c oxidase subunit 1	151	5.81e-102	361.589	GO:0009060 aerobic respiration | GO:0006118 electron transport | GO:0006123 mitochondrial electron transport, cytochrome c to oxygen | GO:0015992 proton transport	GO:0005743 mitochondrial inner membrane | GO:0005886 plasma membrane | GO:0016021 integral to membrane | GO:0045277 respiratory chain complex IV	GO:0005507 copper ion binding | GO:0009055 electron carrier activity | GO:0020037 heme binding | GO:0004129 cytochrome-c oxidase activity	-	-	GO only
RefPYTLcomp1617_c0_seq1	208	gi|297738841|	emb|CBI28086.3|	unnamed protein product	69	4.96e-36	148.018	GO:0006468 protein phosphorylation | GO:0009069 serine family amino acid metabolic process	-	GO:0005524 ATP binding | GO:0004674 protein serine/threonine kinase activity	-	-	GO only
RefPYTLcomp1618_c0_seq1	201	gi|37993663|	gb|AAR06917.1|	UDP-glycosyltransferase 73E1	67	1.38e-25	117.06	-	-	-	-	-
RefPYTLcomp1620_c0_seq1	218	-			-	-	-	-	-	-	-	-
RefPYTLcomp1620_c1_seq1	303	-			-	-	-	-	-	-	-	-
RefPYTLcomp1622_c0_seq1	1019	gi|147778567|	emb|CAN76102.1|	hypothetical protein VITISV_007422	333	4.06e-197	677.907	GO:0006886 intracellular protein transport	GO:0005622 intracellular	GO:0005488 binding | GO:0008565 protein transporter activity	-	pfam03810 IBN_N | pfam13646 HEAT_2	GO & Domain
RefPYTLcomp1622_c1_seq1	204	gi|224101343|	ref|XP_002312242.1|	predicted protein	67	7.5e-31	132.763	-	-	-	-	pfam13513 HEAT_EZ | pfam02985 HEAT	Domain only
RefPYTLcomp1623_c0_seq1	248	gi|147768915|	emb|CAN66979.1|	hypothetical protein VITISV_004452	77	1.32e-20	103.599	-	GO:0005886 plasma membrane	-	-	-	GO only
RefPYTLcomp1624_c1_seq1	238	-			-	-	-	-	-	-	-	-
RefPYTLcomp1625_c0_seq1	334	-			-	-	-	-	-	-	-	-
RefPYTLcomp1626_c0_seq1	215	gi|293336871|	ref|NP_001169882.1|	uncharacterized protein LOC100383776	71	1.14e-42	167.312	GO:0006470 protein dephosphorylation	-	GO:0030145 manganese ion binding | GO:0005506 iron ion binding | GO:0004721 phosphoprotein phosphatase activity	-	-	GO only
RefPYTLcomp1627_c0_seq1	332	-			-	-	-	-	-	-	-	-
RefPYTLcomp1627_c1_seq1	574	gi|147852317|	emb|CAN82225.1|	hypothetical protein VITISV_011873	189	3.08e-97	345.886	GO:0006633 fatty acid biosynthetic process	GO:0005618 cell wall	GO:0016790 thiolester hydrolase activity	-	-	GO only
RefPYTLcomp1629_c0_seq1	425	gi|308171842|	gb|ADO16162.1|	trehalose-6-phosphate synthase	86	1.77e-14	86.1009	-	-	-	-	-
RefPYTLcomp1630_c0_seq1	405	-			-	-	-	-	-	-	-	-
RefPYTLcomp1631_c0_seq1	584	gi|623584|	gb|AAA74116.1|	putative	170	4.33e-85	305.504	GO:0007264 small GTPase mediated signal transduction | GO:0009408 response to heat | GO:0048219 inter-Golgi cisterna vesicle-mediated transport | GO:0015031 protein transport	GO:0005829 cytosol | GO:0005795 Golgi stack | GO:0005802 trans-Golgi network | GO:0005798 Golgi-associated vesicle | GO:0005886 plasma membrane	GO:0003924 GTPase activity | GO:0005525 GTP binding	-	pfam00071 Ras | pfam08477 Miro	GO & Domain
RefPYTLcomp1633_c0_seq1	246	-			-	-	-	-	-	-	-	-
RefPYTLcomp1634_c0_seq1	391	-			-	-	-	-	-	-	-	pfam02721 DUF223	Domain only
RefPYTLcomp1634_c1_seq1	247	-			-	-	-	-	-	-	-	-
RefPYTLcomp1635_c0_seq1	216	gi|255571740|	ref|XP_002526813.1|	conserved hypothetical protein	71	1.03e-26	121.098	-	-	-	-	-
RefPYTLcomp1636_c0_seq1	238	-			-	-	-	-	-	-	-	-
RefPYTLcomp1638_c0_seq1	210	-			-	-	-	-	-	-	-	-
RefPYTLcomp1638_c1_seq1	261	-			-	-	-	-	-	-	-	-
RefPYTLcomp1639_c0_seq1	292	gi|298204516|	emb|CBI23791.3|	unnamed protein product	97	6.14e-42	169.106	GO:0080156 mitochondrial mRNA modification	-	GO:0005488 binding	-	pfam13041 PPR_2 | pfam01535 PPR | pfam12854 PPR_1 | pfam13812 PPR_3	GO & Domain
RefPYTLcomp1641_c0_seq1	226	gi|255541960|	ref|XP_002512044.1|	conserved hypothetical protein	31	0.000235	52.0013	-	-	-	-	-
RefPYTLcomp1642_c0_seq1	254	gi|28628183|	gb|AAN85566.1|	UDP-glucosyl transferase	84	1.02e-39	161.03	GO:0009636 response to toxin | GO:0008152 metabolic process	-	GO:0050645 limonoid glucosyltransferase activity | GO:0050412 cinnamate beta-D-glucosyltransferase activity	-	-	GO only
RefPYTLcomp1643_c0_seq1	604	gi|21314227|	gb|AAM44081.1|	type IIB calcium ATPase MCA5	169	8.64e-88	314.478	GO:0070588 calcium ion transmembrane transport | GO:0006730 one-carbon metabolic process | GO:0006754 ATP biosynthetic process | GO:0010037 response to carbon dioxide | GO:0009555 pollen development	GO:0016021 integral to membrane | GO:0005789 endoplasmic reticulum membrane | GO:0005886 plasma membrane | GO:0016529 sarcoplasmic reticulum	GO:0005388 calcium-transporting ATPase activity | GO:0004089 carbonate dehydratase activity | GO:0005516 calmodulin binding | GO:0008270 zinc ion binding | GO:0005524 ATP binding	-	pfam00689 Cation_ATPase_C	GO & Domain
RefPYTLcomp1643_c1_seq1	214	-			-	-	-	-	-	-	-	-
RefPYTLcomp1646_c0_seq1	222	gi|297827319|	ref|XP_002881542.1|	WD-40 repeat family protein	63	6.42e-18	94.6258	GO:0007165 signal transduction	GO:0005834 heterotrimeric G-protein complex	GO:0004871 signal transducer activity	-	-	GO only
RefPYTLcomp1648_c0_seq1	276	-			-	-	-	-	-	-	-	-
RefPYTLcomp1649_c0_seq1	234	-			-	-	-	-	-	-	-	-
RefPYTLcomp1649_c1_seq1	202	-			-	-	-	-	-	-	-	-
RefPYTLcomp1654_c0_seq1	532	gi|297743264|	emb|CBI36131.3|	unnamed protein product	176	6.33e-88	314.927	-	GO:0009536 plastid	GO:0005488 binding	-	pfam14432 DYW_deaminase	GO & Domain
RefPYTLcomp1654_c1_seq1	210	gi|297743264|	emb|CBI36131.3|	unnamed protein product	38	3.51e-18	95.0744	GO:0009793 embryo development ending in seed dormancy	-	GO:0005488 binding	-	-	GO only
RefPYTLcomp1655_c0_seq1	302	-			-	-	-	-	-	-	-	-
RefPYTLcomp1656_c0_seq1	475	-			-	-	-	-	-	-	-	-
RefPYTLcomp1657_c0_seq1	217	-			-	-	-	-	-	-	-	-
RefPYTLcomp1658_c0_seq1	637	-			-	-	-	-	-	-	-	-
RefPYTLcomp1660_c0_seq1	311	-			-	-	-	-	-	-	-	-
RefPYTLcomp1663_c0_seq1	206	gi|225438801|	ref|XP_002283225.1|	PREDICTED: tRNA-dihydrouridine synthase 1-like	68	1.17e-32	138.148	GO:0006808 regulation of nitrogen utilization | GO:0055114 oxidation-reduction process | GO:0008033 tRNA processing	-	GO:0050660 flavin adenine dinucleotide binding | GO:0017150 tRNA dihydrouridine synthase activity	-	-	GO only
RefPYTLcomp1665_c0_seq1	205	gi|147820621|	emb|CAN67650.1|	hypothetical protein VITISV_005081	68	1.9e-20	101.805	-	-	GO:0016779 nucleotidyltransferase activity	-	-	GO only
RefPYTLcomp1665_c1_seq1	353	gi|147820621|	emb|CAN67650.1|	hypothetical protein VITISV_005081	99	1.27e-14	86.1009	-	-	-	-	-
RefPYTLcomp1666_c0_seq1	402	gi|37956237|	gb|AAP20228.1|	resistance protein SlVe1 precursor	131	6.04e-41	169.106	GO:0006468 protein phosphorylation | GO:0055114 oxidation-reduction process | GO:0007178 transmembrane receptor protein serine/threonine kinase signaling pathway | GO:0009069 serine family amino acid metabolic process	GO:0016023 cytoplasmic membrane-bounded vesicle | GO:0016021 integral to membrane	GO:0004872 receptor activity | GO:0005524 ATP binding | GO:0004709 MAP kinase kinase kinase activity | GO:0032440 2-alkenal reductase [NAD(P)] activity	-	pfam13855 LRR_8	GO & Domain
RefPYTLcomp1667_c0_seq1	219	-			-	-	-	-	-	-	-	-
RefPYTLcomp1668_c0_seq1	213	-			-	-	-	-	-	-	-	-
RefPYTLcomp1668_c1_seq1	214	-			-	-	-	-	-	-	-	-
RefPYTLcomp1669_c0_seq1	299	-			-	-	-	-	-	-	-	-
RefPYTLcomp1670_c0_seq1	328	-			-	-	-	-	-	-	-	-
RefPYTLcomp1671_c0_seq1	356	gi|15187182|	gb|AAK91332.1|	Putative gag-pol polyprotein	116	3.9e-48	189.297	-	-	-	-	-
RefPYTLcomp1672_c0_seq1	425	gi|357517677|	ref|XP_003629127.1|	F-box family protein	96	4.95e-10	71.7432	-	-	-	-	-
RefPYTLcomp1673_c0_seq1	439	gi|225435652|	ref|XP_002283361.1|	PREDICTED: pentatricopeptide repeat-containing protein At2g36730	116	6.07e-33	144.878	-	-	GO:0005488 binding	-	-	GO only
RefPYTLcomp1674_c0_seq1	218	-			-	-	-	-	-	-	-	-
RefPYTLcomp1675_c0_seq1	229	gi|297836418|	ref|XP_002886091.1|	F-box family protein	40	0.000241	52.0013	-	-	-	-	pfam00646 F-box | pfam12937 F-box-like	Domain only
RefPYTLcomp1675_c1_seq1	248	gi|297744548|	emb|CBI37810.3|	unnamed protein product	82	2.14e-24	115.265	-	-	-	-	-
RefPYTLcomp1677_c0_seq1	207	gi|255562763|	ref|XP_002522387.1|	conserved hypothetical protein	65	7.83e-20	100.01	-	-	-	-	-
RefPYTLcomp1677_c1_seq1	221	-			-	-	-	-	-	-	-	-
RefPYTLcomp1678_c0_seq1	220	-			-	-	-	-	-	-	-	-
RefPYTLcomp1679_c0_seq1	247	-			-	-	-	-	-	-	-	-
RefPYTLcomp1680_c0_seq1	282	gi|356506372|	ref|XP_003521958.1|	PREDICTED: UDP-glucuronate 4-epimerase 3-like	94	1e-52	199.168	GO:0009225 nucleotide-sugar metabolic process | GO:0005982 starch metabolic process | GO:0005985 sucrose metabolic process | GO:0009117 nucleotide metabolic process	GO:0016020 membrane	GO:0050378 UDP-glucuronate 4-epimerase activity | GO:0050662 coenzyme binding | GO:0000166 nucleotide binding	-	-	GO only
RefPYTLcomp1681_c0_seq1	367	gi|224144308|	ref|XP_002325255.1|	predicted protein	66	5.23e-25	119.303	-	-	-	-	-
RefPYTLcomp1682_c0_seq1	310	gi|147865014|	emb|CAN78970.1|	hypothetical protein VITISV_037587	77	4.05e-10	71.2945	-	-	-	-	-
RefPYTLcomp1686_c0_seq1	201	-			-	-	-	-	-	-	-	-
RefPYTLcomp1687_c0_seq1	532	gi|224057134|	ref|XP_002299136.1|	metal tolerance protein	115	2.48e-33	146.672	GO:0006812 cation transport | GO:0055085 transmembrane transport	GO:0016021 integral to membrane	GO:0008324 cation transmembrane transporter activity	-	-	GO only
RefPYTLcomp1687_c0_seq2	819	gi|224057134|	ref|XP_002299136.1|	metal tolerance protein	221	9.4e-96	340.95	GO:0006812 cation transport | GO:0055085 transmembrane transport	GO:0016021 integral to membrane	GO:0008324 cation transmembrane transporter activity	-	-	GO only
RefPYTLcomp1689_c0_seq1	215	-			-	-	-	-	-	-	-	-
RefPYTLcomp1690_c0_seq1	272	gi|224080095|	ref|XP_002306015.1|	predicted protein	59	7.29e-18	95.5231	GO:0006468 protein phosphorylation | GO:0007169 transmembrane receptor protein tyrosine kinase signaling pathway | GO:0009069 serine family amino acid metabolic process	-	GO:0005524 ATP binding | GO:0004674 protein serine/threonine kinase activity	-	-	GO only
RefPYTLcomp1691_c0_seq1	661	gi|359493717|	ref|XP_002280926.2|	PREDICTED: G-type lectin S-receptor-like serine/threonine-protein kinase At4g27290-like	206	3.52e-61	231.921	GO:0048544 recognition of pollen | GO:0006468 protein phosphorylation | GO:0009069 serine family amino acid metabolic process	-	GO:0005529 sugar binding | GO:0004715 non-membrane spanning protein tyrosine kinase activity | GO:0005524 ATP binding | GO:0004674 protein serine/threonine kinase activity	-	pfam08276 PAN_2 | pfam00954 S_locus_glycop	GO & Domain
RefPYTLcomp1692_c0_seq1	246	gi|296142021|	gb|ADG96009.1|	beta-1,3-glucanase PR2	81	8.37e-31	134.558	GO:0005975 carbohydrate metabolic process	-	GO:0004553 hydrolase activity, hydrolyzing O-glycosyl compounds | GO:0043169 cation binding	-	-	GO only
RefPYTLcomp1692_c1_seq1	335	gi|255544934|	ref|XP_002513528.1|	Lichenase precursor, putative	108	1.44e-28	130.071	GO:0005982 starch metabolic process | GO:0005985 sucrose metabolic process	-	GO:0042973 glucan endo-1,3-beta-D-glucosidase activity | GO:0043169 cation binding	-	-	GO only
RefPYTLcomp1693_c0_seq1	223	gi|356556470|	ref|XP_003546548.1|	PREDICTED: uncharacterized protein LOC100786928	48	1.85e-07	61.8723	-	-	-	-	-
RefPYTLcomp1694_c0_seq1	371	-			-	-	-	-	-	-	-	-
RefPYTLcomp1695_c0_seq1	201	gi|359490794|	ref|XP_002267865.2|	PREDICTED: glutamate synthase 1	67	6.33e-35	144.429	GO:0006537 glutamate biosynthetic process | GO:0055114 oxidation-reduction process | GO:0006118 electron transport	-	GO:0050660 flavin adenine dinucleotide binding | GO:0016040 glutamate synthase (NADH) activity | GO:0016041 glutamate synthase (ferredoxin) activity | GO:0051536 iron-sulfur cluster binding | GO:0005506 iron ion binding | GO:0010181 FMN binding | GO:0004355 glutamate synthase (NADPH) activity	-	-	GO only
RefPYTLcomp1695_c1_seq1	315	gi|8843775|	dbj|BAA97323.1|	NADH-dependent glutamate synthase	59	1.97e-08	65.9104	GO:0006537 glutamate biosynthetic process | GO:0055114 oxidation-reduction process | GO:0006118 electron transport	-	GO:0050660 flavin adenine dinucleotide binding | GO:0016040 glutamate synthase (NADH) activity | GO:0051536 iron-sulfur cluster binding | GO:0005506 iron ion binding | GO:0010181 FMN binding	-	-	GO only
RefPYTLcomp1696_c0_seq1	896	gi|147797621|	emb|CAN62945.1|	hypothetical protein VITISV_002230	157	9.4e-60	228.332	-	-	GO:0005488 binding	-	pfam13041 PPR_2 | pfam12854 PPR_1 | pfam01535 PPR | pfam13812 PPR_3	GO & Domain
RefPYTLcomp1699_c0_seq1	506	-			-	-	-	-	-	-	-	-
RefPYTLcomp1701_c0_seq1	277	-			-	-	-	-	-	-	-	-
RefPYTLcomp1702_c0_seq1	372	gi|225426838|	ref|XP_002276704.1|	PREDICTED: uncharacterized protein LOC100266763	122	2.87e-27	126.482	-	-	-	-	pfam10697 DUF2502 | pfam02496 ABA_WDS	Domain only
RefPYTLcomp1703_c0_seq1	313	-			-	-	-	-	-	-	-	-
RefPYTLcomp1705_c0_seq1	266	-			-	-	-	-	-	-	-	-
RefPYTLcomp1705_c1_seq1	201	-			-	-	-	-	-	-	-	-
RefPYTLcomp1706_c0_seq1	243	gi|356507967|	ref|XP_003522734.1|	PREDICTED: uncharacterized protein LOC100780626	46	6.88e-13	79.3707	-	-	-	-	-
RefPYTLcomp1706_c1_seq1	249	gi|225427942|	ref|XP_002276017.1|	PREDICTED: uncharacterized protein LOC100257238	82	1.52e-36	151.608	-	-	-	-	-
RefPYTLcomp1708_c0_seq1	462	gi|359497734|	ref|XP_003635624.1|	PREDICTED: uncharacterized protein LOC100854285, partial	152	1.28e-59	225.191	-	-	-	-	-
RefPYTLcomp1710_c0_seq1	261	gi|225434534|	ref|XP_002276582.1|	PREDICTED: potassium transporter 1-like	80	9.72e-26	119.752	GO:0048767 root hair elongation | GO:0009651 response to salt stress | GO:0071805 potassium ion transmembrane transport	GO:0008076 voltage-gated potassium channel complex	GO:0030551 cyclic nucleotide binding | GO:0005242 inward rectifier potassium channel activity | GO:0005515 protein binding	-	-	GO only
RefPYTLcomp1710_c1_seq1	235	-			-	-	-	-	-	-	-	-
RefPYTLcomp1711_c0_seq1	224	-			-	-	-	-	-	-	-	-
RefPYTLcomp1713_c0_seq1	564	gi|225439719|	ref|XP_002273138.1|	PREDICTED: serine/threonine-protein kinase STN8, chloroplastic	116	1.32e-64	241.344	GO:0006468 protein phosphorylation | GO:0042549 photosystem II stabilization | GO:0009069 serine family amino acid metabolic process	GO:0009507 chloroplast | GO:0009579 thylakoid	GO:0005524 ATP binding | GO:0004674 protein serine/threonine kinase activity	-	-	GO only
RefPYTLcomp1714_c0_seq1	249	gi|147833187|	emb|CAN68636.1|	hypothetical protein VITISV_030803	77	2.58e-35	148.018	GO:0006468 protein phosphorylation | GO:0016998 cell wall macromolecule catabolic process | GO:0007165 signal transduction | GO:0009069 serine family amino acid metabolic process	GO:0016023 cytoplasmic membrane-bounded vesicle	GO:0004872 receptor activity | GO:0004715 non-membrane spanning protein tyrosine kinase activity | GO:0005524 ATP binding | GO:0004674 protein serine/threonine kinase activity	-	-	GO only
RefPYTLcomp1716_c0_seq1	217	gi|357454395|	ref|XP_003597478.1|	Bifunctional protein aas	72	4.39e-31	134.109	GO:0055114 oxidation-reduction process | GO:0006979 response to oxidative stress | GO:0006810 transport | GO:0042967 acyl-carrier-protein biosynthetic process | GO:0006568 tryptophan metabolic process | GO:0006804 peroxidase reaction | GO:0015947 methane metabolic process	-	GO:0020037 heme binding | GO:0031177 phosphopantetheine binding | GO:0000036 acyl carrier activity | GO:0004096 catalase activity | GO:0048037 cofactor binding | GO:0016740 transferase activity	-	-	GO only
RefPYTLcomp1717_c0_seq1	324	-			-	-	-	-	-	-	-	-
RefPYTLcomp1719_c0_seq1	221	-			-	-	-	-	-	-	-	-
RefPYTLcomp1720_c0_seq1	231	-			-	-	-	-	-	-	-	-
RefPYTLcomp1721_c0_seq1	230	-			-	-	-	-	-	-	-	-
RefPYTLcomp1723_c0_seq1	295	-			-	-	-	-	-	-	-	-
RefPYTLcomp1723_c1_seq1	220	-			-	-	-	-	-	-	-	-
RefPYTLcomp1724_c0_seq1	457	-			-	-	-	-	-	-	-	-
RefPYTLcomp1725_c0_seq1	390	gi|224141421|	ref|XP_002324071.1|	pho1-like protein	118	2.7e-52	202.309	-	-	-	-	pfam14093 DUF4271	Domain only
RefPYTLcomp1725_c1_seq1	335	gi|296087797|	emb|CBI35053.3|	unnamed protein product	107	5.85e-43	173.593	GO:0007165 signal transduction	GO:0016021 integral to membrane	GO:0004872 receptor activity	-	-	GO only
RefPYTLcomp1726_c0_seq1	632	gi|255548630|	ref|XP_002515371.1|	sensor histidine kinase, putative	189	1.93e-86	309.991	GO:0000160 two-component signal transduction system (phosphorelay) | GO:0035556 intracellular signal transduction | GO:0018106 peptidyl-histidine phosphorylation | GO:0006355 regulation of transcription, DNA-dependent	GO:0005622 intracellular | GO:0016020 membrane | GO:0009365 protein histidine kinase complex	GO:0000156 two-component response regulator activity | GO:0004872 receptor activity | GO:0005524 ATP binding | GO:0000155 two-component sensor activity	2.7.13.3	pfam02518 HATPase_c	GO & Enzyme & Domain
RefPYTLcomp1726_c0_seq2	526	gi|224143389|	ref|XP_002324940.1|	histidine kinase cytokinin receptor	144	1.15e-77	280.827	GO:0000160 two-component signal transduction system (phosphorelay) | GO:0035556 intracellular signal transduction | GO:0018106 peptidyl-histidine phosphorylation | GO:0006355 regulation of transcription, DNA-dependent	GO:0005622 intracellular | GO:0016020 membrane | GO:0009365 protein histidine kinase complex	GO:0000156 two-component response regulator activity | GO:0005524 ATP binding | GO:0000155 two-component sensor activity	-	pfam00512 HisKA	GO & Domain
RefPYTLcomp1727_c0_seq1	225	-			-	-	-	-	-	-	-	-
RefPYTLcomp1727_c1_seq1	255	-			-	-	-	-	-	-	-	-
RefPYTLcomp1729_c0_seq1	212	-			-	-	-	-	-	-	-	-
RefPYTLcomp1730_c0_seq1	374	-			-	-	-	-	-	-	-	-
RefPYTLcomp1731_c0_seq1	333	gi|357449777|	ref|XP_003595165.1|	hypothetical protein MTR_2g039160	26	1.47e-07	63.2183	-	-	-	-	-
RefPYTLcomp1732_c0_seq1	233	gi|147817214|	emb|CAN62159.1|	hypothetical protein VITISV_041771	77	8.16e-17	91.485	-	-	-	-	-
RefPYTLcomp1734_c0_seq1	236	-			-	-	-	-	-	-	-	-
RefPYTLcomp1735_c0_seq1	348	gi|147778679|	emb|CAN76109.1|	hypothetical protein VITISV_033090	115	8.96e-57	213.525	GO:0000160 two-component signal transduction system (phosphorelay) | GO:0035556 intracellular signal transduction | GO:0018106 peptidyl-histidine phosphorylation | GO:0006355 regulation of transcription, DNA-dependent	GO:0005622 intracellular | GO:0016020 membrane | GO:0009365 protein histidine kinase complex	GO:0000156 two-component response regulator activity | GO:0005524 ATP binding | GO:0000155 two-component sensor activity	-	-	GO only
RefPYTLcomp1738_c0_seq1	235	-			-	-	-	-	-	-	-	-
RefPYTLcomp1742_c0_seq1	789	gi|255551390|	ref|XP_002516741.1|	ubiquitin-protein ligase, putative	179	1.1e-56	218.91	-	-	GO:0016874 ligase activity	-	-	GO only
RefPYTLcomp1742_c1_seq1	232	-			-	-	-	-	-	-	-	-
RefPYTLcomp1743_c0_seq1	205	-			-	-	-	-	-	-	-	-
RefPYTLcomp1743_c1_seq1	301	-			-	-	-	-	-	-	-	-
RefPYTLcomp1745_c0_seq1	201	-			-	-	-	-	-	-	-	-
RefPYTLcomp1747_c0_seq1	230	-			-	-	-	-	-	-	-	-
RefPYTLcomp1747_c1_seq1	350	-			-	-	-	-	-	-	-	-
RefPYTLcomp1749_c0_seq1	201	-			-	-	-	-	-	-	-	-
RefPYTLcomp1749_c1_seq1	223	-			-	-	-	-	-	-	-	-
RefPYTLcomp1750_c0_seq1	349	-			-	-	-	-	-	-	-	-
RefPYTLcomp1751_c0_seq1	227	gi|255549464|	ref|XP_002515785.1|	cationic amino acid transporter, putative	74	4.66e-33	140.391	GO:0009624 response to nematode | GO:0003333 amino acid transmembrane transport | GO:0006812 cation transport | GO:0015846 polyamine transport | GO:0015802 basic amino acid transport	GO:0005886 plasma membrane | GO:0016021 integral to membrane	GO:0015326 cationic amino acid transmembrane transporter activity | GO:0015174 basic amino acid transmembrane transporter activity	-	-	GO only
RefPYTLcomp1751_c1_seq1	249	gi|255549464|	ref|XP_002515785.1|	cationic amino acid transporter, putative	72	4.76e-22	108.086	GO:0009624 response to nematode | GO:0003333 amino acid transmembrane transport | GO:0006812 cation transport | GO:0015846 polyamine transport | GO:0015802 basic amino acid transport	GO:0005886 plasma membrane | GO:0016021 integral to membrane	GO:0015326 cationic amino acid transmembrane transporter activity | GO:0015174 basic amino acid transmembrane transporter activity	-	-	GO only
RefPYTLcomp1753_c0_seq1	211	gi|302143624|	emb|CBI22377.3|	unnamed protein product	32	8.08e-06	56.4881	-	-	-	-	-
RefPYTLcomp1754_c0_seq1	241	gi|255548135|	ref|XP_002515124.1|	pentatricopeptide repeat-containing protein, putative	72	3.37e-18	95.9718	-	-	GO:0005488 binding	-	-	GO only
RefPYTLcomp1755_c0_seq1	215	-			-	-	-	-	-	-	-	-
RefPYTLcomp1755_c1_seq1	443	gi|356546116|	ref|XP_003541477.1|	PREDICTED: uncharacterized protein LOC100800468	146	6.32e-67	245.382	GO:0009791 post-embryonic development	GO:0005829 cytosol	GO:0003677 DNA binding	-	pfam02892 zf-BED	GO & Domain
RefPYTLcomp1756_c0_seq1	276	gi|15240582|	ref|NP_199804.1|	zinc knuckle (CCHC-type) family protein	91	7.18e-52	196.476	GO:0009793 embryo development ending in seed dormancy | GO:0009308 amine metabolic process	-	GO:0005507 copper ion binding | GO:0003676 nucleic acid binding | GO:0008270 zinc ion binding | GO:0048038 quinone binding	-	-	GO only
RefPYTLcomp1759_c0_seq1	203	-			-	-	-	-	-	-	-	-
RefPYTLcomp1760_c0_seq1	215	gi|340722074|	ref|XP_003399435.1|	PREDICTED: translocon-associated protein subunit gamma-like	71	7.23e-39	156.543	GO:0006613 cotranslational protein targeting to membrane	GO:0030176 integral to endoplasmic reticulum membrane | GO:0005784 Sec61 translocon complex	-	-	-	GO only
RefPYTLcomp1760_c1_seq1	206	gi|350414798|	ref|XP_003490421.1|	PREDICTED: translocon-associated protein subunit gamma-like	37	1.12e-08	65.4617	-	-	-	-	-
RefPYTLcomp1764_c0_seq1	532	gi|21425663|	emb|CAC95019.1|	mitochondrial RNA polymerase	161	9.14e-86	307.748	GO:0006351 transcription, DNA-dependent | GO:0006144 purine base metabolic process | GO:0006206 pyrimidine base metabolic process	GO:0009507 chloroplast | GO:0005739 mitochondrion | GO:0005730 nucleolus	GO:0003899 DNA-directed RNA polymerase activity | GO:0003677 DNA binding	-	-	GO only
RefPYTLcomp1766_c0_seq1	224	-			-	-	-	-	-	-	-	-
RefPYTLcomp1767_c0_seq1	268	gi|356518814|	ref|XP_003528072.1|	PREDICTED: uncharacterized protein LOC100777483	88	1.22e-48	187.053	-	GO:0005739 mitochondrion	GO:0005515 protein binding	-	pfam03364 Polyketide_cyc	GO & Domain
RefPYTLcomp1769_c0_seq1	242	gi|311976565|	gb|ADQ20111.1|	heat shock protein 90	75	5.08e-41	164.171	GO:0006457 protein folding | GO:0006950 response to stress	-	GO:0051082 unfolded protein binding | GO:0005524 ATP binding	-	-	GO only
RefPYTLcomp1774_c0_seq1	457	-			-	-	-	-	-	-	-	-
RefPYTLcomp1776_c0_seq1	586	gi|359481960|	ref|XP_003632697.1|	PREDICTED: uncharacterized protein LOC100854636	115	1.12e-31	141.737	-	-	-	-	-
RefPYTLcomp1776_c1_seq1	260	gi|5911167|	gb|AAD55677.1|	putative transposase protein	82	6.36e-27	123.341	-	-	-	-	pfam13960 DUF4218	Domain only
RefPYTLcomp1778_c0_seq1	256	-			-	-	-	-	-	-	-	-
RefPYTLcomp1778_c1_seq1	214	gi|357137475|	ref|XP_003570326.1|	PREDICTED: COBW domain-containing protein 2-like isoform 1	66	2.26e-15	86.5496	-	-	-	-	-
RefPYTLcomp1779_c0_seq1	583	gi|57012756|	sp|Q40476.1|	RecName: Full=Ethylene-responsive transcription factor 1; Short=NtERF1; AltName: Full=Ethylene-responsive element-binding factor 1; Short=EREBP-1	102	1.84e-17	96.4205	GO:0006952 defense response | GO:0006355 regulation of transcription, DNA-dependent | GO:0009873 ethylene mediated signaling pathway	GO:0005667 transcription factor complex	GO:0003677 DNA binding | GO:0003700 sequence-specific DNA binding transcription factor activity	-	pfam00847 AP2	GO & Domain
RefPYTLcomp1780_c0_seq1	320	-			-	-	-	-	-	-	-	-
RefPYTLcomp1781_c0_seq1	538	gi|225429317|	ref|XP_002271252.1|	PREDICTED: probable indole-3-acetic acid-amido synthetase GH3.1	179	3.35e-105	372.358	GO:0009733 response to auxin stimulus	-	-	-	-	GO only
RefPYTLcomp1781_c1_seq1	258	gi|224115056|	ref|XP_002332226.1|	GH3 family protein	82	6.92e-44	173.144	GO:0009733 response to auxin stimulus	-	-	-	-	GO only
RefPYTLcomp1784_c0_seq1	244	gi|297739808|	emb|CBI29990.3|	unnamed protein product	79	3.52e-29	129.623	GO:0007018 microtubule-based movement	GO:0005874 microtubule	GO:0005524 ATP binding | GO:0003777 microtubule motor activity	-	-	GO only
RefPYTLcomp1785_c0_seq1	246	gi|255579173|	ref|XP_002530433.1|	phosphatidylinositol n-acetylglucosaminyltransferase subunit p, putative	30	0.000198	52.45	-	-	-	-	-
RefPYTLcomp1785_c1_seq1	412	gi|118482290|	gb|ABK93072.1|	unknown	133	2.52e-49	194.232	-	-	GO:0016757 transferase activity, transferring glycosyl groups	-	pfam08615 RNase_H2_suC	GO & Domain
RefPYTLcomp1787_c0_seq1	213	-			-	-	-	-	-	-	-	-
RefPYTLcomp1790_c0_seq1	253	-			-	-	-	-	-	-	-	-
RefPYTLcomp1791_c0_seq1	293	-			-	-	-	-	-	-	-	-
RefPYTLcomp1791_c1_seq1	207	-			-	-	-	-	-	-	-	-
RefPYTLcomp1793_c0_seq1	227	gi|255583226|	ref|XP_002532378.1|	triacylglycerol lipase, putative	63	2.09e-12	77.576	GO:0016042 lipid catabolic process | GO:0046486 glycerolipid metabolic process	-	GO:0004806 triglyceride lipase activity	-	-	GO only
RefPYTLcomp1794_c0_seq1	435	-			-	-	-	-	-	-	-	-
RefPYTLcomp1795_c0_seq1	258	gi|357487985|	ref|XP_003614280.1|	TMV resistance protein N	83	1.64e-16	91.0363	GO:0006952 defense response | GO:0007165 signal transduction	GO:0005622 intracellular	GO:0043531 ADP binding	-	pfam01582 TIR	GO & Domain
RefPYTLcomp1796_c0_seq1	221	-			-	-	-	-	-	-	-	-
RefPYTLcomp1797_c0_seq1	359	-			-	-	-	-	-	-	-	-
RefPYTLcomp1797_c1_seq1	247	-			-	-	-	-	-	-	-	-
RefPYTLcomp1799_c0_seq1	257	-			-	-	-	-	-	-	-	-
RefPYTLcomp1800_c0_seq1	258	gi|225431762|	ref|XP_002270564.1|	PREDICTED: multidrug and toxin extrusion protein 1	51	3.73e-09	67.7051	-	-	-	-	-
RefPYTLcomp1801_c0_seq1	291	-			-	-	-	-	-	-	-	-
RefPYTLcomp1801_c1_seq1	222	-			-	-	-	-	-	-	-	-
RefPYTLcomp1802_c0_seq1	270	-			-	-	-	-	-	-	-	-
RefPYTLcomp1803_c0_seq1	280	-			-	-	-	-	-	-	-	-
RefPYTLcomp1803_c1_seq1	202	-			-	-	-	-	-	-	-	-
RefPYTLcomp1807_c0_seq1	578	gi|297738913|	emb|CBI28158.3|	unnamed protein product	99	2.36e-22	112.124	GO:0006468 protein phosphorylation	GO:0016023 cytoplasmic membrane-bounded vesicle	GO:0016301 kinase activity	-	-	GO only
RefPYTLcomp1808_c0_seq1	978	-			-	-	-	-	-	-	-	-
RefPYTLcomp1810_c0_seq1	260	gi|359479775|	ref|XP_002270638.2|	PREDICTED: serine/threonine-protein phosphatase BSL1-like	86	3.03e-50	191.092	GO:0006470 protein dephosphorylation	-	GO:0030145 manganese ion binding | GO:0005506 iron ion binding | GO:0004721 phosphoprotein phosphatase activity	-	pfam13418 Kelch_4	GO & Domain
RefPYTLcomp1810_c1_seq1	204	-			-	-	-	-	-	-	-	-
RefPYTLcomp1811_c0_seq1	242	gi|224071617|	ref|XP_002303543.1|	predicted protein	79	2.46e-41	165.068	GO:0006468 protein phosphorylation | GO:0055114 oxidation-reduction process | GO:0007169 transmembrane receptor protein tyrosine kinase signaling pathway | GO:0009069 serine family amino acid metabolic process	GO:0016021 integral to membrane | GO:0016023 cytoplasmic membrane-bounded vesicle | GO:0005886 plasma membrane	GO:0004674 protein serine/threonine kinase activity | GO:0005524 ATP binding | GO:0004713 protein tyrosine kinase activity | GO:0032440 2-alkenal reductase [NAD(P)] activity	-	-	GO only
RefPYTLcomp1813_c0_seq1	265	-			-	-	-	-	-	-	-	-
RefPYTLcomp1814_c0_seq1	226	-			-	-	-	-	-	-	-	-
RefPYTLcomp1815_c0_seq1	440	-			-	-	-	-	-	-	-	-
RefPYTLcomp1816_c0_seq1	241	-			-	-	-	-	-	-	-	-
RefPYTLcomp1817_c0_seq1	300	-			-	-	-	-	-	-	-	-
RefPYTLcomp1819_c0_seq1	227	-			-	-	-	-	-	-	-	-
RefPYTLcomp1821_c0_seq1	229	gi|224129894|	ref|XP_002320697.1|	predicted protein	48	7.1e-19	97.7665	GO:0005975 carbohydrate metabolic process	-	GO:0004553 hydrolase activity, hydrolyzing O-glycosyl compounds	-	-	GO only
RefPYTLcomp1823_c0_seq1	419	gi|9971824|	gb|AAG10432.1|	1-deoxy-D-xylulose-5-phosphate synthase	92	3.85e-55	211.282	GO:0009228 thiamine biosynthetic process | GO:0016114 terpenoid biosynthetic process | GO:0006694 steroid biosynthetic process	-	GO:0008661 1-deoxy-D-xylulose-5-phosphate synthase activity	-	-	GO only
RefPYTLcomp1824_c0_seq1	202	-			-	-	-	-	-	-	-	-
RefPYTLcomp1826_c0_seq1	578	gi|225452644|	ref|XP_002281897.1|	PREDICTED: E2F transcription factor-like E2FE	76	6.74e-24	117.06	GO:0006355 regulation of transcription, DNA-dependent	GO:0005667 transcription factor complex	GO:0003700 sequence-specific DNA binding transcription factor activity | GO:0003677 DNA binding	-	-	GO only
RefPYTLcomp1828_c0_seq1	342	-			-	-	-	-	-	-	-	-
RefPYTLcomp1829_c0_seq1	225	gi|224069796|	ref|XP_002326416.1|	predicted protein	75	1.42e-37	153.403	GO:0006200 ATP catabolic process | GO:0015716 organic phosphonate transport | GO:0015748 organophosphate ester transport	GO:0016021 integral to membrane	GO:0015416 organic phosphonate transmembrane-transporting ATPase activity | GO:0005524 ATP binding	-	-	GO only
RefPYTLcomp1829_c1_seq1	205	gi|356570680|	ref|XP_003553513.1|	PREDICTED: pleiotropic drug resistance protein 1-like	68	1.07e-28	126.482	GO:0006200 ATP catabolic process | GO:0015716 organic phosphonate transport | GO:0015748 organophosphate ester transport	GO:0016020 membrane	GO:0015416 organic phosphonate transmembrane-transporting ATPase activity | GO:0005524 ATP binding	-	-	GO only
RefPYTLcomp1830_c0_seq1	204	-			-	-	-	-	-	-	-	-
RefPYTLcomp1830_c1_seq1	201	-			-	-	-	-	-	-	-	-
RefPYTLcomp1831_c0_seq1	490	-			-	-	-	-	-	-	-	-
RefPYTLcomp1832_c0_seq1	206	-			-	-	-	-	-	-	-	-
RefPYTLcomp1833_c0_seq1	247	gi|81301581|	ref|YP_398878.1|	hypothetical protein NitoCp045	52	1.3e-20	103.599	GO:0015979 photosynthesis	GO:0009539 photosystem II reaction center | GO:0016021 integral to membrane | GO:0009535 chloroplast thylakoid membrane	-	-	-	GO only
RefPYTLcomp1833_c1_seq1	275	gi|357470609|	ref|XP_003605589.1|	Cytochrome b559 subunit alpha	71	2.35e-34	146.224	GO:0015979 photosynthesis	GO:0009539 photosystem II reaction center | GO:0016021 integral to membrane | GO:0009535 chloroplast thylakoid membrane	-	-	pfam02419 PsbL | pfam00283 Cytochrom_B559	GO & Domain
RefPYTLcomp1838_c0_seq1	265	gi|62954902|	gb|AAY23271.1|	retrotransposon protein, putative, unclassified	46	2.36e-05	55.5908	-	-	-	-	-
RefPYTLcomp1840_c0_seq1	569	-			-	-	-	-	-	-	-	-
RefPYTLcomp1841_c0_seq1	370	gi|15226572|	ref|NP_179746.1|	DNAJ heat shock N-terminal domain-containing protein	28	0.000367	52.45	-	-	-	-	-
RefPYTLcomp1842_c0_seq1	206	gi|356561998|	ref|XP_003549262.1|	PREDICTED: uncharacterized protein LOC100813718	64	7.99e-12	75.3326	-	-	-	-	-
RefPYTLcomp1842_c0_seq2	290	gi|297739928|	emb|CBI30110.3|	unnamed protein product	53	3.73e-11	74.4352	-	-	-	-	-
RefPYTLcomp1843_c0_seq1	331	gi|255583865|	ref|XP_002532683.1|	NAC domain-containing protein, putative	86	1.55e-49	192.438	GO:0006355 regulation of transcription, DNA-dependent	-	GO:0003677 DNA binding	-	pfam02365 NAM	GO & Domain
RefPYTLcomp1844_c0_seq1	229	-			-	-	-	-	-	-	-	-
RefPYTLcomp1846_c0_seq1	224	-			-	-	-	-	-	-	-	-
RefPYTLcomp1847_c0_seq1	286	gi|356577491|	ref|XP_003556858.1|	PREDICTED: metal-nicotianamine transporter YSL1-like	56	6.13e-23	111.676	GO:0055085 transmembrane transport	-	-	-	-	GO only
RefPYTLcomp1847_c1_seq1	203	gi|147802774|	emb|CAN77515.1|	hypothetical protein VITISV_013366	67	1.42e-34	143.532	GO:0055085 transmembrane transport	-	-	-	-	GO only
RefPYTLcomp1849_c0_seq1	203	-			-	-	-	-	-	-	-	-
RefPYTLcomp1851_c0_seq1	606	gi|223712780|	gb|ACN22073.1|	Rehd high-affinity nitrate transporter NRT2.5	118	3.76e-53	207.693	GO:0055085 transmembrane transport | GO:0015706 nitrate transport	GO:0016021 integral to membrane | GO:0005886 plasma membrane	GO:0015112 nitrate transmembrane transporter activity	-	-	GO only
RefPYTLcomp1852_c0_seq1	213	-			-	-	-	-	-	-	-	-
RefPYTLcomp1853_c0_seq1	318	-			-	-	-	-	-	-	-	-
RefPYTLcomp1855_c0_seq1	435	gi|302142638|	emb|CBI19841.3|	unnamed protein product	129	6.25e-83	298.326	GO:0090305 nucleic acid phosphodiester bond hydrolysis | GO:0016049 cell growth | GO:0007283 spermatogenesis | GO:0010587 miRNA catabolic process | GO:0000738 DNA catabolic process, exonucleolytic | GO:0051252 regulation of RNA metabolic process	GO:0005730 nucleolus	GO:0008270 zinc ion binding | GO:0003676 nucleic acid binding | GO:0004534 5'-3' exoribonuclease activity	-	-	GO only
RefPYTLcomp1855_c1_seq1	237	gi|356562399|	ref|XP_003549459.1|	PREDICTED: 5'-3' exoribonuclease 3-like	79	4.4e-45	175.388	GO:0090305 nucleic acid phosphodiester bond hydrolysis | GO:0031087 deadenylation-independent decapping of nuclear-transcribed mRNA | GO:0040029 regulation of gene expression, epigenetic | GO:0000291 nuclear-transcribed mRNA catabolic process, exonucleolytic | GO:0010587 miRNA catabolic process | GO:0009630 gravitropism | GO:0009826 unidimensional cell growth | GO:0009961 response to 1-aminocyclo…	GO:0005829 cytosol | GO:0005634 nucleus	GO:0008270 zinc ion binding | GO:0003676 nucleic acid binding | GO:0004534 5'-3' exoribonuclease activity	-	-	GO only
RefPYTLcomp1856_c0_seq1	327	gi|334184021|	ref|NP_001185438.1|	protein kinase domain-containing protein	38	8.59e-05	54.2447	-	-	-	-	-
RefPYTLcomp1857_c0_seq1	214	-			-	-	-	-	-	-	-	-
RefPYTLcomp1858_c0_seq1	212	-			-	-	-	-	-	-	-	-
RefPYTLcomp1860_c0_seq1	314	-			-	-	-	-	-	-	-	-
RefPYTLcomp1864_c0_seq1	215	gi|225447245|	ref|XP_002272845.1|	PREDICTED: uncharacterized protein LOC100261846	43	9.63e-20	100.01	-	-	-	-	-
RefPYTLcomp1866_c0_seq1	252	-			-	-	-	-	-	-	-	-
RefPYTLcomp1867_c0_seq1	244	-			-	-	-	-	-	-	-	-
RefPYTLcomp1868_c0_seq1	259	-			-	-	-	-	-	-	-	-
RefPYTLcomp1869_c0_seq1	305	-			-	-	-	-	-	-	-	-
RefPYTLcomp1870_c0_seq1	387	gi|356570259|	ref|XP_003553307.1|	PREDICTED: lysosomal alpha-mannosidase-like	126	1.07e-74	270.956	GO:0006013 mannose metabolic process	GO:0009505 plant-type cell wall | GO:0005774 vacuolar membrane | GO:0005829 cytosol	GO:0004559 alpha-mannosidase activity | GO:0030246 carbohydrate binding | GO:0008270 zinc ion binding	-	-	GO only
RefPYTLcomp1871_c0_seq1	252	gi|332322180|	emb|CCA66188.1|	hypothetical protein	83	3.75e-21	105.394	-	-	-	-	-
RefPYTLcomp1872_c0_seq1	491	gi|2582381|	gb|AAC49874.1|	cation-chloride co-transporter	163	3.21e-90	322.554	GO:0055085 transmembrane transport | GO:0006814 sodium ion transport | GO:0006821 chloride transport	GO:0016021 integral to membrane	GO:0015377 cation:chloride symporter activity	-	-	GO only
RefPYTLcomp1874_c0_seq1	393	-			-	-	-	-	-	-	-	-
RefPYTLcomp1874_c1_seq1	421	-			-	-	-	-	-	-	-	-
RefPYTLcomp1875_c0_seq1	390	gi|297737727|	emb|CBI26928.3|	unnamed protein product	129	5.12e-54	207.244	-	-	-	-	-
RefPYTLcomp1876_c0_seq1	222	gi|225446463|	ref|XP_002275319.1|	PREDICTED: NAC domain-containing protein 8	72	6.44e-32	136.802	GO:0007275 multicellular organismal development | GO:0045893 positive regulation of transcription, DNA-dependent | GO:2000652 regulation of secondary cell wall biogenesis	GO:0005667 transcription factor complex	GO:0003677 DNA binding | GO:0003700 sequence-specific DNA binding transcription factor activity	-	-	GO only
RefPYTLcomp1876_c1_seq1	262	-			-	-	-	-	-	-	-	-
RefPYTLcomp1877_c0_seq1	264	gi|225427506|	ref|XP_002263778.1|	PREDICTED: putative pentatricopeptide repeat-containing protein At1g31840-like	87	9.78e-34	143.98	GO:0055114 oxidation-reduction process | GO:0006118 electron transport	-	GO:0020037 heme binding | GO:0004497 monooxygenase activity | GO:0009055 electron carrier activity | GO:0019825 oxygen binding	-	pfam13041 PPR_2 | pfam12854 PPR_1 | pfam01535 PPR	GO & Domain
RefPYTLcomp1877_c1_seq1	296	-			-	-	-	-	-	-	-	-
RefPYTLcomp1878_c0_seq1	204	-			-	-	-	-	-	-	-	-
RefPYTLcomp1878_c1_seq1	206	-			-	-	-	-	-	-	-	-
RefPYTLcomp1879_c0_seq1	291	-			-	-	-	-	-	-	-	-
RefPYTLcomp1881_c0_seq1	253	-			-	-	-	-	-	-	-	pfam08513 LisH	Domain only
RefPYTLcomp1881_c1_seq1	387	gi|350560814|	ref|ZP_08929654.1|	hypothetical protein ThithDRAFT_1529, partial	41	1.73e-06	60.0775	-	-	-	-	pfam08226 DUF1720	Domain only
RefPYTLcomp1883_c0_seq1	293	-			-	-	-	-	-	-	-	-
RefPYTLcomp1883_c1_seq1	209	-			-	-	-	-	-	-	-	-
RefPYTLcomp1885_c0_seq1	212	-			-	-	-	-	-	-	-	-
RefPYTLcomp1886_c0_seq1	264	-			-	-	-	-	-	-	-	-
RefPYTLcomp1886_c1_seq1	201	-			-	-	-	-	-	-	-	-
RefPYTLcomp1888_c0_seq1	468	gi|350538029|	ref|NP_001234835.1|	polygalacturonase-1 non-catalytic subunit beta precursor	91	1.84e-49	195.578	GO:0009835 ripening | GO:0007047 cellular cell wall organization | GO:0005982 starch metabolic process | GO:0005985 sucrose metabolic process	GO:0005618 cell wall | GO:0048046 apoplast	GO:0004650 polygalacturonase activity	-	-	GO only
RefPYTLcomp1889_c0_seq1	354	-			-	-	-	-	-	-	-	-
RefPYTLcomp1890_c0_seq1	232	gi|147828248|	emb|CAN68665.1|	hypothetical protein VITISV_030440	76	9.51e-44	171.35	GO:0009555 pollen development | GO:0006468 protein phosphorylation | GO:0007009 plasma membrane organization | GO:0051301 cell division | GO:0007178 transmembrane receptor protein serine/threonine kinase signaling pathway | GO:0009069 serine family amino acid metabolic process	GO:0005773 vacuole	GO:0005524 ATP binding | GO:0004709 MAP kinase kinase kinase activity	-	-	GO only
RefPYTLcomp1894_c0_seq1	223	-			-	-	-	-	-	-	-	-
RefPYTLcomp1895_c0_seq1	309	-			-	-	-	-	-	-	-	-
RefPYTLcomp1896_c0_seq1	305	-			-	-	-	-	-	-	-	-
RefPYTLcomp1898_c0_seq1	293	-			-	-	-	-	-	-	-	-
RefPYTLcomp1900_c0_seq1	208	gi|18407911|	ref|NP_566873.1|	2PGK 2-phosphoglycerate kinase	53	1.91e-16	89.6903	-	-	-	-	-
RefPYTLcomp1902_c0_seq1	513	gi|357468181|	ref|XP_003604375.1|	Palmitoyl-monogalactosyldiacylglycerol delta-7 desaturase	170	3.6e-86	309.094	GO:0006310 DNA recombination | GO:0006636 unsaturated fatty acid biosynthetic process | GO:0010205 photoinhibition	GO:0016021 integral to membrane | GO:0009579 thylakoid	GO:0004768 stearoyl-CoA 9-desaturase activity | GO:0009979 16:0 monogalactosyldiacylglycerol desaturase activity | GO:0003676 nucleic acid binding | GO:0008026 ATP-dependent helicase activity | GO:0005524 ATP binding	-	pfam00487 FA_desaturase	GO & Domain
RefPYTLcomp1903_c0_seq1	300	-			-	-	-	-	-	-	-	-
RefPYTLcomp1904_c0_seq1	693	gi|325976998|	gb|ADZ48234.1|	ICE-like protein	204	2.06e-31	141.288	-	-	-	-	-
RefPYTLcomp1905_c0_seq1	244	-			-	-	-	-	-	-	-	-
RefPYTLcomp1907_c0_seq1	219	gi|147816784|	emb|CAN71066.1|	hypothetical protein VITISV_031706	60	5.04e-25	116.162	GO:0009615 response to virus | GO:0032456 endocytic recycling | GO:0009409 response to cold | GO:0001778 plasma membrane repair | GO:0046740 spread of virus in host, cell to cell | GO:0006612 protein targeting to membrane | GO:0006897 endocytosis	GO:0009898 internal side of plasma membrane | GO:0009506 plasmodesma | GO:0005768 endosome | GO:0016023 cytoplasmic membrane-bounded vesicle | GO:0005773 vacuole	-	-	-	GO only
RefPYTLcomp1908_c0_seq1	241	gi|255540917|	ref|XP_002511523.1|	conserved hypothetical protein	73	1.94e-23	112.124	GO:0048513 organ development	GO:0009506 plasmodesma | GO:0005886 plasma membrane	-	-	pfam00168 C2	GO & Domain
RefPYTLcomp1910_c0_seq1	207	-			-	-	-	-	-	-	-	-
RefPYTLcomp1914_c0_seq1	285	gi|297737705|	emb|CBI26906.3|	unnamed protein product	54	1.19e-21	107.637	GO:0006310 DNA recombination | GO:0006281 DNA repair	GO:0005657 replication fork	GO:0003676 nucleic acid binding | GO:0004003 ATP-dependent DNA helicase activity | GO:0005524 ATP binding	-	-	GO only
RefPYTLcomp1914_c0_seq2	304	gi|297737705|	emb|CBI26906.3|	unnamed protein product	95	5.99e-44	175.388	GO:0006310 DNA recombination | GO:0006281 DNA repair	GO:0005657 replication fork	GO:0003676 nucleic acid binding | GO:0004003 ATP-dependent DNA helicase activity | GO:0005524 ATP binding	-	-	GO only
RefPYTLcomp1915_c0_seq1	228	-			-	-	-	-	-	-	-	-
RefPYTLcomp1915_c1_seq1	258	-			-	-	-	-	-	-	-	-
RefPYTLcomp1916_c0_seq1	225	gi|166234051|	sp|A5A7I7.1|	RecName: Full=Calcium-dependent protein kinase 4; Short=CDPK 4; Short=StCDPK4	73	1.74e-36	150.262	GO:0006468 protein phosphorylation | GO:0007165 signal transduction | GO:0009069 serine family amino acid metabolic process	GO:0005886 plasma membrane	GO:0004683 calmodulin-dependent protein kinase activity | GO:0005509 calcium ion binding | GO:0005524 ATP binding	-	-	GO only
RefPYTLcomp1916_c1_seq1	204	gi|255559179|	ref|XP_002520611.1|	calcium-dependent protein kinase, putative	68	4.35e-34	142.186	GO:0006468 protein phosphorylation | GO:0009069 serine family amino acid metabolic process	-	GO:0004683 calmodulin-dependent protein kinase activity | GO:0005509 calcium ion binding | GO:0005524 ATP binding	-	-	GO only
RefPYTLcomp1917_c0_seq1	246	gi|297740765|	emb|CBI30947.3|	unnamed protein product	59	9.13e-21	104.048	-	-	-	-	-
RefPYTLcomp1919_c0_seq1	210	gi|269856432|	gb|ACZ51443.1|	peroxidase protein	68	1.16e-33	141.288	GO:0055114 oxidation-reduction process | GO:0006118 electron transport	GO:0016023 cytoplasmic membrane-bounded vesicle	GO:0020037 heme binding | GO:0016705 oxidoreductase activity, acting on paired donors, with incorporation or reduction of molecular oxygen | GO:0004497 monooxygenase activity | GO:0009055 electron carrier activity	-	-	GO only
RefPYTLcomp1919_c1_seq1	321	gi|269856432|	gb|ACZ51443.1|	peroxidase protein	65	1.49e-31	139.045	GO:0006979 response to oxidative stress | GO:0055114 oxidation-reduction process | GO:0006118 electron transport | GO:0006804 peroxidase reaction	GO:0016023 cytoplasmic membrane-bounded vesicle	GO:0009055 electron carrier activity | GO:0004497 monooxygenase activity | GO:0020037 heme binding | GO:0016705 oxidoreductase activity, acting on paired donors, with incorporation or reduction of molecular oxygen | GO:0004601 peroxidase activity	1.11.1.7	-	GO & Enzyme
RefPYTLcomp1920_c0_seq1	207	gi|115461841|	ref|NP_001054520.1|	Os05g0125400	64	2.94e-13	79.8194	-	GO:0009536 plastid	-	-	-	GO only
RefPYTLcomp1921_c0_seq1	246	gi|356555227|	ref|XP_003545936.1|	PREDICTED: pentatricopeptide repeat-containing protein At4g21705, mitochondrial-like	80	9.89e-18	94.6258	-	-	-	-	-
RefPYTLcomp1922_c0_seq1	262	gi|37651973|	emb|CAE51320.1|	blue copper binding protein	75	4.27e-12	77.1273	GO:0006118 electron transport	GO:0031225 anchored to membrane	GO:0005507 copper ion binding | GO:0009055 electron carrier activity	-	pfam02298 Cu_bind_like	GO & Domain
RefPYTLcomp1922_c1_seq1	224	gi|242045014|	ref|XP_002460378.1|	hypothetical protein SORBIDRAFT_02g027260	32	0.0016	49.3093	-	-	-	-	-
RefPYTLcomp1923_c0_seq1	308	-			-	-	-	-	-	-	-	-
RefPYTLcomp1923_c1_seq1	203	-			-	-	-	-	-	-	-	-
RefPYTLcomp1925_c0_seq1	291	gi|255543935|	ref|XP_002513030.1|	ankyrin-repeat containing protein, putative	59	3.61e-30	134.109	GO:0009788 negative regulation of abscisic acid mediated signaling pathway | GO:0006952 defense response | GO:0006468 protein phosphorylation | GO:0016567 protein ubiquitination | GO:0048589 developmental growth | GO:0009395 phospholipid catabolic process	GO:0005769 early endosome | GO:0005802 trans-Golgi network	GO:0008270 zinc ion binding | GO:0004672 protein kinase activity | GO:0043621 protein self-association | GO:0004842 ubiquitin-protein ligase activity | GO:0005524 ATP binding | GO:0004623 phospholipase A2 activity	-	pfam13639 zf-RING_2 | pfam13923 zf-C3HC4_2 | pfam13920 zf-C3HC4_3 | pfam00097 zf-C3HC4	GO & Domain
RefPYTLcomp1926_c0_seq1	223	gi|225449489|	ref|XP_002283485.1|	PREDICTED: elicitor-responsive protein 1	73	2.28e-19	99.1125	-	-	-	-	pfam00168 C2	Domain only
RefPYTLcomp1927_c0_seq1	271	-			-	-	-	-	-	-	-	-
RefPYTLcomp1927_c1_seq1	375	gi|224122148|	ref|XP_002318764.1|	predicted protein	112	2.13e-53	205.001	GO:0009739 response to gibberellin stimulus | GO:0006355 regulation of transcription, DNA-dependent | GO:2000488 positive regulation of brassinosteroid biosynthetic process	GO:0005667 transcription factor complex	GO:0003677 DNA binding | GO:0003700 sequence-specific DNA binding transcription factor activity	-	pfam00010 HLH	GO & Domain
RefPYTLcomp1928_c0_seq1	215	-			-	-	-	-	-	-	-	-
RefPYTLcomp1930_c0_seq1	279	gi|357137232|	ref|XP_003570205.1|	PREDICTED: uncharacterized protein LOC100826447	92	4.6e-43	171.798	GO:0031347 regulation of defense response | GO:0009860 pollen tube growth	GO:0005886 plasma membrane	GO:0005488 binding	-	pfam13424 TPR_12 | pfam13374 TPR_10 | pfam13176 TPR_7	GO & Domain
RefPYTLcomp1932_c0_seq1	218	-			-	-	-	-	-	-	-	-
RefPYTLcomp1933_c0_seq1	339	gi|82394883|	gb|ABB72442.1|	xyloglucan endotransglucosylase	99	4.04e-60	222.499	GO:0006073 cellular glucan metabolic process	GO:0048046 apoplast | GO:0005618 cell wall	GO:0004553 hydrolase activity, hydrolyzing O-glycosyl compounds | GO:0016762 xyloglucan:xyloglucosyl transferase activity	-	pfam06955 XET_C	GO & Domain
RefPYTLcomp1934_c0_seq1	226	-			-	-	-	-	-	-	-	-
RefPYTLcomp1934_c1_seq1	230	-			-	-	-	-	-	-	-	-
RefPYTLcomp1936_c0_seq1	419	gi|82570160|	gb|ABB83644.1|	PIF-like transposase	90	1.27e-21	108.983	-	-	-	-	-
RefPYTLcomp1937_c0_seq1	797	-			-	-	-	-	-	-	-	-
RefPYTLcomp1937_c1_seq1	211	-			-	-	-	-	-	-	-	-
RefPYTLcomp1939_c0_seq1	216	-			-	-	-	-	-	-	-	-
RefPYTLcomp1940_c0_seq1	239	gi|225426276|	ref|XP_002265126.1|	PREDICTED: cellulose synthase-like protein G3	73	3.41e-24	114.368	-	-	-	-	-
RefPYTLcomp1941_c0_seq1	236	-			-	-	-	-	-	-	-	-
RefPYTLcomp1942_c0_seq1	347	gi|297745879|	emb|CBI15935.3|	unnamed protein product	111	7.25e-41	167.76	GO:0006355 regulation of transcription, DNA-dependent | GO:0042967 acyl-carrier-protein biosynthetic process	GO:0005634 nucleus	GO:0008270 zinc ion binding | GO:0008026 ATP-dependent helicase activity | GO:0003677 DNA binding | GO:0008080 N-acetyltransferase activity | GO:0005524 ATP binding	-	pfam00628 PHD | pfam00757 Furin-like | pfam13831 PHD_2	GO & Domain
RefPYTLcomp1944_c0_seq1	253	gi|255559800|	ref|XP_002520919.1|	conserved hypothetical protein	84	9.82e-28	125.585	GO:0006979 response to oxidative stress | GO:0055114 oxidation-reduction process | GO:0009910 negative regulation of flower development | GO:0048510 regulation of timing of transition from vegetative to reproductive phase | GO:0048497 maintenance of floral organ identity | GO:0006749 glutathione metabolic process | GO:0006804 peroxidase reaction	GO:0005739 mitochondrion | GO:0009506 plasmodesma | GO:0005667 transcription factor complex	GO:0004602 glutathione peroxidase activity | GO:0003700 sequence-specific DNA binding transcription factor activity	-	-	GO only
RefPYTLcomp1946_c0_seq1	233	gi|224077038|	ref|XP_002305103.1|	flavonoid o-methyltransferase related	67	2.69e-20	102.253	GO:0032259 methylation	-	GO:0008171 O-methyltransferase activity | GO:0046983 protein dimerization activity	-	-	GO only
RefPYTLcomp1947_c0_seq1	361	-			-	-	-	-	-	-	-	-
RefPYTLcomp1947_c1_seq1	261	-			-	-	-	-	-	-	-	-
RefPYTLcomp1948_c0_seq1	229	-			-	-	-	-	-	-	-	-
RefPYTLcomp1948_c1_seq1	271	-			-	-	-	-	-	-	-	-
RefPYTLcomp1951_c0_seq1	482	gi|30686536|	ref|NP_194177.2|	CRT (chloroquine-resistance transporter)-like transporter 2	56	2.34e-06	60.0775	-	-	-	-	-
RefPYTLcomp1953_c0_seq1	208	gi|357437937|	ref|XP_003589244.1|	Serine carboxypeptidase II-3	40	0.000105	52.8987	-	-	-	-	-
RefPYTLcomp1954_c0_seq1	503	-			-	-	-	-	-	-	-	-
RefPYTLcomp1954_c1_seq1	362	-			-	-	-	-	-	-	-	-
RefPYTLcomp1956_c0_seq1	359	-			-	-	-	-	-	-	-	-
RefPYTLcomp1959_c0_seq1	244	gi|357481481|	ref|XP_003611026.1|	beta-ketoacyl-acyl carrier protein synthase III, putative	63	1.34e-12	78.4733	GO:0006633 fatty acid biosynthetic process | GO:0042967 acyl-carrier-protein biosynthetic process	GO:0005835 fatty acid synthase complex	GO:0033818 beta-ketoacyl-acyl-carrier-protein synthase III activity | GO:0004315 3-oxoacyl-[acyl-carrier-protein] synthase activity	-	-	GO only
RefPYTLcomp1959_c1_seq1	261	gi|351721843|	ref|NP_001237735.1|	beta-ketoacyl-acyl carrier protein synthase III	73	3.84e-35	148.018	GO:0006633 fatty acid biosynthetic process | GO:0042967 acyl-carrier-protein biosynthetic process	GO:0005835 fatty acid synthase complex	GO:0033818 beta-ketoacyl-acyl-carrier-protein synthase III activity | GO:0004315 3-oxoacyl-[acyl-carrier-protein] synthase activity	-	pfam08541 ACP_syn_III_C	GO & Domain
RefPYTLcomp1960_c0_seq1	336	-			-	-	-	-	-	-	-	-
RefPYTLcomp1960_c0_seq2	424	-			-	-	-	-	-	-	-	-
RefPYTLcomp1962_c0_seq1	201	-			-	-	-	-	-	-	-	-
RefPYTLcomp1963_c0_seq1	258	gi|255560607|	ref|XP_002521317.1|	flavonoid 3-hydroxylase, putative	66	7.86e-22	107.637	GO:0055114 oxidation-reduction process | GO:0006118 electron transport | GO:0006570 tyrosine metabolic process	-	GO:0020037 heme binding | GO:0033772 flavonoid 3',5'-hydroxylase activity | GO:0009055 electron carrier activity | GO:0047085 hydroxyphenylacetonitrile 2-monooxygenase activity | GO:0050592 4-hydroxyphenylacetaldehyde oxime monooxygenase activity | GO:0019825 oxygen binding	-	-	GO only
RefPYTLcomp1965_c0_seq1	215	-			-	-	-	-	-	-	-	-
RefPYTLcomp1967_c0_seq1	257	-			-	-	-	-	-	-	-	-
RefPYTLcomp1968_c0_seq1	223	-			-	-	-	-	-	-	-	-
RefPYTLcomp1969_c0_seq1	222	-			-	-	-	-	-	-	-	-
RefPYTLcomp1972_c0_seq1	317	-			-	-	-	-	-	-	-	-
RefPYTLcomp1973_c0_seq1	235	-			-	-	-	-	-	-	-	-
RefPYTLcomp1974_c0_seq1	204	gi|255572943|	ref|XP_002527402.1|	conserved hypothetical protein	68	6.72e-16	87.8956	-	-	-	-	-
RefPYTLcomp1974_c1_seq1	671	gi|356556757|	ref|XP_003546689.1|	PREDICTED: uncharacterized protein LOC100819194	113	5.11e-35	152.505	-	GO:0009506 plasmodesma | GO:0005886 plasma membrane	-	-	-	GO only
RefPYTLcomp1975_c0_seq1	321	gi|147785014|	emb|CAN62218.1|	hypothetical protein VITISV_042911	69	7.32e-08	64.1156	-	-	-	-	-
RefPYTLcomp1976_c0_seq1	245	-			-	-	-	-	-	-	-	-
RefPYTLcomp1980_c0_seq1	546	gi|297739718|	emb|CBI29900.3|	unnamed protein product	167	5.14e-54	209.936	GO:0006468 protein phosphorylation | GO:0007169 transmembrane receptor protein tyrosine kinase signaling pathway | GO:0055114 oxidation-reduction process | GO:0009069 serine family amino acid metabolic process	GO:0016021 integral to membrane	GO:0005524 ATP binding | GO:0032440 2-alkenal reductase [NAD(P)] activity | GO:0004674 protein serine/threonine kinase activity	-	-	GO only
RefPYTLcomp1980_c1_seq1	616	gi|224120204|	ref|XP_002330990.1|	predicted protein	152	7.31e-50	197.822	GO:0006468 protein phosphorylation | GO:0007169 transmembrane receptor protein tyrosine kinase signaling pathway | GO:0055114 oxidation-reduction process | GO:0009069 serine family amino acid metabolic process	GO:0016021 integral to membrane	GO:0004872 receptor activity | GO:0004713 protein tyrosine kinase activity | GO:0005524 ATP binding | GO:0032440 2-alkenal reductase [NAD(P)] activity | GO:0004674 protein serine/threonine kinase activity	2.7.11.1	pfam13855 LRR_8 | pfam08263 LRRNT_2 | pfam12799 LRR_4	GO & Enzyme & Domain
RefPYTLcomp1981_c0_seq1	232	-			-	-	-	-	-	-	-	-
RefPYTLcomp1982_c0_seq1	241	-			-	-	-	-	-	-	-	-
RefPYTLcomp1982_c1_seq1	394	gi|255575279|	ref|XP_002528543.1|	conserved hypothetical protein	46	1.78e-06	60.0775	-	-	-	-	-
RefPYTLcomp1984_c0_seq1	205	gi|91081061|	ref|XP_975415.1|	PREDICTED: similar to ribosomal protein S2	51	3.13e-22	107.189	GO:0006412 translation | GO:0042254 ribosome biogenesis	GO:0015935 small ribosomal subunit	GO:0003735 structural constituent of ribosome | GO:0003723 RNA binding	-	-	GO only
RefPYTLcomp1984_c1_seq1	478	gi|344190580|	gb|AEM97964.1|	40S ribosomal protein S2, putative	159	5.12e-101	358.449	GO:0006412 translation | GO:0042254 ribosome biogenesis	GO:0015935 small ribosomal subunit	GO:0003735 structural constituent of ribosome | GO:0003723 RNA binding	-	pfam00333 Ribosomal_S5 | pfam03719 Ribosomal_S5_C	GO & Domain
RefPYTLcomp1985_c0_seq1	312	-			-	-	-	-	-	-	-	-
RefPYTLcomp1986_c0_seq1	392	gi|42561789|	ref|NP_172244.2|	putative LRR receptor-like serine/threonine-protein kinase	43	8.97e-17	93.2797	GO:0006468 protein phosphorylation | GO:0007169 transmembrane receptor protein tyrosine kinase signaling pathway | GO:0009069 serine family amino acid metabolic process	GO:0005886 plasma membrane	GO:0005524 ATP binding | GO:0004674 protein serine/threonine kinase activity	-	-	GO only
RefPYTLcomp1987_c0_seq1	222	-			-	-	-	-	-	-	-	-
RefPYTLcomp1990_c0_seq2	303	-			-	-	-	-	-	-	-	-
RefPYTLcomp1991_c0_seq1	262	gi|255538278|	ref|XP_002510204.1|	DNA binding protein, putative	36	0.000115	53.3474	-	-	-	-	-
RefPYTLcomp1992_c0_seq1	217	-			-	-	-	-	-	-	-	-
RefPYTLcomp1993_c0_seq1	357	gi|296083432|	emb|CBI23385.3|	unnamed protein product	44	7.13e-16	90.139	GO:0006869 lipid transport	-	-	-	-	GO only
RefPYTLcomp1993_c1_seq1	217	gi|255566767|	ref|XP_002524367.1|	conserved hypothetical protein	55	4.85e-13	79.3707	GO:0006869 lipid transport	-	-	-	pfam14368 LTP_2	GO & Domain
RefPYTLcomp1994_c0_seq1	639	-			-	-	-	-	-	-	-	-
RefPYTLcomp1996_c0_seq1	211	-			-	-	-	-	-	-	-	-
RefPYTLcomp1996_c1_seq1	217	-			-	-	-	-	-	-	-	-
RefPYTLcomp1998_c0_seq1	293	gi|224142972|	ref|XP_002324801.1|	predicted protein	61	2.15e-28	128.725	-	GO:0016020 membrane	GO:0050508 glucuronosyl-N-acetylglucosaminyl-proteoglycan 4-alpha-N-acetylglucosaminyltransferase activity	-	-	GO only
RefPYTLcomp2002_c0_seq1	311	gi|356543900|	ref|XP_003540396.1|	PREDICTED: ketol-acid reductoisomerase, chloroplastic-like	90	1.4e-15	88.7929	-	-	-	-	-
RefPYTLcomp2002_c1_seq1	210	gi|357474575|	ref|XP_003607572.1|	Ketol-acid reductoisomerase	69	2.35e-33	140.391	GO:0055114 oxidation-reduction process | GO:0009097 isoleucine biosynthetic process | GO:0009098 leucine biosynthetic process | GO:0009099 valine biosynthetic process | GO:0015940 pantothenate biosynthetic process	GO:0009507 chloroplast	GO:0004455 ketol-acid reductoisomerase activity | GO:0070402 NADPH binding | GO:0000287 magnesium ion binding | GO:0042803 protein homodimerization activity	-	-	GO only
RefPYTLcomp2003_c0_seq1	294	-			-	-	-	-	-	-	-	-
RefPYTLcomp2006_c0_seq1	319	gi|356530443|	ref|XP_003533790.1|	PREDICTED: cyclin-dependent kinase B2-2-like	106	1.68e-58	217.115	GO:0046777 protein autophosphorylation | GO:0010389 regulation of G2/M transition of mitotic cell cycle | GO:0016572 histone phosphorylation | GO:0051301 cell division | GO:0007018 microtubule-based movement | GO:0009755 hormone-mediated signaling pathway | GO:0009934 regulation of meristem structural organization | GO:0007067 mitosis | GO:0009069 serine family amino acid metabolic process	GO:0005874 microtubule | GO:0000307 cyclin-dependent protein kinase holoenzyme complex	GO:0003777 microtubule motor activity | GO:0008353 RNA polymerase II carboxy-terminal domain kinase activity | GO:0005524 ATP binding | GO:0005515 protein binding | GO:0004693 cyclin-dependent protein kinase activity	-	-	GO only
RefPYTLcomp2013_c0_seq1	466	-			-	-	-	-	-	-	-	-
RefPYTLcomp2014_c0_seq1	325	-			-	-	-	-	-	-	-	-
RefPYTLcomp2015_c0_seq1	364	gi|147804896|	emb|CAN71442.1|	hypothetical protein VITISV_043818	67	1.84e-31	139.494	GO:0055114 oxidation-reduction process | GO:0006118 electron transport	-	GO:0020037 heme binding | GO:0016705 oxidoreductase activity, acting on paired donors, with incorporation or reduction of molecular oxygen | GO:0004497 monooxygenase activity | GO:0009055 electron carrier activity | GO:0008270 zinc ion binding	-	-	GO only
RefPYTLcomp2016_c0_seq1	361	gi|255554304|	ref|XP_002518192.1|	myosin XI, putative	120	3.22e-68	249.42	GO:0048768 root hair cell tip growth | GO:0060151 peroxisome localization | GO:0010154 fruit development | GO:0051301 cell division | GO:0009791 post-embryonic development | GO:0051646 mitochondrion localization | GO:0010091 trichome branching | GO:0051645 Golgi localization | GO:0030048 actin filament-based movement	GO:0016459 myosin complex | GO:0009506 plasmodesma	GO:0005524 ATP binding | GO:0003774 motor activity | GO:0003779 actin binding	-	-	GO only
RefPYTLcomp2016_c1_seq1	238	gi|242032133|	ref|XP_002463461.1|	hypothetical protein SORBIDRAFT_01g000330	78	5.02e-35	146.672	-	-	-	-	-
RefPYTLcomp2017_c0_seq1	407	gi|225441914|	ref|XP_002278785.1|	PREDICTED: DNA helicase INO80-like	134	1.48e-79	287.109	-	-	GO:0005524 ATP binding | GO:0004386 helicase activity | GO:0003677 DNA binding | GO:0016740 transferase activity	-	-	GO only
RefPYTLcomp2018_c0_seq1	415	-			-	-	-	-	-	-	-	-
RefPYTLcomp2020_c0_seq1	347	-			-	-	-	-	-	-	-	-
RefPYTLcomp2021_c0_seq1	397	gi|15221012|	ref|NP_175226.1|	filament-like plant protein 6	106	1.28e-27	127.828	-	GO:0005886 plasma membrane	-	-	pfam14235 DUF4337	GO & Domain
RefPYTLcomp2022_c0_seq1	257	-			-	-	-	-	-	-	-	-
RefPYTLcomp2024_c0_seq1	297	gi|336462672|	gb|AEI59777.1|	cytochrome P450	97	2.33e-44	176.285	GO:0006721 terpenoid metabolic process | GO:0055114 oxidation-reduction process | GO:0006570 tyrosine metabolic process | GO:0006118 electron transport	GO:0005792 microsome | GO:0016023 cytoplasmic membrane-bounded vesicle | GO:0016021 integral to membrane	GO:0050592 4-hydroxyphenylacetaldehyde oxime monooxygenase activity | GO:0009055 electron carrier activity | GO:0020037 heme binding | GO:0052582 (+)-menthofuran synthase activity | GO:0047085 hydroxyphenylacetonitrile 2-monooxygenase activity | GO:0019825 oxygen binding	-	-	GO only
RefPYTLcomp2025_c0_seq1	333	gi|22327990|	ref|NP_200888.2|	heavy metal transport/detoxification domain-containing protein	101	1.03e-27	127.379	GO:0030001 metal ion transport	-	GO:0046872 metal ion binding	-	pfam00403 HMA	GO & Domain
RefPYTLcomp2026_c0_seq1	229	-			-	-	-	-	-	-	-	-
RefPYTLcomp2026_c1_seq1	229	-			-	-	-	-	-	-	-	-
RefPYTLcomp2027_c0_seq1	245	-			-	-	-	-	-	-	-	-
RefPYTLcomp2028_c0_seq1	319	gi|225447998|	ref|XP_002270419.1|	PREDICTED: phosphatidylinositol-4-phosphate 5-kinase 8-like	104	8.85e-21	105.394	-	-	-	-	-
RefPYTLcomp2032_c0_seq1	213	gi|147780466|	emb|CAN62547.1|	hypothetical protein VITISV_000759	67	1.64e-14	83.8575	-	-	-	-	-
RefPYTLcomp2032_c1_seq1	575	gi|147797922|	emb|CAN69466.1|	hypothetical protein VITISV_042553	84	5.3e-36	155.197	-	-	-	-	pfam08381 BRX	Domain only
RefPYTLcomp2033_c0_seq1	234	gi|147785841|	emb|CAN73077.1|	hypothetical protein VITISV_032389	77	2.1e-33	141.737	-	GO:0009506 plasmodesma | GO:0005886 plasma membrane	GO:0005544 calcium-dependent phospholipid binding | GO:0005515 protein binding	-	pfam00168 C2	GO & Domain
RefPYTLcomp2033_c1_seq1	211	gi|356527466|	ref|XP_003532331.1|	PREDICTED: protein BONZAI 1-like	62	1.46e-16	90.139	GO:0060548 negative regulation of cell death | GO:0009626 plant-type hypersensitive response | GO:0009270 response to humidity | GO:0045793 positive regulation of cell size | GO:0010186 positive regulation of cellular defense response | GO:0019725 cellular homeostasis | GO:0009266 response to temperature stimulus	GO:0009506 plasmodesma | GO:0005886 plasma membrane	GO:0005515 protein binding | GO:0005544 calcium-dependent phospholipid binding	-	-	GO only
RefPYTLcomp2034_c0_seq1	281	-			-	-	-	-	-	-	-	-
RefPYTLcomp2040_c0_seq1	208	-			-	-	-	-	-	-	-	-
RefPYTLcomp2047_c0_seq1	398	-			-	-	-	-	-	-	-	-
RefPYTLcomp2049_c0_seq1	223	-			-	-	-	-	-	-	-	-
RefPYTLcomp2049_c1_seq1	241	-			-	-	-	-	-	-	-	-
RefPYTLcomp2052_c0_seq1	324	gi|25057402|	ref|NP_739619.1|	ATP synthase F0 subunit 6	96	2.3e-35	150.711	GO:0015986 ATP synthesis coupled proton transport	GO:0005743 mitochondrial inner membrane | GO:0045263 proton-transporting ATP synthase complex, coupling factor F(o)	GO:0015078 hydrogen ion transmembrane transporter activity	-	-	GO only
RefPYTLcomp2052_c1_seq1	236	gi|25057402|	ref|NP_739619.1|	ATP synthase F0 subunit 6	78	1.96e-29	130.071	GO:0015986 ATP synthesis coupled proton transport	GO:0005743 mitochondrial inner membrane | GO:0045263 proton-transporting ATP synthase complex, coupling factor F(o)	GO:0015078 hydrogen ion transmembrane transporter activity | GO:0016787 hydrolase activity	-	-	GO only
RefPYTLcomp2055_c0_seq1	218	gi|311088595|	gb|ADP68585.1|	epoxide hydrolase A	36	3.57e-11	73.5379	-	-	-	-	-
RefPYTLcomp2055_c1_seq1	289	gi|46090793|	dbj|BAD13534.1|	soluble epoxide hydrolase	95	5.03e-50	191.989	GO:0006805 xenobiotic metabolic process | GO:0009636 response to toxin	GO:0005829 cytosol | GO:0005777 peroxisome	GO:0004301 epoxide hydrolase activity | GO:0004715 non-membrane spanning protein tyrosine kinase activity	-	pfam12695 Abhydrolase_5	GO & Domain
RefPYTLcomp2057_c0_seq1	261	-			-	-	-	-	-	-	-	-
RefPYTLcomp2058_c0_seq1	265	-			-	-	-	-	-	-	-	-
RefPYTLcomp2061_c0_seq1	254	-			-	-	-	-	-	-	-	-
RefPYTLcomp2065_c0_seq1	241	gi|224129498|	ref|XP_002320601.1|	predicted protein	75	5.02e-24	113.919	GO:0009451 RNA modification	GO:0009507 chloroplast	-	-	-	GO only
RefPYTLcomp2068_c0_seq1	251	-			-	-	-	-	-	-	-	-
RefPYTLcomp2069_c0_seq1	221	-			-	-	-	-	-	-	-	-
RefPYTLcomp2070_c0_seq2	558	gi|255558580|	ref|XP_002520315.1|	F-box and wd40 domain protein, putative	185	1.82e-110	389.856	GO:0017038 protein import | GO:0006605 protein targeting | GO:0065002 intracellular protein transmembrane transport | GO:0009790 embryo development	GO:0009941 chloroplast envelope | GO:0009535 chloroplast thylakoid membrane | GO:0009570 chloroplast stroma | GO:0005886 plasma membrane	GO:0016772 transferase activity, transferring phosphorus-containing groups | GO:0008270 zinc ion binding | GO:0003676 nucleic acid binding | GO:0015450 P-P-bond-hydrolysis-driven protein transmembrane transporter activity | GO:0005524 ATP binding | GO:0016887 ATPase activity | GO:0004386 helicase activity	-	pfam01043 SecA_PP_bind	GO & Domain
RefPYTLcomp2072_c0_seq1	417	gi|30693717|	ref|NP_175045.2|	RING/FYVE/PHD zinc finger-containing protein	74	9.74e-11	73.9866	GO:0006355 regulation of transcription, DNA-dependent	-	GO:0003677 DNA binding | GO:0008270 zinc ion binding	-	pfam00628 PHD	GO & Domain
RefPYTLcomp2073_c0_seq1	214	-			-	-	-	-	-	-	-	-
RefPYTLcomp2075_c0_seq1	213	-			-	-	-	-	-	-	-	-
RefPYTLcomp2078_c0_seq1	263	-			-	-	-	-	-	-	-	-
RefPYTLcomp2084_c0_seq1	220	-			-	-	-	-	-	-	-	-
RefPYTLcomp2084_c1_seq1	214	-			-	-	-	-	-	-	-	-
RefPYTLcomp2085_c0_seq1	542	-			-	-	-	-	-	-	-	-
RefPYTLcomp2089_c0_seq1	260	-			-	-	-	-	-	-	-	-
RefPYTLcomp2091_c0_seq1	217	-			-	-	-	-	-	-	-	-
RefPYTLcomp2093_c0_seq1	247	gi|357512191|	ref|XP_003626384.1|	Benzoyl coenzyme A benzyl alcohol benzoyl transferase	47	3.15e-07	61.4236	-	-	-	-	-
RefPYTLcomp2096_c0_seq1	271	gi|225448439|	ref|XP_002272022.1|	PREDICTED: putative serine/threonine-protein kinase-like protein CCR3-like	53	1.33e-14	85.2035	GO:0006468 protein phosphorylation | GO:0009069 serine family amino acid metabolic process	-	GO:0005524 ATP binding | GO:0004674 protein serine/threonine kinase activity	-	-	GO only
RefPYTLcomp2096_c1_seq1	248	gi|357492697|	ref|XP_003616637.1|	Receptor kinase-like protein	81	1.02e-34	146.224	GO:0006468 protein phosphorylation | GO:0007165 signal transduction | GO:0009069 serine family amino acid metabolic process	-	GO:0004872 receptor activity | GO:0005524 ATP binding | GO:0004674 protein serine/threonine kinase activity | GO:0042803 protein homodimerization activity	2.7.11.1	-	GO & Enzyme
RefPYTLcomp2097_c0_seq1	232	gi|255584308|	ref|XP_002532890.1|	BRASSINOSTEROID INSENSITIVE 1-associated receptor kinase 1 precursor, putative	77	3.29e-41	164.171	GO:0006468 protein phosphorylation | GO:0055114 oxidation-reduction process | GO:0051607 defense response to virus | GO:0009069 serine family amino acid metabolic process | GO:0007165 signal transduction	GO:0016021 integral to membrane | GO:0016023 cytoplasmic membrane-bounded vesicle | GO:0005886 plasma membrane	GO:0004674 protein serine/threonine kinase activity | GO:0004872 receptor activity | GO:0005524 ATP binding | GO:0004713 protein tyrosine kinase activity | GO:0005515 protein binding | GO:0032440 2-alkenal reductase [NAD(P)] activity	-	-	GO only
RefPYTLcomp2098_c0_seq1	252	gi|350540662|	ref|NP_001233847.1|	carbonic anhydrase	78	7.3e-21	104.497	GO:0015976 carbon utilization | GO:0006730 one-carbon metabolic process | GO:0006807 nitrogen compound metabolic process	-	GO:0008270 zinc ion binding | GO:0004089 carbonate dehydratase activity	-	-	GO only
RefPYTLcomp2100_c0_seq1	305	-			-	-	-	-	-	-	-	-
RefPYTLcomp2100_c1_seq1	254	-			-	-	-	-	-	-	-	-
RefPYTLcomp2101_c0_seq1	222	-			-	-	-	-	-	-	-	-
RefPYTLcomp2103_c0_seq1	214	-			-	-	-	-	-	-	-	-
RefPYTLcomp2104_c0_seq1	219	-			-	-	-	-	-	-	-	pfam00612 IQ	Domain only
RefPYTLcomp2107_c0_seq1	582	-			-	-	-	-	-	-	-	-
RefPYTLcomp2107_c1_seq1	252	-			-	-	-	-	-	-	-	-
RefPYTLcomp2109_c0_seq1	344	gi|297737648|	emb|CBI26849.3|	unnamed protein product	98	3.71e-53	203.206	-	-	-	-	-
RefPYTLcomp2110_c0_seq1	368	-			-	-	-	-	-	-	-	-
RefPYTLcomp2112_c0_seq1	515	-			-	-	-	-	-	-	-	-
RefPYTLcomp2114_c0_seq1	204	-			-	-	-	-	-	-	-	-
RefPYTLcomp2115_c0_seq1	203	gi|317106662|	dbj|BAJ53166.1|	JHL10I11.12	67	1.14e-17	93.2797	GO:0006468 protein phosphorylation | GO:0055114 oxidation-reduction process | GO:0007178 transmembrane receptor protein serine/threonine kinase signaling pathway | GO:0009069 serine family amino acid metabolic process	-	GO:0004715 non-membrane spanning protein tyrosine kinase activity | GO:0005524 ATP binding | GO:0004709 MAP kinase kinase kinase activity | GO:0032440 2-alkenal reductase [NAD(P)] activity	-	-	GO only
RefPYTLcomp2115_c1_seq1	211	gi|255567064|	ref|XP_002524514.1|	ATP binding protein, putative	65	5.04e-18	94.6258	GO:0006468 protein phosphorylation | GO:0009069 serine family amino acid metabolic process	-	GO:0004715 non-membrane spanning protein tyrosine kinase activity | GO:0005524 ATP binding | GO:0004674 protein serine/threonine kinase activity	-	pfam13855 LRR_8	GO & Domain
RefPYTLcomp2116_c0_seq1	310	-			-	-	-	-	-	-	-	-
RefPYTLcomp2119_c0_seq1	290	-			-	-	-	-	-	-	-	-
RefPYTLcomp2120_c0_seq1	261	gi|147805537|	emb|CAN74095.1|	hypothetical protein VITISV_023708	87	1.55e-40	163.722	-	GO:0005739 mitochondrion | GO:0009536 plastid	-	-	-	GO only
RefPYTLcomp2121_c0_seq1	487	-			-	-	-	-	-	-	-	-
RefPYTLcomp2129_c0_seq1	201	-			-	-	-	-	-	-	-	-
RefPYTLcomp2131_c0_seq1	219	-			-	-	-	-	-	-	-	-
RefPYTLcomp2135_c0_seq1	522	gi|94502504|	ref|YP_588130.1|	cytochrome f	174	5.65e-114	401.522	GO:0006810 transport | GO:0015979 photosynthesis | GO:0022900 electron transport chain | GO:0006118 electron transport	GO:0031361 integral to thylakoid membrane | GO:0009535 chloroplast thylakoid membrane | GO:0005739 mitochondrion	GO:0009055 electron carrier activity | GO:0020037 heme binding	-	-	GO only
RefPYTLcomp2137_c0_seq1	246	gi|225436095|	ref|XP_002277700.1|	PREDICTED: ubiquitin carboxyl-terminal hydrolase 12	82	2.54e-40	162.376	GO:0006511 ubiquitin-dependent protein catabolic process | GO:0016579 protein deubiquitination	GO:0009506 plasmodesma | GO:0005829 cytosol	GO:0004843 ubiquitin-specific protease activity | GO:0004221 ubiquitin thiolesterase activity	-	pfam00917 MATH	GO & Domain
RefPYTLcomp2142_c0_seq1	250	gi|224065591|	ref|XP_002301873.1|	predicted protein	53	3.96e-15	86.5496	GO:0005982 starch metabolic process | GO:0005985 sucrose metabolic process	GO:0016023 cytoplasmic membrane-bounded vesicle	GO:0042973 glucan endo-1,3-beta-D-glucosidase activity | GO:0043169 cation binding	-	pfam07983 X8	GO & Domain
RefPYTLcomp2143_c0_seq1	254	gi|118484915|	gb|ABK94323.1|	unknown	34	2.51e-08	65.013	-	-	-	-	-
RefPYTLcomp2143_c1_seq1	248	-			-	-	-	-	-	-	-	-
RefPYTLcomp2144_c0_seq1	219	-			-	-	-	-	-	-	-	-
RefPYTLcomp2147_c0_seq1	255	-			-	-	-	-	-	-	-	-
RefPYTLcomp2154_c1_seq1	537	gi|224130614|	ref|XP_002328333.1|	predicted protein	137	2.44e-51	201.86	-	GO:0009536 plastid	-	-	pfam13450 NAD_binding_8	GO & Domain
RefPYTLcomp2156_c0_seq1	246	-			-	-	-	-	-	-	-	-
RefPYTLcomp2156_c1_seq1	209	-			-	-	-	-	-	-	-	-
RefPYTLcomp2157_c0_seq1	216	gi|242008109|	ref|XP_002424855.1|	thioredoxin-2, putative	72	1.72e-30	132.315	GO:0006457 protein folding | GO:0045454 cell redox homeostasis | GO:0006662 glycerol ether metabolic process | GO:0006974 response to DNA damage stimulus | GO:0006118 electron transport	GO:0000806 Y chromosome | GO:0005634 nucleus	GO:0009055 electron carrier activity | GO:0015035 protein disulfide oxidoreductase activity	-	pfam00085 Thioredoxin | pfam13905 Thioredoxin_8 | pfam13098 Thioredoxin_2 | pfam00578 AhpC-TSA | pfam13899 Thioredoxin_7	GO & Domain
RefPYTLcomp2158_c0_seq1	242	-			-	-	-	-	-	-	-	-
RefPYTLcomp2158_c1_seq1	221	-			-	-	-	-	-	-	-	-
RefPYTLcomp2159_c0_seq1	205	-			-	-	-	-	-	-	-	-
RefPYTLcomp2160_c0_seq1	260	gi|356528230|	ref|XP_003532708.1|	PREDICTED: phospholipase A1-Igamma1, chloroplastic-like	84	5.29e-35	147.57	GO:0016042 lipid catabolic process | GO:0046486 glycerolipid metabolic process	-	GO:0004806 triglyceride lipase activity	-	-	GO only
RefPYTLcomp2161_c0_seq1	213	-			-	-	-	-	-	-	-	-
RefPYTLcomp2162_c0_seq1	271	-			-	-	-	-	-	-	-	-
RefPYTLcomp2163_c0_seq1	240	gi|343887336|	dbj|BAK61882.1|	myosin XI	79	5.91e-26	119.752	-	GO:0016459 myosin complex	GO:0005524 ATP binding | GO:0003774 motor activity	-	-	GO only
RefPYTLcomp2163_c1_seq1	223	-			-	-	-	-	-	-	-	-
RefPYTLcomp2167_c0_seq1	252	-			-	-	-	-	-	-	-	-
RefPYTLcomp2167_c1_seq1	205	gi|255547317|	ref|XP_002514716.1|	conserved hypothetical protein	58	4.11e-11	73.0892	GO:0030036 actin cytoskeleton organization	-	GO:0003779 actin binding	-	-	GO only
RefPYTLcomp2168_c0_seq1	251	-			-	-	-	-	-	-	-	-
RefPYTLcomp2169_c0_seq1	371	-			-	-	-	-	-	-	-	-
RefPYTLcomp2173_c0_seq1	263	gi|357128690|	ref|XP_003566003.1|	PREDICTED: probable glycerophosphoryl diester phosphodiesterase 2-like	66	5.14e-08	64.1156	-	-	-	-	-
RefPYTLcomp2173_c1_seq1	256	gi|356552745|	ref|XP_003544723.1|	PREDICTED: probable glycerophosphoryl diester phosphodiesterase 3-like	81	8.01e-20	101.356	GO:0006071 glycerol metabolic process | GO:0009395 phospholipid catabolic process | GO:0046486 glycerolipid metabolic process	GO:0031225 anchored to membrane	GO:0008889 glycerophosphodiester phosphodiesterase activity	-	-	GO only
RefPYTLcomp2176_c0_seq1	208	-			-	-	-	-	-	-	-	-
RefPYTLcomp2176_c1_seq1	257	-			-	-	-	-	-	-	-	-
RefPYTLcomp2183_c0_seq1	205	-			-	-	-	-	-	-	-	-
RefPYTLcomp2185_c0_seq1	211	gi|255585727|	ref|XP_002533545.1|	DNA binding protein, putative	55	0.0038	47.9632	-	-	-	-	-
RefPYTLcomp2186_c0_seq1	207	-			-	-	-	-	-	-	-	-
RefPYTLcomp2188_c0_seq1	714	-			-	-	-	-	-	-	-	-
RefPYTLcomp2188_c1_seq1	285	-			-	-	-	-	-	-	-	-
RefPYTLcomp2190_c0_seq1	209	-			-	-	-	-	-	-	-	-
RefPYTLcomp2190_c1_seq1	254	-			-	-	-	-	-	-	-	-
RefPYTLcomp2194_c0_seq1	249	gi|225448554|	ref|XP_002273715.1|	PREDICTED: DEAD-box ATP-dependent RNA helicase 18-like	82	1.07e-36	152.057	GO:0006364 rRNA processing	GO:0005730 nucleolus	GO:0008026 ATP-dependent helicase activity | GO:0003723 RNA binding | GO:0005524 ATP binding	3.6.4.13	-	GO & Enzyme
RefPYTLcomp2196_c0_seq1	203	gi|301153923|	gb|ADK66305.1|	gland-specific fatty acyl-CoA reductase 1	49	1.8e-15	86.5496	-	-	-	-	-
RefPYTLcomp2197_c0_seq1	214	-			-	-	-	-	-	-	-	-
RefPYTLcomp2200_c0_seq1	239	gi|147805678|	emb|CAN65022.1|	hypothetical protein VITISV_027379	78	1.04e-26	121.995	-	-	-	-	-
RefPYTLcomp2201_c0_seq1	227	-			-	-	-	-	-	-	-	-
RefPYTLcomp2201_c1_seq1	273	-			-	-	-	-	-	-	-	-
RefPYTLcomp2202_c0_seq1	234	gi|15227833|	ref|NP_179924.1|	cyclin-dependent kinase inhibitor 1	46	2.17e-09	68.1538	GO:0045736 negative regulation of cyclin-dependent protein kinase activity | GO:0007050 cell cycle arrest | GO:0045740 positive regulation of DNA replication | GO:0010311 lateral root formation | GO:0009737 response to abscisic acid stimulus | GO:0048366 leaf development | GO:0000082 G1/S transition of mitotic cell cycle	GO:0005634 nucleus	GO:0004861 cyclin-dependent protein kinase inhibitor activity | GO:0005515 protein binding	-	pfam02234 CDI	GO & Domain
RefPYTLcomp2204_c0_seq1	276	-			-	-	-	-	-	-	-	-
RefPYTLcomp2205_c0_seq1	261	-			-	-	-	-	-	-	-	-
RefPYTLcomp2206_c0_seq1	342	gi|359359232|	gb|AEV41134.1|	D2/4-type cyclin	58	1.99e-19	101.356	-	GO:0005634 nucleus	-	-	-	GO only
RefPYTLcomp2206_c1_seq1	217	-			-	-	-	-	-	-	-	-
RefPYTLcomp2208_c0_seq1	223	-			-	-	-	-	-	-	-	-
RefPYTLcomp2209_c0_seq1	536	gi|147855454|	emb|CAN79606.1|	hypothetical protein VITISV_027500	89	2.54e-30	137.25	-	-	GO:0008270 zinc ion binding	-	pfam13639 zf-RING_2 | pfam13923 zf-C3HC4_2 | pfam12678 zf-rbx1 | pfam13920 zf-C3HC4_3 | pfam00097 zf-C3HC4 | pfam11793 FANCL_C	GO & Domain
RefPYTLcomp2211_c0_seq1	229	gi|222616659|	gb|EEE52791.1|	hypothetical protein OsJ_35269	76	4.34e-45	174.939	GO:0016567 protein ubiquitination	-	GO:0004842 ubiquitin-protein ligase activity | GO:0008270 zinc ion binding	-	pfam13923 zf-C3HC4_2 | pfam13639 zf-RING_2 | pfam00097 zf-C3HC4	GO & Domain
RefPYTLcomp2213_c0_seq1	241	-			-	-	-	-	-	-	-	-
RefPYTLcomp2213_c1_seq1	254	-			-	-	-	-	-	-	-	-
RefPYTLcomp2214_c0_seq1	223	-			-	-	-	-	-	-	-	-
RefPYTLcomp2220_c0_seq1	283	gi|359485610|	ref|XP_002269303.2|	PREDICTED: ATP-dependent helicase rhp16-like	93	9.74e-12	76.23	-	-	GO:0005524 ATP binding | GO:0004386 helicase activity | GO:0003677 DNA binding | GO:0008270 zinc ion binding | GO:0016740 transferase activity	-	-	GO only
RefPYTLcomp2220_c1_seq1	202	gi|224128970|	ref|XP_002320468.1|	hypothetical protein POPTRDRAFT_824295	66	1.45e-37	152.057	-	-	GO:0005524 ATP binding | GO:0004386 helicase activity | GO:0003677 DNA binding | GO:0008270 zinc ion binding | GO:0016740 transferase activity	-	-	GO only
RefPYTLcomp2221_c0_seq1	239	gi|255541250|	ref|XP_002511689.1|	DNA repair and recombination protein radA, putative	62	6.6e-15	85.6522	GO:0006259 DNA metabolic process	-	GO:0005524 ATP binding | GO:0008094 DNA-dependent ATPase activity | GO:0003677 DNA binding	-	-	GO only
RefPYTLcomp2223_c0_seq1	240	-			-	-	-	-	-	-	-	-
RefPYTLcomp2226_c0_seq1	241	-			-	-	-	-	-	-	-	-
RefPYTLcomp2229_c0_seq1	347	-			-	-	-	-	-	-	-	-
RefPYTLcomp2229_c1_seq1	214	-			-	-	-	-	-	-	-	-
RefPYTLcomp2231_c0_seq1	418	-			-	-	-	-	-	-	-	-
RefPYTLcomp2233_c0_seq1	398	gi|224112471|	ref|XP_002316202.1|	predicted protein	80	9.2e-27	125.136	-	-	-	-	-
RefPYTLcomp2234_c0_seq1	343	gi|224122662|	ref|XP_002330437.1|	predicted protein	62	1.05e-06	60.5262	-	-	-	-	-
RefPYTLcomp2234_c1_seq1	249	-			-	-	-	-	-	-	-	-
RefPYTLcomp2237_c0_seq1	361	gi|356535143|	ref|XP_003536108.1|	PREDICTED: gamma-tubulin complex component 4 homolog	120	1.73e-32	142.634	GO:0000226 microtubule cytoskeleton organization	GO:0005815 microtubule organizing center | GO:0005874 microtubule | GO:0000922 spindle pole	-	-	-	GO only
RefPYTLcomp2238_c0_seq1	251	-			-	-	-	-	-	-	-	-
RefPYTLcomp2238_c1_seq1	213	-			-	-	-	-	-	-	-	-
RefPYTLcomp2239_c0_seq1	209	-			-	-	-	-	-	-	-	-
RefPYTLcomp2240_c0_seq1	203	gi|147789864|	emb|CAN73867.1|	hypothetical protein VITISV_001273	67	5.05e-31	133.212	GO:0055085 transmembrane transport	GO:0016021 integral to membrane	-	-	-	GO only
RefPYTLcomp2247_c0_seq1	204	-			-	-	-	-	-	-	-	-
RefPYTLcomp2248_c0_seq1	256	-			-	-	-	-	-	-	-	-
RefPYTLcomp2249_c0_seq1	235	-			-	-	-	-	-	-	-	-
RefPYTLcomp2249_c1_seq1	250	-			-	-	-	-	-	-	-	-
RefPYTLcomp2250_c0_seq1	243	gi|255573543|	ref|XP_002527696.1|	serine-threonine protein kinase, plant-type, putative	59	6.78e-12	76.23	GO:0006468 protein phosphorylation | GO:0009069 serine family amino acid metabolic process	-	GO:0004715 non-membrane spanning protein tyrosine kinase activity | GO:0005524 ATP binding | GO:0004674 protein serine/threonine kinase activity	-	-	GO only
RefPYTLcomp2251_c0_seq1	385	gi|356557593|	ref|XP_003547100.1|	PREDICTED: KH domain-containing protein At4g18375-like	57	1.88e-19	101.805	-	-	GO:0003723 RNA binding	-	pfam00013 KH_1 | pfam13014 KH_3	GO & Domain
RefPYTLcomp2252_c0_seq1	201	-			-	-	-	-	-	-	-	-
RefPYTLcomp2255_c0_seq1	398	gi|359496026|	ref|XP_002277166.2|	PREDICTED: TMV resistance protein N-like	119	1.43e-37	158.787	GO:0045087 innate immune response | GO:0007165 signal transduction | GO:0006470 protein dephosphorylation	GO:0009941 chloroplast envelope | GO:0005886 plasma membrane	GO:0004888 transmembrane signaling receptor activity | GO:0043531 ADP binding | GO:0004721 phosphoprotein phosphatase activity | GO:0005524 ATP binding	-	pfam01582 TIR | pfam13676 TIR_2	GO & Domain
RefPYTLcomp2256_c0_seq1	232	gi|359491317|	ref|XP_003634263.1|	PREDICTED: pentatricopeptide repeat-containing protein At5g61400-like	52	4.32e-14	82.9601	-	-	-	-	-
RefPYTLcomp2257_c0_seq1	370	-			-	-	-	-	-	-	-	-
RefPYTLcomp2260_c0_seq1	298	gi|307169360|	gb|EFN62081.1|	60S ribosomal protein L3	98	1.48e-57	213.974	GO:0006412 translation | GO:0042254 ribosome biogenesis	GO:0005840 ribosome	GO:0003735 structural constituent of ribosome	-	-	GO only
RefPYTLcomp2262_c0_seq1	491	gi|359482757|	ref|XP_002268914.2|	PREDICTED: LRR receptor-like serine/threonine-protein kinase FLS2-like	154	5.48e-35	151.608	GO:0006468 protein phosphorylation | GO:0055114 oxidation-reduction process | GO:0009069 serine family amino acid metabolic process	-	GO:0005524 ATP binding | GO:0032440 2-alkenal reductase [NAD(P)] activity | GO:0004674 protein serine/threonine kinase activity	-	pfam13855 LRR_8	GO & Domain
RefPYTLcomp2264_c0_seq1	213	gi|42567616|	ref|NP_195965.2|	transducin/WD40 domain-containing protein	57	3.77e-18	95.0744	-	-	GO:0008270 zinc ion binding	-	-	GO only
RefPYTLcomp2265_c0_seq1	298	-			-	-	-	-	-	-	-	-
RefPYTLcomp2268_c0_seq1	207	-			-	-	-	-	-	-	-	-
RefPYTLcomp2268_c1_seq1	221	-			-	-	-	-	-	-	-	-
RefPYTLcomp2270_c0_seq1	309	-			-	-	-	-	-	-	-	-
RefPYTLcomp2270_c1_seq1	259	gi|297742248|	emb|CBI34397.3|	unnamed protein product	79	1.6e-13	81.6141	-	-	GO:0008270 zinc ion binding | GO:0016874 ligase activity	-	-	GO only
RefPYTLcomp2272_c0_seq1	345	gi|357493113|	ref|XP_003616845.1|	Vinorine synthase	84	2.15e-21	107.637	GO:0009821 alkaloid biosynthetic process | GO:0042967 acyl-carrier-protein biosynthetic process	-	GO:0047180 salutaridinol 7-O-acetyltransferase activity	-	-	GO only
RefPYTLcomp2274_c0_seq1	254	-			-	-	-	-	-	-	-	-
RefPYTLcomp2274_c1_seq1	237	-			-	-	-	-	-	-	-	-
RefPYTLcomp2277_c0_seq1	231	gi|8393343|	ref|NP_059095.1|	fatty acid-binding protein, liver	74	1.18e-39	159.684	GO:0015909 long-chain fatty acid transport | GO:0006355 regulation of transcription, DNA-dependent | GO:0050892 intestinal absorption | GO:0051977 lysophospholipid transport | GO:0008284 positive regulation of cell proliferation | GO:0007067 mitosis | GO:0051345 positive regulation of hydrolase activity | GO:0009887 organ morphogenesis | GO:0032000 positive regulation of fatty acid beta-oxidation	GO:0005654 nucleoplasm | GO:0005829 cytosol | GO:0045179 apical cortex | GO:0005782 peroxisomal matrix | GO:0000785 chromatin	GO:0051978 lysophospholipid transporter activity | GO:0008270 zinc ion binding | GO:0005324 long-chain fatty acid transporter activity | GO:0008144 drug binding | GO:0005543 phospholipid binding | GO:0003677 DNA binding | GO:0032052 bile acid binding | GO:0005504 fatty acid binding | GO:0003682 chromatin binding	-	pfam00061 Lipocalin	GO & Domain
RefPYTLcomp2278_c0_seq1	410	-			-	-	-	-	-	-	-	-
RefPYTLcomp2279_c0_seq1	589	-			-	-	-	-	-	-	-	-
RefPYTLcomp2287_c0_seq1	249	-			-	-	-	-	-	-	-	-
RefPYTLcomp2288_c0_seq1	214	-			-	-	-	-	-	-	-	-
RefPYTLcomp2289_c0_seq1	375	gi|255576270|	ref|XP_002529028.1|	pirin, putative	100	2.46e-45	181.669	-	-	GO:0005516 calmodulin binding	-	pfam05726 Pirin_C	GO & Domain
RefPYTLcomp2295_c0_seq1	235	-			-	-	-	-	-	-	-	-
RefPYTLcomp2295_c1_seq1	244	gi|40644189|	emb|CAC95124.1|	TIR/NBS/LRR protein	55	0.000706	50.6553	-	-	-	-	-
RefPYTLcomp2299_c0_seq1	212	-			-	-	-	-	-	-	-	-
RefPYTLcomp2299_c1_seq1	254	-			-	-	-	-	-	-	-	-
RefPYTLcomp2302_c0_seq1	213	-			-	-	-	-	-	-	-	-
RefPYTLcomp2306_c0_seq1	331	gi|209978718|	gb|ACJ04704.1|	hexokinase 1	29	0.00555	48.4119	-	-	-	-	-
RefPYTLcomp2307_c0_seq1	233	-			-	-	-	-	-	-	-	-
RefPYTLcomp2308_c0_seq1	219	gi|297848940|	ref|XP_002892351.1|	binding protein	68	5.07e-28	125.136	-	-	-	-	-
RefPYTLcomp2315_c0_seq1	211	gi|156070798|	gb|ABU45210.1|	unknown	46	9.54e-23	108.983	-	-	-	-	-
RefPYTLcomp2315_c0_seq2	276	gi|156070798|	gb|ABU45210.1|	unknown	91	7.68e-40	162.376	-	-	-	-	-
RefPYTLcomp2318_c0_seq1	241	gi|296085490|	emb|CBI29222.3|	unnamed protein product	57	1.27e-17	94.1771	-	-	-	-	-
RefPYTLcomp2318_c1_seq1	238	-			-	-	-	-	-	-	-	-
RefPYTLcomp2319_c0_seq1	236	-			-	-	-	-	-	-	-	-
RefPYTLcomp2321_c0_seq1	260	-			-	-	-	-	-	-	-	-
RefPYTLcomp2323_c0_seq1	212	-			-	-	-	-	-	-	-	-
RefPYTLcomp2324_c0_seq1	230	-			-	-	-	-	-	-	-	-
RefPYTLcomp2326_c0_seq1	210	gi|296085488|	emb|CBI29220.3|	unnamed protein product	70	2.12e-24	113.919	GO:0051252 regulation of RNA metabolic process	-	GO:0004535 poly(A)-specific ribonuclease activity	-	-	GO only
RefPYTLcomp2328_c0_seq1	236	-			-	-	-	-	-	-	-	-
RefPYTLcomp2336_c0_seq1	226	-			-	-	-	-	-	-	-	-
RefPYTLcomp2337_c0_seq1	212	-			-	-	-	-	-	-	-	-
RefPYTLcomp2337_c1_seq1	623	gi|356538133|	ref|XP_003537559.1|	PREDICTED: putative clathrin assembly protein At4g40080-like	187	2.4e-20	105.843	-	-	-	-	-
RefPYTLcomp2338_c0_seq1	208	-			-	-	-	-	-	-	-	-
RefPYTLcomp2338_c1_seq1	273	gi|73912507|	dbj|BAB20805.2|	polygalacturonase	90	1.01e-54	204.552	GO:0007047 cellular cell wall organization | GO:0005982 starch metabolic process | GO:0005985 sucrose metabolic process	GO:0005576 extracellular region	GO:0047911 galacturan 1,4-alpha-galacturonidase activity | GO:0004650 polygalacturonase activity	-	-	GO only
RefPYTLcomp2342_c0_seq1	231	-			-	-	-	-	-	-	-	-
RefPYTLcomp2344_c0_seq1	256	-			-	-	-	-	-	-	-	-
RefPYTLcomp2345_c0_seq1	260	gi|115455509|	ref|NP_001051355.1|	Os03g0761900	51	6.27e-17	92.3824	GO:0018401 peptidyl-proline hydroxylation to 4-hydroxy-L-proline | GO:0055114 oxidation-reduction process | GO:0006525 arginine metabolic process | GO:0006560 proline metabolic process	GO:0016023 cytoplasmic membrane-bounded vesicle	GO:0031418 L-ascorbic acid binding | GO:0005506 iron ion binding | GO:0004656 procollagen-proline 4-dioxygenase activity	-	-	GO only
RefPYTLcomp2345_c1_seq1	586	gi|40809925|	dbj|BAD07294.1|	prolyl 4-hydroxylase	107	2.07e-60	229.229	GO:0018401 peptidyl-proline hydroxylation to 4-hydroxy-L-proline | GO:0055114 oxidation-reduction process | GO:0006525 arginine metabolic process | GO:0006560 proline metabolic process	GO:0016023 cytoplasmic membrane-bounded vesicle	GO:0031418 L-ascorbic acid binding | GO:0005506 iron ion binding | GO:0004656 procollagen-proline 4-dioxygenase activity	-	pfam13640 2OG-FeII_Oxy_3 | pfam03171 2OG-FeII_Oxy	GO & Domain
RefPYTLcomp2346_c0_seq1	215	gi|224134749|	ref|XP_002321897.1|	predicted protein	56	9.19e-11	72.1919	-	-	-	-	-
RefPYTLcomp2346_c1_seq1	239	-			-	-	-	-	-	-	-	-
RefPYTLcomp2348_c0_seq1	249	-			-	-	-	-	-	-	-	-
RefPYTLcomp2349_c0_seq1	315	gi|359478822|	ref|XP_002285773.2|	PREDICTED: uncharacterized protein LOC100267326	63	4.09e-29	131.417	GO:0009831 plant-type cell wall modification involved in multidimensional cell growth | GO:0009828 plant-type cell wall loosening | GO:0009739 response to gibberellin stimulus | GO:0009826 unidimensional cell growth | GO:0010114 response to red light | GO:0006949 syncytium formation	GO:0005576 extracellular region	-	-	pfam01357 Pollen_allerg_1	GO & Domain
RefPYTLcomp2349_c1_seq1	291	gi|255568976|	ref|XP_002525458.1|	Alpha-expansin 15 precursor, putative	49	1.23e-24	117.06	GO:0009831 plant-type cell wall modification involved in multidimensional cell growth | GO:0009828 plant-type cell wall loosening | GO:0009826 unidimensional cell growth	GO:0005576 extracellular region | GO:0016020 membrane	-	-	-	GO only
RefPYTLcomp2354_c0_seq1	245	-			-	-	-	-	-	-	-	-
RefPYTLcomp2355_c0_seq1	231	-			-	-	-	-	-	-	-	-
RefPYTLcomp2357_c0_seq1	288	-			-	-	-	-	-	-	-	-
RefPYTLcomp2357_c1_seq1	264	-			-	-	-	-	-	-	-	-
RefPYTLcomp2359_c0_seq1	308	-			-	-	-	-	-	-	-	-
RefPYTLcomp2361_c0_seq1	228	-			-	-	-	-	-	-	-	-
RefPYTLcomp2364_c0_seq1	203	-			-	-	-	-	-	-	-	-
RefPYTLcomp2367_c0_seq1	362	gi|292385868|	gb|ADE22249.1|	somatic embryogenesis receptor-like kinase 1	45	3.14e-12	78.4733	GO:0006468 protein phosphorylation | GO:0007165 signal transduction | GO:0009069 serine family amino acid metabolic process	GO:0016021 integral to membrane	GO:0004872 receptor activity | GO:0005524 ATP binding | GO:0004674 protein serine/threonine kinase activity	-	-	GO only
RefPYTLcomp2368_c0_seq1	338	gi|76641757|	ref|XP_612739.2|	PREDICTED: cytochrome P450 2A13	112	7.2e-67	244.933	GO:0006805 xenobiotic metabolic process | GO:0044281 small molecule metabolic process | GO:0055114 oxidation-reduction process | GO:0006118 electron transport	GO:0005789 endoplasmic reticulum membrane | GO:0005792 microsome	GO:0009055 electron carrier activity | GO:0020037 heme binding | GO:0070330 aromatase activity	-	-	GO only
RefPYTLcomp2369_c0_seq1	270	-			-	-	-	-	-	-	-	-
RefPYTLcomp2370_c0_seq1	202	-			-	-	-	-	-	-	-	-
RefPYTLcomp2372_c0_seq1	232	-			-	-	-	-	-	-	-	-
RefPYTLcomp2372_c1_seq1	359	gi|224060469|	ref|XP_002300215.1|	predicted protein	115	1.53e-51	199.168	GO:0006508 proteolysis	GO:0005576 extracellular region	GO:0004190 aspartic-type endopeptidase activity	-	-	GO only
RefPYTLcomp2374_c0_seq1	280	-			-	-	-	-	-	-	-	-
RefPYTLcomp2376_c0_seq1	217	gi|356577213|	ref|XP_003556722.1|	PREDICTED: uncharacterized protein LOC100797642	71	6.05e-17	91.485	-	-	-	-	-
RefPYTLcomp2377_c0_seq1	218	-			-	-	-	-	-	-	-	-
RefPYTLcomp2377_c1_seq1	215	-			-	-	-	-	-	-	-	-
RefPYTLcomp2378_c0_seq1	446	gi|224111392|	ref|XP_002315837.1|	sodium proton exchanger	119	6.37e-55	211.282	GO:0006814 sodium ion transport | GO:0055085 transmembrane transport | GO:0006885 regulation of pH	GO:0016021 integral to membrane	GO:0015299 solute:hydrogen antiporter activity	-	-	GO only
RefPYTLcomp2380_c0_seq1	201	gi|255560651|	ref|XP_002521339.1|	conserved hypothetical protein	49	9.98e-13	78.0247	-	-	GO:0000166 nucleotide binding	-	-	GO only
RefPYTLcomp2381_c0_seq1	394	gi|147788228|	emb|CAN71593.1|	hypothetical protein VITISV_015932	117	2.06e-52	202.757	-	-	-	-	pfam12657 TFIIIC_delta	Domain only
RefPYTLcomp2382_c0_seq1	272	-			-	-	-	-	-	-	-	-
RefPYTLcomp2385_c0_seq1	270	gi|147832851|	emb|CAN63961.1|	hypothetical protein VITISV_028424	38	1.08e-08	66.359	GO:0006355 regulation of transcription, DNA-dependent	-	GO:0003677 DNA binding	-	-	GO only
RefPYTLcomp2389_c0_seq1	235	-			-	-	-	-	-	-	-	-
RefPYTLcomp2391_c0_seq1	354	gi|356516249|	ref|XP_003526808.1|	PREDICTED: uncharacterized protein LOC100783000	107	1.25e-63	234.165	-	-	-	-	-
RefPYTLcomp2395_c0_seq1	208	-			-	-	-	-	-	-	-	-
RefPYTLcomp2397_c0_seq1	290	gi|147783856|	emb|CAN65752.1|	hypothetical protein VITISV_026339	55	1.48e-12	78.922	GO:0006355 regulation of transcription, DNA-dependent | GO:0042967 acyl-carrier-protein biosynthetic process	GO:0009506 plasmodesma | GO:0005634 nucleus	GO:0008080 N-acetyltransferase activity | GO:0003677 DNA binding | GO:0008270 zinc ion binding	-	-	GO only
RefPYTLcomp2397_c1_seq1	265	-			-	-	-	-	-	-	-	-
RefPYTLcomp2400_c0_seq1	330	gi|225452611|	ref|XP_002276032.1|	PREDICTED: glycerol-3-phosphate acyltransferase 6	104	6.81e-57	213.077	GO:0042967 acyl-carrier-protein biosynthetic process | GO:0046486 glycerolipid metabolic process	-	GO:0004366 glycerol-3-phosphate O-acyltransferase activity	-	-	GO only
RefPYTLcomp2400_c1_seq1	206	-			-	-	-	-	-	-	-	-
RefPYTLcomp2401_c0_seq1	221	-			-	-	-	-	-	-	-	-
RefPYTLcomp2402_c0_seq1	229	gi|356538071|	ref|XP_003537528.1|	PREDICTED: uncharacterized protein LOC100785790	76	7.79e-30	130.969	GO:0007018 microtubule-based movement | GO:0055046 microgametogenesis | GO:0000914 phragmoplast assembly	GO:0005874 microtubule | GO:0009524 phragmoplast | GO:0005871 kinesin complex	GO:0005524 ATP binding | GO:0008574 plus-end-directed microtubule motor activity	-	-	GO only
RefPYTLcomp2402_c1_seq1	577	gi|225433494|	ref|XP_002265361.1|	PREDICTED: uncharacterized protein LOC100264192	106	7.19e-26	123.341	GO:0007018 microtubule-based movement | GO:0055046 microgametogenesis | GO:0000914 phragmoplast assembly	GO:0005874 microtubule | GO:0009524 phragmoplast | GO:0005871 kinesin complex	GO:0005524 ATP binding | GO:0008574 plus-end-directed microtubule motor activity	-	-	GO only
RefPYTLcomp2403_c0_seq1	238	-			-	-	-	-	-	-	-	-
RefPYTLcomp2405_c0_seq1	343	-			-	-	-	-	-	-	-	-
RefPYTLcomp2407_c0_seq2	713	gi|255556980|	ref|XP_002519523.1|	calcium lipid binding protein, putative	181	5.67e-71	261.085	GO:0009615 response to virus | GO:0032456 endocytic recycling | GO:0009409 response to cold | GO:0001778 plasma membrane repair | GO:0046740 spread of virus in host, cell to cell | GO:0006612 protein targeting to membrane | GO:0006897 endocytosis	GO:0009898 internal side of plasma membrane | GO:0009506 plasmodesma | GO:0005768 endosome | GO:0005773 vacuole	-	-	pfam00168 C2	GO & Domain
RefPYTLcomp2408_c0_seq1	227	-			-	-	-	-	-	-	-	-
RefPYTLcomp2409_c0_seq1	281	-			-	-	-	-	-	-	-	-
RefPYTLcomp2410_c0_seq1	218	-			-	-	-	-	-	-	-	-
RefPYTLcomp2411_c0_seq1	212	gi|255538346|	ref|XP_002510238.1|	conserved hypothetical protein	66	6.35e-11	72.6405	-	-	GO:0005509 calcium ion binding	-	pfam13499 EF_hand_5 | pfam00036 efhand | pfam13202 EF_hand_3 | pfam13405 EF_hand_4	GO & Domain
RefPYTLcomp2413_c0_seq1	212	gi|302821585|	ref|XP_002992454.1|	hypothetical protein SELMODRAFT_135346	46	4.26e-06	57.3855	-	-	-	-	-
RefPYTLcomp2415_c0_seq1	273	-			-	-	-	-	-	-	-	-
RefPYTLcomp2416_c0_seq1	428	gi|225460119|	ref|XP_002275612.1|	PREDICTED: uncharacterized protein LOC100260107	105	7.06e-37	156.992	-	-	GO:0046872 metal ion binding	-	-	GO only
RefPYTLcomp2416_c1_seq1	230	-			-	-	-	-	-	-	-	-
RefPYTLcomp2417_c0_seq1	325	-			-	-	-	-	-	-	-	-
RefPYTLcomp2420_c0_seq1	236	-			-	-	-	-	-	-	-	-
RefPYTLcomp2422_c0_seq1	383	-			-	-	-	-	-	-	-	-
RefPYTLcomp2424_c0_seq1	402	-			-	-	-	-	-	-	-	-
RefPYTLcomp2425_c0_seq1	350	-			-	-	-	-	-	-	-	-
RefPYTLcomp2429_c0_seq1	286	-			-	-	-	-	-	-	-	-
RefPYTLcomp2429_c1_seq1	216	-			-	-	-	-	-	-	-	-
RefPYTLcomp2432_c0_seq1	229	-			-	-	-	-	-	-	-	-
RefPYTLcomp2433_c0_seq1	256	-			-	-	-	-	-	-	-	-
RefPYTLcomp2434_c0_seq1	261	-			-	-	-	-	-	-	-	-
RefPYTLcomp2434_c1_seq1	359	-			-	-	-	-	-	-	-	-
RefPYTLcomp2436_c0_seq1	300	-			-	-	-	-	-	-	-	-
RefPYTLcomp2439_c0_seq1	301	-			-	-	-	-	-	-	-	-
RefPYTLcomp2441_c0_seq1	484	gi|225424815|	ref|XP_002267988.1|	PREDICTED: uncharacterized protein LOC100255235	80	2.48e-38	161.927	-	-	-	-	-
RefPYTLcomp2442_c0_seq1	245	-			-	-	-	-	-	-	-	-
RefPYTLcomp2442_c1_seq1	227	-			-	-	-	-	-	-	-	-
RefPYTLcomp2443_c0_seq1	208	-			-	-	-	-	-	-	-	-
RefPYTLcomp2444_c0_seq1	242	-			-	-	-	-	-	-	-	-
RefPYTLcomp2446_c0_seq1	224	-			-	-	-	-	-	-	-	-
RefPYTLcomp2449_c0_seq1	390	gi|255542508|	ref|XP_002512317.1|	ATP binding protein, putative	50	3.81e-08	65.4617	GO:0006468 protein phosphorylation | GO:0009069 serine family amino acid metabolic process	-	GO:0005524 ATP binding | GO:0004674 protein serine/threonine kinase activity	-	-	GO only
RefPYTLcomp2449_c1_seq1	350	gi|255542508|	ref|XP_002512317.1|	ATP binding protein, putative	116	6.07e-56	211.282	GO:0006468 protein phosphorylation | GO:0009069 serine family amino acid metabolic process	-	GO:0005524 ATP binding | GO:0004674 protein serine/threonine kinase activity	2.7.11.1	-	GO & Enzyme
RefPYTLcomp2450_c0_seq1	319	gi|295311668|	ref|YP_003587239.1|	succinate dehydrogenase subunit 4	100	9.47e-37	154.749	-	GO:0005739 mitochondrion	-	-	-	GO only
RefPYTLcomp2451_c0_seq1	294	-			-	-	-	-	-	-	-	-
RefPYTLcomp2452_c0_seq1	347	-			-	-	-	-	-	-	-	-
RefPYTLcomp2454_c0_seq1	318	gi|224135995|	ref|XP_002327355.1|	predicted protein	43	1.25e-23	114.368	-	-	-	-	-
RefPYTLcomp2455_c0_seq1	243	gi|357478377|	ref|XP_003609474.1|	Heparanase-like protein	40	2.44e-10	71.2945	-	GO:0016023 cytoplasmic membrane-bounded vesicle	-	-	-	GO only
RefPYTLcomp2456_c0_seq1	254	gi|169659103|	dbj|BAG12742.1|	ABA 8-oxidase	84	2.14e-55	206.795	GO:0055114 oxidation-reduction process | GO:0006118 electron transport	-	GO:0020037 heme binding | GO:0009055 electron carrier activity | GO:0010295 (+)-abscisic acid 8'-hydroxylase activity | GO:0019825 oxygen binding	-	-	GO only
RefPYTLcomp2458_c0_seq1	203	-			-	-	-	-	-	-	-	-
RefPYTLcomp2458_c1_seq1	523	gi|356525823|	ref|XP_003531521.1|	PREDICTED: translation initiation factor IF-2, chloroplastic-like	155	0.000792	52.0013	-	-	-	-	-
RefPYTLcomp2459_c0_seq1	236	-			-	-	-	-	-	-	-	-
RefPYTLcomp2462_c0_seq1	243	gi|147766835|	emb|CAN76413.1|	hypothetical protein VITISV_043812	80	3.05e-30	132.763	GO:0045053 protein retention in Golgi apparatus | GO:0007030 Golgi organization | GO:0009793 embryo development ending in seed dormancy | GO:0010016 shoot morphogenesis | GO:0016049 cell growth | GO:0009933 meristem structural organization	GO:0005829 cytosol	-	-	-	GO only
RefPYTLcomp2462_c1_seq1	240	gi|147766835|	emb|CAN76413.1|	hypothetical protein VITISV_043812	79	1.09e-41	165.966	GO:0045053 protein retention in Golgi apparatus | GO:0007030 Golgi organization | GO:0009793 embryo development ending in seed dormancy | GO:0010016 shoot morphogenesis | GO:0016049 cell growth | GO:0009933 meristem structural organization	GO:0005829 cytosol	-	-	-	GO only
RefPYTLcomp2467_c0_seq1	221	gi|302795654|	ref|XP_002979590.1|	hypothetical protein SELMODRAFT_271390	69	2.3e-18	95.9718	GO:0006855 drug transmembrane transport | GO:0015691 cadmium ion transport | GO:0051238 sequestering of metal ion	GO:0005886 plasma membrane	GO:0015297 antiporter activity | GO:0015238 drug transmembrane transporter activity	-	-	GO only
RefPYTLcomp2471_c0_seq1	265	gi|255570897|	ref|XP_002526400.1|	queuine tRNA-ribosyltransferase, putative	84	8.6e-23	110.778	GO:0008616 queuosine biosynthetic process	-	GO:0008479 queuine tRNA-ribosyltransferase activity	-	-	GO only
RefPYTLcomp2471_c1_seq1	214	-			-	-	-	-	-	-	-	-
RefPYTLcomp2472_c0_seq1	232	-			-	-	-	-	-	-	-	-
RefPYTLcomp2474_c0_seq1	210	-			-	-	-	-	-	-	-	-
RefPYTLcomp2476_c0_seq1	240	-			-	-	-	-	-	-	-	-
RefPYTLcomp2479_c0_seq1	204	-			-	-	-	-	-	-	-	-
RefPYTLcomp2480_c0_seq1	216	-			-	-	-	-	-	-	-	-
RefPYTLcomp2483_c0_seq1	221	-			-	-	-	-	-	-	-	-
RefPYTLcomp2483_c1_seq1	248	gi|255545438|	ref|XP_002513779.1|	RNA binding protein, putative	81	2.22e-31	136.353	GO:0090305 nucleic acid phosphodiester bond hydrolysis | GO:0051252 regulation of RNA metabolic process	-	GO:0003723 RNA binding | GO:0008859 exoribonuclease II activity	-	-	GO only
RefPYTLcomp2484_c0_seq1	204	-			-	-	-	-	-	-	-	-
RefPYTLcomp2486_c0_seq1	222	-			-	-	-	-	-	-	-	-
RefPYTLcomp2487_c0_seq1	273	-			-	-	-	-	-	-	-	-
RefPYTLcomp2489_c0_seq1	209	-			-	-	-	-	-	-	-	-
RefPYTLcomp2489_c1_seq1	254	-			-	-	-	-	-	-	-	-
RefPYTLcomp2490_c0_seq1	229	-			-	-	-	-	-	-	-	-
RefPYTLcomp2491_c0_seq1	253	-			-	-	-	-	-	-	-	-
RefPYTLcomp2492_c0_seq1	268	-			-	-	-	-	-	-	-	-
RefPYTLcomp2494_c0_seq1	240	-			-	-	-	-	-	-	-	-
RefPYTLcomp2494_c1_seq1	216	-			-	-	-	-	-	-	-	-
RefPYTLcomp2495_c0_seq1	210	gi|356505150|	ref|XP_003521355.1|	PREDICTED: protein GPR107-like	69	2e-16	89.6903	-	-	-	-	-
RefPYTLcomp2496_c0_seq1	203	gi|326511727|	dbj|BAJ92008.1|	predicted protein	42	5.37e-06	56.9368	-	-	-	-	-
RefPYTLcomp2497_c0_seq1	232	-			-	-	-	-	-	-	-	-
RefPYTLcomp2502_c0_seq1	248	gi|255571330|	ref|XP_002526614.1|	cationic amino acid transporter, putative	78	7.18e-35	146.672	GO:0003333 amino acid transmembrane transport	GO:0016021 integral to membrane	GO:0015171 amino acid transmembrane transporter activity	-	pfam13906 AA_permease_C	GO & Domain
RefPYTLcomp2509_c0_seq1	242	gi|116789045|	gb|ABK25098.1|	unknown	26	0.000139	52.8987	-	-	-	-	-
RefPYTLcomp2510_c0_seq1	219	gi|297843796|	ref|XP_002889779.1|	hypothetical protein ARALYDRAFT_888250	72	1.18e-17	93.7284	-	-	-	-	pfam13855 LRR_8 | pfam12799 LRR_4	Domain only
RefPYTLcomp2510_c1_seq1	225	-			-	-	-	-	-	-	-	-
RefPYTLcomp2511_c0_seq1	226	-			-	-	-	-	-	-	-	-
RefPYTLcomp2512_c0_seq1	408	gi|356495863|	ref|XP_003516790.1|	PREDICTED: metacaspase-1-like	78	2.12e-19	101.805	GO:0043069 negative regulation of programmed cell death | GO:0006508 proteolysis	-	GO:0004197 cysteine-type endopeptidase activity	-	-	GO only
RefPYTLcomp2515_c1_seq1	294	gi|356501481|	ref|XP_003519553.1|	PREDICTED: uncharacterized protein LOC100782197	87	1.83e-19	100.907	-	-	-	-	-
RefPYTLcomp2518_c0_seq1	272	-			-	-	-	-	-	-	-	-
RefPYTLcomp2520_c0_seq1	217	-			-	-	-	-	-	-	-	-
RefPYTLcomp2520_c1_seq1	237	-			-	-	-	-	-	-	-	-
RefPYTLcomp2521_c0_seq1	286	-			-	-	-	-	-	-	-	-
RefPYTLcomp2524_c0_seq1	234	gi|147769275|	emb|CAN61579.1|	hypothetical protein VITISV_008032	77	3.59e-36	149.813	-	GO:0005829 cytosol | GO:0016020 membrane	-	-	-	GO only
RefPYTLcomp2524_c1_seq1	216	-			-	-	-	-	-	-	-	-
RefPYTLcomp2526_c0_seq1	206	-			-	-	-	-	-	-	-	-
RefPYTLcomp2526_c1_seq1	216	-			-	-	-	-	-	-	-	-
RefPYTLcomp2527_c0_seq1	204	gi|147862911|	emb|CAN81099.1|	hypothetical protein VITISV_017741	67	7.84e-11	72.1919	-	-	-	-	-
RefPYTLcomp2528_c0_seq1	222	-			-	-	-	-	-	-	-	-
RefPYTLcomp2530_c0_seq1	274	gi|56561617|	emb|CAG28412.1|	S-receptor kinase-like protein 1	90	6.29e-44	174.042	GO:0048544 recognition of pollen | GO:0006468 protein phosphorylation | GO:0007178 transmembrane receptor protein serine/threonine kinase signaling pathway | GO:0009069 serine family amino acid metabolic process	-	GO:0005529 sugar binding | GO:0004715 non-membrane spanning protein tyrosine kinase activity | GO:0005524 ATP binding | GO:0004709 MAP kinase kinase kinase activity	2.7.11.1	-	GO & Enzyme
RefPYTLcomp2530_c1_seq1	205	-			-	-	-	-	-	-	-	pfam11883 DUF3403	Domain only
RefPYTLcomp2531_c0_seq1	243	gi|147862201|	emb|CAN80471.1|	hypothetical protein VITISV_025283	71	4.01e-39	158.787	GO:0009739 response to gibberellin stimulus | GO:0006355 regulation of transcription, DNA-dependent | GO:0010030 positive regulation of seed germination | GO:0009873 ethylene mediated signaling pathway	GO:0005667 transcription factor complex	GO:0003677 DNA binding | GO:0003700 sequence-specific DNA binding transcription factor activity	-	pfam00847 AP2	GO & Domain
RefPYTLcomp2532_c0_seq1	224	-			-	-	-	-	-	-	-	-
RefPYTLcomp2533_c0_seq1	224	-			-	-	-	-	-	-	-	-
RefPYTLcomp2533_c1_seq1	216	-			-	-	-	-	-	-	-	-
RefPYTLcomp2535_c0_seq1	571	gi|359497194|	ref|XP_003635450.1|	PREDICTED: uncharacterized protein LOC100853798	110	1.93e-36	156.543	-	-	-	-	-
RefPYTLcomp2535_c1_seq1	373	-			-	-	-	-	-	-	-	-
RefPYTLcomp2537_c0_seq1	285	gi|302756343|	ref|XP_002961595.1|	hypothetical protein SELMODRAFT_76510	84	1.64e-18	97.7665	-	GO:0009536 plastid	GO:0005488 binding	-	pfam13041 PPR_2 | pfam12854 PPR_1 | pfam01535 PPR | pfam13812 PPR_3	GO & Domain
RefPYTLcomp2537_c1_seq1	202	gi|147768816|	emb|CAN62673.1|	hypothetical protein VITISV_031897	66	5.49e-08	63.2183	-	-	GO:0005488 binding	-	pfam13041 PPR_2 | pfam12854 PPR_1 | pfam01535 PPR | pfam13812 PPR_3	GO & Domain
RefPYTLcomp2542_c0_seq1	275	gi|296083705|	emb|CBI23694.3|	unnamed protein product	35	1.32e-05	56.4881	-	-	-	-	-
RefPYTLcomp2544_c0_seq1	334	gi|302144008|	emb|CBI23113.3|	unnamed protein product	110	1.8e-39	163.274	-	-	-	-	-
RefPYTLcomp2546_c0_seq1	263	gi|297827947|	ref|XP_002881856.1|	hypothetical protein ARALYDRAFT_903619	70	4.82e-31	135.904	GO:0055114 oxidation-reduction process | GO:0009308 amine metabolic process	-	GO:0005507 copper ion binding | GO:0048038 quinone binding | GO:0008131 primary amine oxidase activity	-	-	GO only
RefPYTLcomp2546_c1_seq1	215	-			-	-	-	-	-	-	-	-
RefPYTLcomp2547_c0_seq1	337	gi|115489394|	ref|NP_001067184.1|	Os12g0596000	112	2.05e-62	230.127	GO:0006464 protein modification process | GO:0009107 lipoate biosynthetic process | GO:0042967 acyl-carrier-protein biosynthetic process	GO:0009536 plastid	GO:0016874 ligase activity | GO:0017118 lipoyltransferase activity | GO:0016415 octanoyltransferase activity | GO:0033819 lipoyl(octanoyl) transferase activity	-	pfam03099 BPL_LplA_LipB	GO & Domain
RefPYTLcomp2554_c0_seq1	203	-			-	-	-	-	-	-	-	-
RefPYTLcomp2554_c1_seq1	325	-			-	-	-	-	-	-	-	-
RefPYTLcomp2556_c0_seq1	349	-			-	-	-	-	-	-	-	-
RefPYTLcomp2557_c0_seq1	230	-			-	-	-	-	-	-	-	-
RefPYTLcomp2558_c0_seq1	339	-			-	-	-	-	-	-	-	-
RefPYTLcomp2559_c0_seq1	334	gi|255585969|	ref|XP_002533655.1|	ATP binding protein, putative	57	7.51e-23	112.124	GO:0032259 methylation	GO:0009506 plasmodesma | GO:0005794 Golgi apparatus	GO:0008168 methyltransferase activity	-	-	GO only
RefPYTLcomp2561_c0_seq1	243	gi|294864598|	gb|ADF46133.1|	reverse transcriptase	80	1.18e-38	157.441	-	-	-	-	pfam00078 RVT_1	Domain only
RefPYTLcomp2563_c0_seq1	225	-			-	-	-	-	-	-	-	-
RefPYTLcomp2565_c0_seq1	201	-			-	-	-	-	-	-	-	-
RefPYTLcomp2566_c0_seq1	227	-			-	-	-	-	-	-	-	-
RefPYTLcomp2568_c0_seq1	402	gi|326492638|	dbj|BAJ90175.1|	predicted protein	132	2.08e-37	158.338	GO:0006508 proteolysis | GO:0009850 auxin metabolic process | GO:0006807 nitrogen compound metabolic process	GO:0005783 endoplasmic reticulum	GO:0010211 IAA-Leu conjugate hydrolase activity | GO:0010210 IAA-Phe conjugate hydrolase activity | GO:0008237 metallopeptidase activity	-	-	GO only
RefPYTLcomp2569_c0_seq1	537	gi|147865076|	emb|CAN83233.1|	hypothetical protein VITISV_005768	148	2.11e-72	263.329	GO:0046486 glycerolipid metabolic process | GO:0009395 phospholipid catabolic process	GO:0009507 chloroplast	GO:0004806 triglyceride lipase activity | GO:0047714 galactolipase activity | GO:0008970 phosphatidylcholine 1-acylhydrolase activity	-	-	GO only
RefPYTLcomp2570_c0_seq1	296	-			-	-	-	-	-	-	-	-
RefPYTLcomp2570_c1_seq1	213	-			-	-	-	-	-	-	-	-
RefPYTLcomp2573_c0_seq1	437	-			-	-	-	-	-	-	-	-
RefPYTLcomp2575_c0_seq1	215	gi|226501414|	ref|NP_001151575.1|	lrgB-like family protein	68	2.9e-33	140.391	GO:0009658 chloroplast organization	GO:0009706 chloroplast inner membrane	-	-	-	GO only
RefPYTLcomp2578_c0_seq1	204	-			-	-	-	-	-	-	-	-
RefPYTLcomp2579_c0_seq1	326	-			-	-	-	-	-	-	-	-
RefPYTLcomp2581_c0_seq1	230	-			-	-	-	-	-	-	-	-
RefPYTLcomp2584_c0_seq1	214	gi|224120232|	ref|XP_002330997.1|	cytochrome P450	52	7.57e-18	94.1771	GO:0055114 oxidation-reduction process | GO:0006118 electron transport	-	GO:0020037 heme binding | GO:0016705 oxidoreductase activity, acting on paired donors, with incorporation or reduction of molecular oxygen | GO:0004497 monooxygenase activity | GO:0009055 electron carrier activity	-	-	GO only
RefPYTLcomp2585_c0_seq1	205	-			-	-	-	-	-	-	-	-
RefPYTLcomp2586_c0_seq1	261	-			-	-	-	-	-	-	-	-
RefPYTLcomp2587_c0_seq1	224	gi|296081370|	emb|CBI16803.3|	unnamed protein product	74	3.68e-39	157.889	GO:0006397 mRNA processing	-	GO:0008026 ATP-dependent helicase activity | GO:0003676 nucleic acid binding | GO:0005524 ATP binding	-	-	GO only
RefPYTLcomp2590_c0_seq1	231	-			-	-	-	-	-	-	-	-
RefPYTLcomp2591_c0_seq1	455	gi|147866713|	emb|CAN78408.1|	hypothetical protein VITISV_023177	121	2.46e-33	146.224	GO:0010423 negative regulation of brassinosteroid biosynthetic process	GO:0005886 plasma membrane | GO:0005829 cytosol	GO:0046982 protein heterodimerization activity	-	-	GO only
RefPYTLcomp2591_c1_seq1	213	-			-	-	-	-	-	-	-	-
RefPYTLcomp2595_c0_seq1	252	gi|351722597|	ref|NP_001235202.1|	timing of CAB expression 1	45	5.68e-05	54.2447	-	-	-	-	-
RefPYTLcomp2597_c0_seq1	442	gi|224135151|	ref|XP_002321996.1|	predicted protein	141	8.77e-71	257.945	GO:0009863 salicylic acid mediated signaling pathway | GO:0009814 defense response, incompatible interaction | GO:0019252 starch biosynthetic process | GO:0005985 sucrose metabolic process	GO:0009501 amyloplast | GO:0009507 chloroplast	GO:0009011 starch synthase activity	-	pfam08323 Glyco_transf_5	GO & Domain
RefPYTLcomp2600_c0_seq1	273	-			-	-	-	-	-	-	-	-
RefPYTLcomp2602_c0_seq1	320	gi|7682801|	gb|AAF67381.1|	Hypothetical protein T15F17.m	103	6.55e-26	121.546	-	-	-	-	-
RefPYTLcomp2603_c0_seq1	213	-			-	-	-	-	-	-	-	-
RefPYTLcomp2603_c1_seq1	209	-			-	-	-	-	-	-	-	-
RefPYTLcomp2604_c0_seq1	220	-			-	-	-	-	-	-	-	-
RefPYTLcomp2611_c0_seq1	239	-			-	-	-	-	-	-	-	-
RefPYTLcomp2614_c0_seq1	242	-			-	-	-	-	-	-	-	-
RefPYTLcomp2615_c0_seq1	210	gi|224063203|	ref|XP_002301039.1|	predicted protein	70	1.11e-35	147.121	GO:0006096 glycolysis | GO:0006094 gluconeogenesis	GO:0009536 plastid	GO:0004619 phosphoglycerate mutase activity	-	-	GO only
RefPYTLcomp2619_c0_seq1	237	gi|255561787|	ref|XP_002521903.1|	serine/threonine-protein kinase bri1, putative	78	2.83e-34	144.429	GO:0006468 protein phosphorylation | GO:0055114 oxidation-reduction process | GO:0010233 phloem transport | GO:0010305 leaf vascular tissue pattern formation | GO:0007169 transmembrane receptor protein tyrosine kinase signaling pathway | GO:0009742 brassinosteroid mediated signaling pathway | GO:0009734 auxin mediated signaling pathway | GO:0007178 transmembrane receptor protein serine/threonine …	GO:0016021 integral to membrane	GO:0005524 ATP binding | GO:0005515 protein binding | GO:0032440 2-alkenal reductase [NAD(P)] activity | GO:0004675 transmembrane receptor protein serine/threonine kinase activity	2.7.11.1	-	GO & Enzyme
RefPYTLcomp2620_c0_seq1	226	-			-	-	-	-	-	-	-	-
RefPYTLcomp2622_c0_seq1	217	-			-	-	-	-	-	-	-	pfam13966 zf-RVT	Domain only
RefPYTLcomp2624_c0_seq1	351	gi|118484080|	gb|ABK93925.1|	unknown	24	0.000341	52.45	-	-	-	-	-
RefPYTLcomp2627_c0_seq1	212	-			-	-	-	-	-	-	-	-
RefPYTLcomp2627_c1_seq1	287	-			-	-	-	-	-	-	-	-
RefPYTLcomp2629_c0_seq1	214	-			-	-	-	-	-	-	-	-
RefPYTLcomp2629_c1_seq1	232	-			-	-	-	-	-	-	-	-
RefPYTLcomp2630_c0_seq1	298	-			-	-	-	-	-	-	-	-
RefPYTLcomp2631_c0_seq1	235	-			-	-	-	-	-	-	-	-
RefPYTLcomp2633_c0_seq1	212	-			-	-	-	-	-	-	-	-
RefPYTLcomp2638_c0_seq1	591	gi|225444954|	ref|XP_002279729.1|	PREDICTED: uncharacterized protein LOC100262802	153	3.03e-30	137.25	-	-	-	-	-
RefPYTLcomp2638_c1_seq1	251	-			-	-	-	-	-	-	-	-
RefPYTLcomp2641_c0_seq1	230	-			-	-	-	-	-	-	-	-
RefPYTLcomp2642_c0_seq1	234	-			-	-	-	-	-	-	-	-
RefPYTLcomp2642_c1_seq1	219	-			-	-	-	-	-	-	-	-
RefPYTLcomp2643_c0_seq1	224	-			-	-	-	-	-	-	-	-
RefPYTLcomp2644_c0_seq1	203	gi|350538191|	ref|NP_001234331.1|	JAB	67	2.03e-34	143.083	GO:0010100 negative regulation of photomorphogenesis | GO:0000338 protein deneddylation | GO:0010387 signalosome assembly | GO:0009733 response to auxin stimulus | GO:0000085 G2 phase of mitotic cell cycle	GO:0008180 signalosome	GO:0005515 protein binding	-	pfam01398 JAB	GO & Domain
RefPYTLcomp2646_c0_seq1	357	-			-	-	-	-	-	-	-	-
RefPYTLcomp2651_c0_seq1	243	-			-	-	-	-	-	-	-	-
RefPYTLcomp2655_c0_seq1	250	-			-	-	-	-	-	-	-	-
RefPYTLcomp2655_c1_seq1	239	-			-	-	-	-	-	-	-	-
RefPYTLcomp2657_c0_seq1	266	gi|224063571|	ref|XP_002301210.1|	predicted protein	83	4.68e-32	139.045	GO:0006468 protein phosphorylation | GO:0007165 signal transduction	-	GO:0004872 receptor activity | GO:0004715 non-membrane spanning protein tyrosine kinase activity | GO:0005524 ATP binding	-	-	GO only
RefPYTLcomp2657_c1_seq1	213	-			-	-	-	-	-	-	-	-
RefPYTLcomp2663_c0_seq1	298	gi|255574826|	ref|XP_002528320.1|	transcription factor, putative	79	5.78e-30	133.661	-	-	-	-	pfam13837 Myb_DNA-bind_4 | pfam12776 Myb_DNA-bind_3	Domain only
RefPYTLcomp2663_c1_seq1	321	gi|302775738|	ref|XP_002971286.1|	hypothetical protein SELMODRAFT_68039	106	1.65e-18	98.2152	-	-	-	-	-
RefPYTLcomp2664_c0_seq1	426	-			-	-	-	-	-	-	-	-
RefPYTLcomp2665_c0_seq1	294	-			-	-	-	-	-	-	-	-
RefPYTLcomp2670_c0_seq1	224	gi|224109580|	ref|XP_002315242.1|	predicted protein	60	9.76e-23	109.432	-	-	-	-	-
RefPYTLcomp2671_c0_seq1	215	-			-	-	-	-	-	-	-	-
RefPYTLcomp2674_c0_seq1	291	-			-	-	-	-	-	-	-	-
RefPYTLcomp2674_c1_seq1	249	-			-	-	-	-	-	-	-	-
RefPYTLcomp2679_c0_seq1	237	-			-	-	-	-	-	-	-	-
RefPYTLcomp2682_c0_seq1	344	gi|255547932|	ref|XP_002515023.1|	ATP binding protein, putative	62	5.23e-06	58.2828	-	-	-	-	-
RefPYTLcomp2685_c0_seq1	316	-			-	-	-	-	-	-	-	-
RefPYTLcomp2685_c0_seq2	215	gi|34146846|	gb|AAQ62431.1|	At3g01410	28	3.26e-07	60.9749	-	-	-	-	-
RefPYTLcomp2686_c0_seq1	222	gi|341833960|	gb|AEK94315.1|	hypothetical protein	73	4.83e-39	157.441	GO:0009773 photosynthetic electron transport in photosystem I	GO:0010598 NAD(P)H dehydrogenase complex (plastoquinone) | GO:0009535 chloroplast thylakoid membrane	GO:0016757 transferase activity, transferring glycosyl groups	-	-	GO only
RefPYTLcomp2686_c1_seq1	300	gi|341833960|	gb|AEK94315.1|	hypothetical protein	55	1.11e-05	56.9368	-	-	-	-	-
RefPYTLcomp2689_c0_seq1	227	-			-	-	-	-	-	-	-	-
RefPYTLcomp2690_c0_seq1	310	gi|147768077|	emb|CAN69394.1|	hypothetical protein VITISV_021011	32	0.000207	52.8987	-	-	-	-	-
RefPYTLcomp2692_c0_seq1	359	-			-	-	-	-	-	-	-	-
RefPYTLcomp2694_c0_seq1	205	-			-	-	-	-	-	-	-	-
RefPYTLcomp2698_c0_seq1	267	-			-	-	-	-	-	-	-	-
RefPYTLcomp2698_c1_seq1	254	-			-	-	-	-	-	-	-	-
RefPYTLcomp2699_c0_seq1	201	gi|357483943|	ref|XP_003612258.1|	Pentatricopeptide repeat-containing protein	65	2.59e-19	98.2152	-	-	GO:0005488 binding	-	pfam13041 PPR_2 | pfam01535 PPR | pfam12854 PPR_1	GO & Domain
RefPYTLcomp2701_c0_seq1	249	-			-	-	-	-	-	-	-	-
RefPYTLcomp2704_c0_seq1	465	-			-	-	-	-	-	-	-	-
RefPYTLcomp2707_c0_seq1	245	gi|357452761|	ref|XP_003596657.1|	Endoplasmic reticulum-Golgi intermediate compartment protein	80	1.01e-31	137.25	GO:0045454 cell redox homeostasis	-	-	-	-	GO only
RefPYTLcomp2707_c1_seq1	282	gi|225461068|	ref|XP_002281649.1|	PREDICTED: protein disulfide isomerase-like 5-4	93	2.18e-22	109.881	GO:0045454 cell redox homeostasis	-	GO:0003756 protein disulfide isomerase activity	-	-	GO only
RefPYTLcomp2709_c0_seq1	291	-			-	-	-	-	-	-	-	-
RefPYTLcomp2710_c0_seq1	243	-			-	-	-	-	-	-	-	-
RefPYTLcomp2713_c0_seq1	411	-			-	-	-	-	-	-	-	-
RefPYTLcomp2713_c1_seq1	274	-			-	-	-	-	-	-	-	-
RefPYTLcomp2718_c0_seq1	205	gi|1351279|	sp|P48495.1|	RecName: Full=Triosephosphate isomerase, cytosolic; Short=TIM; Short=Triose-phosphate isomerase	67	1.33e-33	140.84	GO:0006098 pentose-phosphate shunt | GO:0009651 response to salt stress | GO:0006096 glycolysis | GO:0006094 gluconeogenesis | GO:0010043 response to zinc ion | GO:0046686 response to cadmium ion | GO:0006000 fructose metabolic process | GO:0006013 mannose metabolic process | GO:0006020 inositol metabolic process | GO:0015976 carbon utilization | GO:0046486 glycerolipid metabolic process	GO:0005829 cytosol | GO:0005618 cell wall | GO:0005739 mitochondrion | GO:0009506 plasmodesma | GO:0005774 vacuolar membrane | GO:0009570 chloroplast stroma | GO:0005886 plasma membrane | GO:0048046 apoplast	GO:0005507 copper ion binding | GO:0004807 triose-phosphate isomerase activity	-	-	GO only
RefPYTLcomp2718_c1_seq1	338	gi|1351274|	sp|P48493.1|	RecName: Full=Triosephosphate isomerase, cytosolic; Short=TIM; Short=Triose-phosphate isomerase	23	0.000171	53.3474	-	-	-	-	-
RefPYTLcomp2719_c0_seq1	299	gi|224089078|	ref|XP_002308627.1|	predicted protein	98	5.38e-40	163.722	-	-	GO:0005488 binding	-	-	GO only
RefPYTLcomp2719_c1_seq1	344	gi|296081949|	emb|CBI20954.3|	unnamed protein product	111	4.2e-36	153.403	-	-	GO:0005488 binding	-	-	GO only
RefPYTLcomp2720_c0_seq1	249	gi|218511958|	sp|Q40778.2|	RecName: Full=Allene oxide synthase; AltName: Full=Cytochrome P450 74A2; AltName: Full=Rubber particle protein; Short=RPP	41	7.53e-15	85.6522	GO:0031408 oxylipin biosynthetic process | GO:0055114 oxidation-reduction process | GO:0006118 electron transport	GO:0009507 chloroplast	GO:0047987 hydroperoxide dehydratase activity | GO:0009055 electron carrier activity | GO:0004497 monooxygenase activity | GO:0020037 heme binding | GO:0016705 oxidoreductase activity, acting on paired donors, with incorporation or reduction of molecular oxygen	-	-	GO only
RefPYTLcomp2721_c0_seq1	330	-			-	-	-	-	-	-	-	-
RefPYTLcomp2722_c0_seq1	374	gi|147827175|	emb|CAN77707.1|	hypothetical protein VITISV_026382	121	8.85e-53	203.206	GO:0006857 oligopeptide transport	GO:0016020 membrane	GO:0005215 transporter activity	-	-	GO only
RefPYTLcomp2723_c0_seq1	362	-			-	-	-	-	-	-	-	-
RefPYTLcomp2724_c0_seq1	216	-			-	-	-	-	-	-	-	-
RefPYTLcomp2726_c0_seq1	464	gi|356547489|	ref|XP_003542144.1|	PREDICTED: probable receptor-like protein kinase At1g11050-like	127	3.35e-58	221.153	GO:0006468 protein phosphorylation | GO:0007178 transmembrane receptor protein serine/threonine kinase signaling pathway | GO:0009069 serine family amino acid metabolic process	GO:0005886 plasma membrane	GO:0004702 receptor signaling protein serine/threonine kinase activity | GO:0005524 ATP binding	2.7.11.1	-	GO & Enzyme
RefPYTLcomp2727_c0_seq1	384	gi|15221841|	ref|NP_175851.1|	5'-3' exoribonuclease 4	117	5.58e-65	238.651	GO:0090305 nucleic acid phosphodiester bond hydrolysis | GO:0031087 deadenylation-independent decapping of nuclear-transcribed mRNA | GO:0040029 regulation of gene expression, epigenetic | GO:0000291 nuclear-transcribed mRNA catabolic process, exonucleolytic | GO:0010587 miRNA catabolic process | GO:0009630 gravitropism | GO:0009826 unidimensional cell growth | GO:0009961 response to 1-aminocyclo…	GO:0005829 cytosol | GO:0005634 nucleus	GO:0008270 zinc ion binding | GO:0003676 nucleic acid binding | GO:0004534 5'-3' exoribonuclease activity	-	-	GO only
RefPYTLcomp2727_c0_seq2	328	gi|15221841|	ref|NP_175851.1|	5'-3' exoribonuclease 4	32	2.73e-07	62.3209	-	-	-	-	-
RefPYTLcomp2728_c0_seq1	263	-			-	-	-	-	-	-	-	-
RefPYTLcomp2730_c0_seq1	326	-			-	-	-	-	-	-	-	-
RefPYTLcomp2733_c0_seq1	202	-			-	-	-	-	-	-	-	-
RefPYTLcomp2733_c1_seq1	215	-			-	-	-	-	-	-	-	-
RefPYTLcomp2736_c0_seq1	223	-			-	-	-	-	-	-	-	-
RefPYTLcomp2737_c0_seq1	296	gi|25057399|	ref|NP_739616.1|	NADH dehydrogenase subunit 2	98	5.98e-49	189.297	-	-	-	-	-
RefPYTLcomp2738_c0_seq1	224	-			-	-	-	-	-	-	-	-
RefPYTLcomp2740_c0_seq1	243	-			-	-	-	-	-	-	-	-
RefPYTLcomp2741_c0_seq1	477	-			-	-	-	-	-	-	-	-
RefPYTLcomp2742_c0_seq1	206	-			-	-	-	-	-	-	-	-
RefPYTLcomp2744_c0_seq1	388	-			-	-	-	-	-	-	-	-
RefPYTLcomp2746_c0_seq1	230	-			-	-	-	-	-	-	-	-
RefPYTLcomp2747_c0_seq1	246	gi|255571471|	ref|XP_002526683.1|	Systemin receptor SR160 precursor, putative	81	2.78e-36	150.711	GO:0007049 cell cycle | GO:0006468 protein phosphorylation | GO:0007169 transmembrane receptor protein tyrosine kinase signaling pathway | GO:0055114 oxidation-reduction process | GO:0009069 serine family amino acid metabolic process	GO:0016021 integral to membrane	GO:0004872 receptor activity | GO:0005529 sugar binding | GO:0005524 ATP binding | GO:0032440 2-alkenal reductase [NAD(P)] activity | GO:0004693 cyclin-dependent protein kinase activity	-	-	GO only
RefPYTLcomp2749_c0_seq1	494	gi|2731702|	gb|AAB93521.1|	unconventional myosin	163	2.75e-79	286.211	-	GO:0016459 myosin complex	GO:0005524 ATP binding | GO:0003774 motor activity	-	-	GO only
RefPYTLcomp2750_c0_seq1	278	-			-	-	-	-	-	-	-	-
RefPYTLcomp2753_c0_seq1	219	-			-	-	-	-	-	-	-	-
RefPYTLcomp2754_c0_seq1	220	-			-	-	-	-	-	-	-	-
RefPYTLcomp2755_c0_seq1	216	gi|224144009|	ref|XP_002325155.1|	predicted protein	69	3.25e-25	116.611	GO:0006468 protein phosphorylation | GO:0055114 oxidation-reduction process | GO:0007165 signal transduction	GO:0016021 integral to membrane	GO:0004872 receptor activity | GO:0004713 protein tyrosine kinase activity | GO:0005524 ATP binding | GO:0032440 2-alkenal reductase [NAD(P)] activity	-	pfam13855 LRR_8	GO & Domain
RefPYTLcomp2755_c1_seq1	239	gi|356533009|	ref|XP_003535061.1|	PREDICTED: leucine-rich repeat receptor-like protein kinase TDR-like	47	0.0034	48.4119	-	-	-	-	-
RefPYTLcomp2761_c0_seq1	243	-			-	-	-	-	-	-	-	-
RefPYTLcomp2763_c0_seq1	264	gi|224127612|	ref|XP_002320117.1|	predicted protein	45	3.91e-09	67.7051	GO:0006355 regulation of transcription, DNA-dependent	GO:0005634 nucleus	GO:0003677 DNA binding	-	-	GO only
RefPYTLcomp2764_c0_seq1	211	-			-	-	-	-	-	-	-	-
RefPYTLcomp2767_c0_seq1	503	gi|225431463|	ref|XP_002280638.1|	PREDICTED: uncharacterized protein LOC100248924	96	2.37e-57	219.358	GO:0010258 NADH dehydrogenase complex (plastoquinone) assembly | GO:0055114 oxidation-reduction process | GO:0006118 electron transport	GO:0010598 NAD(P)H dehydrogenase complex (plastoquinone) | GO:0005886 plasma membrane | GO:0009535 chloroplast thylakoid membrane	GO:0016655 oxidoreductase activity, acting on NADH or NADPH, quinone or similar compound as acceptor	-	pfam11910 NdhO	GO & Domain
RefPYTLcomp2767_c1_seq1	212	-			-	-	-	-	-	-	-	-
RefPYTLcomp2769_c0_seq1	269	-			-	-	-	-	-	-	-	-
RefPYTLcomp2769_c1_seq1	249	-			-	-	-	-	-	-	-	-
RefPYTLcomp2771_c0_seq1	250	gi|359494312|	ref|XP_002268896.2|	PREDICTED: E3 ubiquitin-protein ligase UPL1-like	78	6.46e-28	126.033	GO:0042787 protein ubiquitination involved in ubiquitin-dependent protein catabolic process	GO:0009506 plasmodesma | GO:0016020 membrane | GO:0005634 nucleus | GO:0005829 cytosol | GO:0005739 mitochondrion | GO:0000151 ubiquitin ligase complex	GO:0005488 binding | GO:0004842 ubiquitin-protein ligase activity	-	-	GO only
RefPYTLcomp2773_c0_seq1	217	-			-	-	-	-	-	-	-	-
RefPYTLcomp2773_c1_seq1	279	-			-	-	-	-	-	-	-	-
RefPYTLcomp2775_c0_seq1	320	gi|224074945|	ref|XP_002304502.1|	cytochrome P450	43	1.31e-12	79.3707	GO:0055114 oxidation-reduction process | GO:0006118 electron transport	-	GO:0020037 heme binding | GO:0009055 electron carrier activity | GO:0070330 aromatase activity	-	-	GO only
RefPYTLcomp2776_c0_seq1	243	-			-	-	-	-	-	-	-	-
RefPYTLcomp2781_c0_seq1	210	gi|255545329|	ref|XP_002513725.1|	calmodulin binding protein, putative	37	1.11e-05	56.0394	-	-	-	-	-
RefPYTLcomp2781_c1_seq1	218	-			-	-	-	-	-	-	-	-
RefPYTLcomp2783_c0_seq1	229	gi|15238260|	ref|NP_201288.1|	programmed cell death 2 C-terminal domain-containing protein	70	4.58e-21	104.497	-	GO:0005737 cytoplasm	-	-	-	GO only
RefPYTLcomp2791_c0_seq1	307	gi|147818759|	emb|CAN71801.1|	hypothetical protein VITISV_008691	79	2.05e-36	153.403	-	-	GO:0008253 5'-nucleotidase activity | GO:0046872 metal ion binding	-	-	GO only
RefPYTLcomp2792_c0_seq1	544	gi|224130746|	ref|XP_002320917.1|	predicted protein	85	1.35e-42	175.388	GO:0006470 protein dephosphorylation | GO:0006771 riboflavin metabolic process | GO:0019497 hexachlorocyclohexane metabolic process	GO:0016023 cytoplasmic membrane-bounded vesicle | GO:0008287 protein serine/threonine phosphatase complex	GO:0004722 protein serine/threonine phosphatase activity | GO:0003993 acid phosphatase activity	-	-	GO only
RefPYTLcomp2792_c1_seq1	208	gi|356573279|	ref|XP_003554790.1|	PREDICTED: probable inactive purple acid phosphatase 29-like	67	1.2e-28	126.482	GO:0006470 protein dephosphorylation | GO:0006771 riboflavin metabolic process | GO:0019497 hexachlorocyclohexane metabolic process	GO:0016023 cytoplasmic membrane-bounded vesicle | GO:0008287 protein serine/threonine phosphatase complex	GO:0004722 protein serine/threonine phosphatase activity | GO:0003993 acid phosphatase activity	-	-	GO only
RefPYTLcomp2793_c0_seq1	413	-			-	-	-	-	-	-	-	-
RefPYTLcomp2794_c0_seq1	282	gi|297745670|	emb|CBI40924.3|	unnamed protein product	94	1.9e-39	161.479	GO:0006396 RNA processing | GO:0001510 RNA methylation	-	GO:0003723 RNA binding | GO:0008173 RNA methyltransferase activity	-	-	GO only
RefPYTLcomp2794_c1_seq1	216	gi|224138732|	ref|XP_002326676.1|	predicted protein	31	6.67e-10	69.4998	GO:0006396 RNA processing | GO:0001510 RNA methylation	-	GO:0003723 RNA binding | GO:0008173 RNA methyltransferase activity	-	-	GO only
RefPYTLcomp2796_c0_seq1	204	-			-	-	-	-	-	-	-	-
RefPYTLcomp2797_c0_seq1	220	gi|147794452|	emb|CAN64858.1|	hypothetical protein VITISV_030493	55	8.8e-06	56.4881	-	-	-	-	-
RefPYTLcomp2799_c0_seq1	201	gi|357490245|	ref|XP_003615410.1|	Glycerol-3-phosphate dehydrogenase	67	5.55e-32	135.904	GO:0045017 glycerolipid biosynthetic process | GO:0019243 methylglyoxal catabolic process to D-lactate | GO:0009627 systemic acquired resistance | GO:0046167 glycerol-3-phosphate biosynthetic process | GO:0046168 glycerol-3-phosphate catabolic process | GO:0008654 phospholipid biosynthetic process | GO:0042318 penicillin biosynthetic process | GO:0006090 pyruvate metabolic process	GO:0009331 glycerol-3-phosphate dehydrogenase complex | GO:0009941 chloroplast envelope	GO:0008800 beta-lactamase activity | GO:0051287 NAD binding | GO:0046872 metal ion binding | GO:0004367 glycerol-3-phosphate dehydrogenase [NAD+] activity | GO:0047952 glycerol-3-phosphate dehydrogenase [NAD(P)+] activity | GO:0004416 hydroxyacylglutathione hydrolase activity	-	-	GO only
RefPYTLcomp2803_c0_seq1	491	gi|37574599|	gb|AAQ93076.1|	putative TIR-NBS type R protein 4	150	3.88e-26	123.79	-	-	-	-	-
RefPYTLcomp2807_c0_seq1	400	gi|302141862|	emb|CBI19065.3|	unnamed protein product	132	5.71e-47	187.053	-	-	-	-	-
RefPYTLcomp2808_c0_seq1	401	-			-	-	-	-	-	-	-	-
RefPYTLcomp2810_c0_seq1	235	gi|326498511|	dbj|BAJ98683.1|	predicted protein	69	8.24e-18	94.6258	GO:0006355 regulation of transcription, DNA-dependent	GO:0005667 transcription factor complex	GO:0003700 sequence-specific DNA binding transcription factor activity | GO:0003677 DNA binding	-	pfam00847 AP2	GO & Domain
RefPYTLcomp2811_c0_seq1	391	gi|357455633|	ref|XP_003598097.1|	Phospholipid-translocating P-type ATPase flippase family protein	127	1.96e-62	231.024	GO:0006754 ATP biosynthetic process | GO:0015914 phospholipid transport | GO:0006812 cation transport | GO:0015917 aminophospholipid transport	GO:0016021 integral to membrane | GO:0005886 plasma membrane	GO:0015662 ATPase activity, coupled to transmembrane movement of ions, phosphorylative mechanism | GO:0005524 ATP binding | GO:0005515 protein binding | GO:0000287 magnesium ion binding | GO:0004012 phospholipid-translocating ATPase activity	-	-	GO only
RefPYTLcomp2811_c1_seq1	203	gi|255575596|	ref|XP_002528698.1|	phospholipid-transporting atpase, putative	67	6.53e-27	121.098	GO:0006754 ATP biosynthetic process | GO:0015914 phospholipid transport | GO:0006812 cation transport | GO:0015917 aminophospholipid transport	GO:0016021 integral to membrane	GO:0015662 ATPase activity, coupled to transmembrane movement of ions, phosphorylative mechanism | GO:0005524 ATP binding | GO:0000287 magnesium ion binding | GO:0004012 phospholipid-translocating ATPase activity	-	-	GO only
RefPYTLcomp2812_c0_seq1	453	-			-	-	-	-	-	-	-	-
RefPYTLcomp2814_c0_seq1	240	-			-	-	-	-	-	-	-	-
RefPYTLcomp2815_c0_seq1	335	gi|356497745|	ref|XP_003517719.1|	PREDICTED: cysteine-rich receptor-like protein kinase 2-like	85	1.46e-22	111.227	-	-	-	-	pfam01657 Stress-antifung	Domain only
RefPYTLcomp2816_c0_seq1	214	gi|224058021|	ref|XP_002299436.1|	predicted protein	71	1.3e-29	129.623	GO:0046777 protein autophosphorylation | GO:0048573 photoperiodism, flowering | GO:0009911 positive regulation of flower development | GO:0007178 transmembrane receptor protein serine/threonine kinase signaling pathway | GO:0009069 serine family amino acid metabolic process	GO:0005634 nucleus	GO:0005524 ATP binding | GO:0004709 MAP kinase kinase kinase activity	-	-	GO only
RefPYTLcomp2823_c0_seq1	340	gi|242089305|	ref|XP_002440485.1|	hypothetical protein SORBIDRAFT_09g001733	103	1.42e-19	101.805	GO:0050832 defense response to fungus | GO:0006468 protein phosphorylation	-	GO:0016301 kinase activity	2.7.11.1	-	GO & Enzyme
RefPYTLcomp2824_c0_seq1	205	-			-	-	-	-	-	-	-	-
RefPYTLcomp2824_c1_seq1	216	-			-	-	-	-	-	-	-	-
RefPYTLcomp2825_c0_seq1	228	gi|255544824|	ref|XP_002513473.1|	copper-transporting atpase p-type, putative	75	2.75e-17	92.8311	GO:0006754 ATP biosynthetic process | GO:0060003 copper ion export	GO:0016021 integral to membrane	GO:0005507 copper ion binding | GO:0004008 copper-exporting ATPase activity | GO:0005524 ATP binding	-	-	GO only
RefPYTLcomp2826_c0_seq1	240	-			-	-	-	-	-	-	-	-
RefPYTLcomp2827_c0_seq1	332	gi|224103671|	ref|XP_002313148.1|	predicted protein	107	1.56e-52	200.962	GO:0009636 response to toxin | GO:0008152 metabolic process	-	GO:0050645 limonoid glucosyltransferase activity | GO:0050412 cinnamate beta-D-glucosyltransferase activity	-	-	GO only
RefPYTLcomp2833_c0_seq1	247	gi|225438458|	ref|XP_002275101.1|	PREDICTED: uncharacterized protein LOC100266278	67	1.87e-19	100.01	-	GO:0005829 cytosol | GO:0005634 nucleus | GO:0005886 plasma membrane	GO:0005488 binding	-	-	GO only
RefPYTLcomp2833_c1_seq1	205	gi|4309760|	gb|AAD15529.1|	unknown protein	31	0.00261	48.4119	-	-	-	-	-
RefPYTLcomp2834_c0_seq1	231	-			-	-	-	-	-	-	-	-
RefPYTLcomp2836_c0_seq1	216	-			-	-	-	-	-	-	-	-
RefPYTLcomp2837_c0_seq1	248	-			-	-	-	-	-	-	-	-
RefPYTLcomp2840_c0_seq1	243	-			-	-	-	-	-	-	-	-
RefPYTLcomp2842_c0_seq1	218	-			-	-	-	-	-	-	-	pfam03732 Retrotrans_gag	Domain only
RefPYTLcomp2844_c0_seq1	203	-			-	-	-	-	-	-	-	-
RefPYTLcomp2845_c0_seq1	290	gi|147867403|	emb|CAN83274.1|	hypothetical protein VITISV_026334	87	4.53e-17	93.2797	-	-	-	-	-
RefPYTLcomp2846_c0_seq1	277	-			-	-	-	-	-	-	-	-
RefPYTLcomp2847_c0_seq1	208	-			-	-	-	-	-	-	-	-
RefPYTLcomp2847_c1_seq1	235	-			-	-	-	-	-	-	-	-
RefPYTLcomp2848_c0_seq1	235	-			-	-	-	-	-	-	-	-
RefPYTLcomp2848_c1_seq1	212	-			-	-	-	-	-	-	-	-
RefPYTLcomp2849_c0_seq1	223	-			-	-	-	-	-	-	-	-
RefPYTLcomp2850_c0_seq1	205	-			-	-	-	-	-	-	-	-
RefPYTLcomp2852_c0_seq1	438	gi|255567242|	ref|XP_002524602.1|	conserved hypothetical protein	28	0.0031	49.7579	-	-	-	-	-
RefPYTLcomp2855_c0_seq1	245	-			-	-	-	-	-	-	-	-
RefPYTLcomp2856_c0_seq1	265	gi|225456798|	ref|XP_002275611.1|	PREDICTED: probable UDP-N-acetylglucosamine--peptide N-acetylglucosaminyltransferase SPINDLY	84	9.96e-27	122.892	-	-	GO:0005488 binding | GO:0016740 transferase activity	-	-	GO only
RefPYTLcomp2857_c0_seq1	298	-			-	-	-	-	-	-	-	-
RefPYTLcomp2858_c0_seq1	433	gi|147802173|	emb|CAN77253.1|	hypothetical protein VITISV_020397	71	2.23e-12	79.3707	-	-	-	-	-
RefPYTLcomp2860_c0_seq1	344	-			-	-	-	-	-	-	-	-
RefPYTLcomp2860_c1_seq1	279	gi|217426809|	gb|ACK44517.1|	AT5G10080-like protein	93	7.78e-30	132.763	GO:0006508 proteolysis	GO:0046658 anchored to plasma membrane	GO:0004190 aspartic-type endopeptidase activity	-	-	GO only
RefPYTLcomp2863_c0_seq1	233	-			-	-	-	-	-	-	-	-
RefPYTLcomp2863_c1_seq1	214	-			-	-	-	-	-	-	-	-
RefPYTLcomp2865_c0_seq1	239	-			-	-	-	-	-	-	-	-
RefPYTLcomp2870_c0_seq1	241	gi|2493321|	sp|Q40588.1|	RecName: Full=L-ascorbate oxidase; Short=ASO; Short=Ascorbase; Flags: Precursor	80	1.44e-47	182.567	GO:0055114 oxidation-reduction process | GO:0006118 electron transport | GO:0019852 L-ascorbic acid metabolic process	GO:0005576 extracellular region	GO:0005507 copper ion binding | GO:0008447 L-ascorbate oxidase activity	-	pfam07732 Cu-oxidase_3 | pfam07731 Cu-oxidase_2	GO & Domain
RefPYTLcomp2872_c0_seq1	317	-			-	-	-	-	-	-	-	-
RefPYTLcomp2874_c0_seq1	321	gi|225463201|	ref|XP_002267837.1|	PREDICTED: PHD finger protein At1g33420	89	2.46e-26	122.892	-	-	GO:0008270 zinc ion binding	-	-	GO only
RefPYTLcomp2876_c0_seq1	294	-			-	-	-	-	-	-	-	-
RefPYTLcomp2876_c1_seq1	219	-			-	-	-	-	-	-	-	-
RefPYTLcomp2877_c0_seq1	201	-			-	-	-	-	-	-	-	-
RefPYTLcomp2882_c0_seq1	505	gi|345104748|	gb|AEN71144.1|	disease resistance protein	157	5.93e-34	148.467	GO:0006952 defense response	-	GO:0017111 nucleoside-triphosphatase activity | GO:0043531 ADP binding | GO:0005524 ATP binding	-	-	GO only
RefPYTLcomp2884_c0_seq1	223	gi|148664711|	gb|EDK97127.1|	mCG1031578	66	1.34e-22	108.983	GO:0006464 protein modification process | GO:0006511 ubiquitin-dependent protein catabolic process | GO:0006412 translation | GO:0042254 ribosome biogenesis	GO:0005840 ribosome | GO:0005773 vacuole | GO:0005618 cell wall	GO:0003735 structural constituent of ribosome	-	pfam00240 ubiquitin | pfam11976 Rad60-SLD	GO & Domain
RefPYTLcomp2886_c0_seq1	215	-			-	-	-	-	-	-	-	-
RefPYTLcomp2887_c0_seq1	228	-			-	-	-	-	-	-	-	-
RefPYTLcomp2887_c1_seq1	266	-			-	-	-	-	-	-	-	-
RefPYTLcomp2888_c0_seq1	266	-			-	-	-	-	-	-	-	-
RefPYTLcomp2888_c1_seq1	485	-			-	-	-	-	-	-	-	-
RefPYTLcomp2889_c1_seq1	423	gi|359492724|	ref|XP_002280378.2|	PREDICTED: protein IQ-DOMAIN 32-like	126	1.34e-22	112.124	-	-	-	-	-
RefPYTLcomp2890_c0_seq1	210	-			-	-	-	-	-	-	-	-
RefPYTLcomp2891_c0_seq1	216	gi|297797191|	ref|XP_002866480.1|	exostosin family protein	70	2.8e-37	152.057	-	GO:0016020 membrane	GO:0016757 transferase activity, transferring glycosyl groups	-	-	GO only
RefPYTLcomp2894_c0_seq1	353	gi|354504631|	ref|XP_003514377.1|	PREDICTED: cytochrome P450 2E1-like	117	4.15e-70	255.701	GO:0010193 response to ozone | GO:0055114 oxidation-reduction process | GO:0010243 response to organic nitrogen | GO:0045471 response to ethanol | GO:0006805 xenobiotic metabolic process | GO:0046483 heterocycle metabolic process | GO:0006641 triglyceride metabolic process | GO:0042493 response to drug | GO:0008202 steroid metabolic process | GO:0017144 drug metabolic process | GO:0016098 monoter…	GO:0005739 mitochondrion | GO:0000139 Golgi membrane | GO:0031227 intrinsic to endoplasmic reticulum membrane | GO:0005792 microsome	GO:0016709 oxidoreductase activity, acting on paired donors, with incorporation or reduction of molecular oxygen, NADH or NADPH as one donor, and incorporation of one atom of oxygen | GO:0009055 electron carrier activity | GO:0019899 enzyme binding | GO:0016712 oxidoreductase activity, acting on paired donors, with incorporation or reduction of molecular oxygen, reduced flavin or flavoprotein as …	-	-	GO only
RefPYTLcomp2895_c0_seq1	495	-			-	-	-	-	-	-	-	-
RefPYTLcomp2899_c0_seq1	271	-			-	-	-	-	-	-	-	-
RefPYTLcomp2901_c0_seq1	218	gi|15220333|	ref|NP_171976.1|	pentatricopeptide repeat-containing protein	71	1.31e-13	81.1654	-	-	-	-	pfam13041 PPR_2	Domain only
RefPYTLcomp2904_c0_seq1	442	-			-	-	-	-	-	-	-	-
RefPYTLcomp2909_c0_seq1	257	-			-	-	-	-	-	-	-	-
RefPYTLcomp2910_c0_seq1	994	gi|359422091|	ref|YP_004935502.1|	ND5 gene product (mitochondrion)	328	4.68e-181	624.515	GO:0006120 mitochondrial electron transport, NADH to ubiquinone | GO:0006744 ubiquinone biosynthetic process | GO:0006814 sodium ion transport | GO:0015992 proton transport	GO:0005743 mitochondrial inner membrane | GO:0070469 respiratory chain | GO:0016021 integral to membrane	GO:0008137 NADH dehydrogenase (ubiquinone) activity	1.6.5.3	pfam00361 Oxidored_q1	GO & Enzyme & Domain
RefPYTLcomp2915_c0_seq1	247	-			-	-	-	-	-	-	-	-
RefPYTLcomp2916_c0_seq1	256	gi|356548767|	ref|XP_003542771.1|	PREDICTED: serine carboxypeptidase-like 31-like	83	2.41e-42	168.658	GO:0006508 proteolysis	-	GO:0004185 serine-type carboxypeptidase activity	-	-	GO only
RefPYTLcomp2919_c0_seq1	231	gi|255542006|	ref|XP_002512067.1|	ATP-dependent RNA helicase, putative	63	3.6e-25	117.06	-	-	GO:0003723 RNA binding | GO:0005524 ATP binding | GO:0008026 ATP-dependent helicase activity	-	-	GO only
RefPYTLcomp2921_c0_seq1	244	-			-	-	-	-	-	-	-	-
RefPYTLcomp2923_c0_seq1	256	-			-	-	-	-	-	-	-	-
RefPYTLcomp2924_c0_seq1	247	gi|147862850|	emb|CAN80923.1|	hypothetical protein VITISV_013176	79	3.64e-19	99.1125	GO:0008152 metabolic process	-	GO:0030170 pyridoxal phosphate binding | GO:0047654 alliin lyase activity	-	-	GO only
RefPYTLcomp2926_c0_seq1	321	-			-	-	-	-	-	-	-	-
RefPYTLcomp2927_c0_seq1	209	-			-	-	-	-	-	-	-	-
RefPYTLcomp2928_c0_seq1	424	-			-	-	-	-	-	-	-	-
RefPYTLcomp2929_c0_seq1	431	gi|356567298|	ref|XP_003551858.1|	PREDICTED: probable methyltransferase PMT19-like	138	1.85e-71	260.188	GO:0032259 methylation	GO:0016020 membrane | GO:0005794 Golgi apparatus	GO:0008168 methyltransferase activity	-	-	GO only
RefPYTLcomp2930_c0_seq1	207	gi|302141759|	emb|CBI18962.3|	unnamed protein product	37	4.24e-11	73.0892	GO:0006950 response to stress | GO:0006468 protein phosphorylation | GO:0009069 serine family amino acid metabolic process	GO:0005964 phosphorylase kinase complex	GO:0005524 ATP binding | GO:0004689 phosphorylase kinase activity	-	-	GO only
RefPYTLcomp2931_c0_seq1	220	-			-	-	-	-	-	-	-	-
RefPYTLcomp2932_c0_seq1	244	gi|147770949|	emb|CAN65090.1|	hypothetical protein VITISV_035035	79	4.95e-12	76.6786	-	-	-	-	-
RefPYTLcomp2935_c0_seq1	231	-			-	-	-	-	-	-	-	-
RefPYTLcomp2935_c1_seq1	234	-			-	-	-	-	-	-	-	-
RefPYTLcomp2938_c0_seq1	822	gi|255554569|	ref|XP_002518323.1|	DNA binding protein, putative	245	2.2e-87	313.132	GO:0006260 DNA replication | GO:0006351 transcription, DNA-dependent	GO:0005829 cytosol | GO:0042575 DNA polymerase complex	GO:0003887 DNA-directed DNA polymerase activity | GO:0003677 DNA binding	-	-	GO only
RefPYTLcomp2939_c0_seq1	238	-			-	-	-	-	-	-	-	-
RefPYTLcomp2939_c1_seq1	221	-			-	-	-	-	-	-	-	-
RefPYTLcomp2941_c0_seq1	297	-			-	-	-	-	-	-	-	-
RefPYTLcomp2942_c0_seq1	227	gi|356577829|	ref|XP_003557024.1|	PREDICTED: probable LRR receptor-like serine/threonine-protein kinase At4g08850-like	68	7.25e-08	63.2183	-	-	-	-	pfam08263 LRRNT_2	Domain only
RefPYTLcomp2943_c0_seq1	232	gi|359485772|	ref|XP_003633333.1|	PREDICTED: disease resistance protein RPM1-like	76	1.09e-27	124.687	-	-	GO:0043531 ADP binding	-	-	GO only
RefPYTLcomp2946_c0_seq1	208	-			-	-	-	-	-	-	-	-
RefPYTLcomp2946_c1_seq1	315	gi|224127890|	ref|XP_002320189.1|	predicted protein	102	8.34e-34	145.775	GO:0008152 metabolic process	-	GO:0008194 UDP-glycosyltransferase activity	-	-	GO only
RefPYTLcomp2949_c0_seq1	523	gi|356509838|	ref|XP_003523652.1|	PREDICTED: uncharacterized protein At5g12080-like	151	1.05e-22	113.022	GO:0050982 detection of mechanical stimulus | GO:0055085 transmembrane transport | GO:0080167 response to karrikin | GO:0006811 ion transport	GO:0005886 plasma membrane | GO:0005634 nucleus	GO:0008381 mechanically-gated ion channel activity	-	-	GO only
RefPYTLcomp2951_c0_seq1	230	-			-	-	-	-	-	-	-	-
RefPYTLcomp2953_c0_seq1	445	gi|206206031|	gb|ACI05973.1|	kinase-like protein pac.W.ArA.14	147	1.19e-61	230.575	-	GO:0016023 cytoplasmic membrane-bounded vesicle	-	-	pfam00069 Pkinase | pfam07714 Pkinase_Tyr	GO & Domain
RefPYTLcomp2955_c0_seq1	309	-			-	-	-	-	-	-	-	-
RefPYTLcomp2956_c0_seq1	222	-			-	-	-	-	-	-	-	-
RefPYTLcomp2956_c1_seq1	253	-			-	-	-	-	-	-	-	-
RefPYTLcomp2957_c0_seq1	208	gi|15221824|	ref|NP_173297.1|	uncharacterized protein	66	9.23e-18	93.7284	-	-	-	-	-
RefPYTLcomp2957_c1_seq1	205	-			-	-	-	-	-	-	-	-
RefPYTLcomp2958_c0_seq1	203	-			-	-	-	-	-	-	-	-
RefPYTLcomp2960_c0_seq1	246	-			-	-	-	-	-	-	-	-
RefPYTLcomp2961_c0_seq1	536	gi|224124616|	ref|XP_002319376.1|	predicted protein	109	3.21e-25	121.098	GO:0030206 chondroitin sulfate biosynthetic process	GO:0016020 membrane	GO:0030158 protein xylosyltransferase activity | GO:0008375 acetylglucosaminyltransferase activity	-	-	GO only
RefPYTLcomp2962_c0_seq1	235	-			-	-	-	-	-	-	-	-
RefPYTLcomp2963_c0_seq1	219	-			-	-	-	-	-	-	-	-
RefPYTLcomp2965_c0_seq1	380	gi|255570069|	ref|XP_002525997.1|	conserved hypothetical protein	126	6.99e-79	284.865	-	GO:0005774 vacuolar membrane | GO:0005829 cytosol	GO:0005488 binding	-	pfam12755 Vac14_Fab1_bd | pfam02985 HEAT | pfam13513 HEAT_EZ	GO & Domain
RefPYTLcomp2968_c0_seq1	234	gi|356514752|	ref|XP_003526067.1|	PREDICTED: guanine nucleotide-binding protein alpha-1 subunit-like	42	1.16e-16	91.0363	-	-	-	-	-
RefPYTLcomp2969_c0_seq1	225	-			-	-	-	-	-	-	-	-
RefPYTLcomp2969_c1_seq1	212	-			-	-	-	-	-	-	-	-
RefPYTLcomp2970_c0_seq1	215	-			-	-	-	-	-	-	-	-
RefPYTLcomp2971_c0_seq1	354	-			-	-	-	-	-	-	-	-
RefPYTLcomp2972_c0_seq1	214	-			-	-	-	-	-	-	-	-
RefPYTLcomp2973_c0_seq1	208	-			-	-	-	-	-	-	-	-
RefPYTLcomp2973_c1_seq1	246	-			-	-	-	-	-	-	-	-
RefPYTLcomp2976_c0_seq1	453	gi|255575711|	ref|XP_002528755.1|	protein with unknown function	120	1.11e-49	196.027	-	GO:0009535 chloroplast thylakoid membrane | GO:0010287 plastoglobule	GO:0005488 binding	-	-	GO only
RefPYTLcomp2977_c0_seq1	347	gi|255549032|	ref|XP_002515572.1|	syntaxin, putative	91	9.34e-35	149.364	GO:0016192 vesicle-mediated transport | GO:0006886 intracellular protein transport	GO:0016020 membrane | GO:0005622 intracellular	GO:0005484 SNAP receptor activity	-	pfam00804 Syntaxin	GO & Domain
RefPYTLcomp2979_c0_seq1	338	-			-	-	-	-	-	-	-	-
RefPYTLcomp2979_c1_seq1	252	-			-	-	-	-	-	-	-	-
RefPYTLcomp2980_c0_seq1	436	-			-	-	-	-	-	-	-	-
RefPYTLcomp2980_c1_seq1	306	-			-	-	-	-	-	-	-	-
RefPYTLcomp2981_c0_seq1	241	-			-	-	-	-	-	-	-	-
RefPYTLcomp2984_c0_seq1	341	gi|359474529|	ref|XP_002275971.2|	PREDICTED: probable xyloglucan endotransglucosylase/hydrolase protein 30-like	105	2.36e-34	148.018	GO:0006073 cellular glucan metabolic process	GO:0016023 cytoplasmic membrane-bounded vesicle | GO:0005618 cell wall | GO:0048046 apoplast	GO:0016762 xyloglucan:xyloglucosyl transferase activity | GO:0004553 hydrolase activity, hydrolyzing O-glycosyl compounds	-	pfam06955 XET_C	GO & Domain
RefPYTLcomp2984_c1_seq1	219	-			-	-	-	-	-	-	-	-
RefPYTLcomp2985_c0_seq1	251	gi|359487164|	ref|XP_003633525.1|	PREDICTED: probable leucine-rich repeat receptor-like protein kinase At1g35710-like	68	3.92e-13	80.2681	-	-	-	-	-
RefPYTLcomp2986_c0_seq1	258	-			-	-	-	-	-	-	-	-
RefPYTLcomp2986_c1_seq1	267	-			-	-	-	-	-	-	-	-
RefPYTLcomp2987_c0_seq1	201	-			-	-	-	-	-	-	-	-
RefPYTLcomp2989_c0_seq1	244	gi|19225003|	gb|AAL86479.1|	putative transposase	78	1.31e-18	97.3178	-	-	-	-	-
RefPYTLcomp2991_c0_seq1	237	-			-	-	-	-	-	-	-	-
RefPYTLcomp2991_c1_seq1	243	-			-	-	-	-	-	-	-	-
RefPYTLcomp2993_c0_seq1	219	-			-	-	-	-	-	-	-	-
RefPYTLcomp2993_c1_seq1	231	-			-	-	-	-	-	-	-	-
RefPYTLcomp2994_c0_seq1	260	gi|359493351|	ref|XP_002277841.2|	PREDICTED: uncharacterized protein LOC100251634	83	1e-08	66.359	-	-	-	-	-
RefPYTLcomp2994_c1_seq1	259	gi|237770135|	gb|ACR19031.1|	TIR-NBS-LRR-type disease resistance-like protein	46	4.77e-07	60.9749	-	-	-	-	-
RefPYTLcomp2998_c0_seq1	268	-			-	-	-	-	-	-	-	-
RefPYTLcomp3000_c0_seq1	354	gi|37778025|	gb|AAR02572.1|	resistance protein candidate RGC2	117	6.63e-27	125.136	-	-	-	-	-
RefPYTLcomp3001_c0_seq1	499	gi|147804811|	emb|CAN64701.1|	hypothetical protein VITISV_037299	160	2.07e-47	189.746	GO:0010588 cotyledon vascular tissue pattern formation | GO:0010087 phloem or xylem histogenesis | GO:0010305 leaf vascular tissue pattern formation | GO:0048366 leaf development | GO:0007186 G-protein coupled receptor signaling pathway	-	GO:0005525 GTP binding | GO:0004871 signal transducer activity	-	pfam13041 PPR_2 | pfam01535 PPR | pfam12854 PPR_1	GO & Domain
RefPYTLcomp3002_c0_seq1	261	gi|356522325|	ref|XP_003529797.1|	PREDICTED: topless-related protein 1-like	87	7.82e-44	173.144	GO:0009867 jasmonic acid mediated signaling pathway | GO:0010072 primary shoot apical meristem specification | GO:0010051 xylem and phloem pattern formation | GO:0009733 response to auxin stimulus | GO:0045892 negative regulation of transcription, DNA-dependent	GO:0005829 cytosol | GO:0005634 nucleus	GO:0042803 protein homodimerization activity	-	-	GO only
RefPYTLcomp3003_c0_seq1	344	gi|1335205|	emb|CAA36480.1|	unnamed protein product	88	7.7e-53	202.309	-	-	-	-	-
RefPYTLcomp3004_c0_seq1	231	-			-	-	-	-	-	-	-	-
RefPYTLcomp3005_c0_seq1	248	-			-	-	-	-	-	-	-	-
RefPYTLcomp3007_c0_seq1	225	gi|224102001|	ref|XP_002312507.1|	predicted protein	73	2.97e-21	104.945	GO:0006468 protein phosphorylation | GO:0055114 oxidation-reduction process | GO:0007165 signal transduction | GO:0006470 protein dephosphorylation | GO:0009069 serine family amino acid metabolic process	GO:0005886 plasma membrane | GO:0016021 integral to membrane	GO:0004872 receptor activity | GO:0004721 phosphoprotein phosphatase activity | GO:0005524 ATP binding | GO:0032440 2-alkenal reductase [NAD(P)] activity | GO:0004674 protein serine/threonine kinase activity	-	pfam13855 LRR_8 | pfam12799 LRR_4	GO & Domain
RefPYTLcomp3008_c0_seq1	218	gi|225463713|	ref|XP_002262992.1|	PREDICTED: lysosomal beta glucosidase-like	72	4.29e-29	128.277	GO:0005975 carbohydrate metabolic process	GO:0016023 cytoplasmic membrane-bounded vesicle	GO:0008422 beta-glucosidase activity	-	-	GO only
RefPYTLcomp3009_c0_seq1	345	gi|297813957|	ref|XP_002874862.1|	integral membrane family protein	92	4.38e-27	125.585	GO:0009826 unidimensional cell growth | GO:0009741 response to brassinosteroid stimulus	GO:0016023 cytoplasmic membrane-bounded vesicle | GO:0005886 plasma membrane | GO:0016021 integral to membrane	GO:0003824 catalytic activity	-	-	GO only
RefPYTLcomp3010_c0_seq1	211	-			-	-	-	-	-	-	-	-
RefPYTLcomp3011_c0_seq1	337	gi|224092378|	ref|XP_002309582.1|	predicted protein	109	1.35e-39	163.722	GO:0015689 molybdate ion transport | GO:0055085 transmembrane transport | GO:0008272 sulfate transport	GO:0005773 vacuole | GO:0012505 endomembrane system | GO:0005886 plasma membrane | GO:0016021 integral to membrane | GO:0005739 mitochondrion	GO:0015098 molybdate ion transmembrane transporter activity | GO:0015116 sulfate transmembrane transporter activity	-	-	GO only
RefPYTLcomp3011_c1_seq1	222	gi|225430116|	ref|XP_002281989.1|	PREDICTED: uncharacterized protein LOC100250909	74	2.94e-38	155.197	GO:0015689 molybdate ion transport | GO:0055085 transmembrane transport | GO:0008272 sulfate transport	GO:0005773 vacuole | GO:0012505 endomembrane system | GO:0005886 plasma membrane | GO:0016021 integral to membrane | GO:0005739 mitochondrion	GO:0015098 molybdate ion transmembrane transporter activity | GO:0015116 sulfate transmembrane transporter activity	-	-	GO only
RefPYTLcomp3014_c1_seq1	211	gi|356512055|	ref|XP_003524736.1|	PREDICTED: potassium transporter 7-like	62	6.64e-19	97.3178	GO:0071805 potassium ion transmembrane transport	GO:0016020 membrane	GO:0015079 potassium ion transmembrane transporter activity	-	-	GO only
RefPYTLcomp3016_c0_seq1	211	-			-	-	-	-	-	-	-	-
RefPYTLcomp3017_c0_seq1	282	-			-	-	-	-	-	-	-	-
RefPYTLcomp3021_c0_seq1	283	-			-	-	-	-	-	-	-	-
RefPYTLcomp3021_c1_seq1	256	-			-	-	-	-	-	-	-	-
RefPYTLcomp3022_c0_seq1	202	gi|224071529|	ref|XP_002303503.1|	predicted protein	67	3.75e-36	148.018	GO:0009555 pollen development | GO:0071805 potassium ion transmembrane transport	GO:0005886 plasma membrane	GO:0015079 potassium ion transmembrane transporter activity	-	-	GO only
RefPYTLcomp3024_c0_seq1	342	-			-	-	-	-	-	-	-	-
RefPYTLcomp3027_c0_seq1	229	gi|224118114|	ref|XP_002317735.1|	predicted protein	76	1.39e-41	165.068	GO:0006810 transport	GO:0005643 nuclear pore | GO:0005730 nucleolus | GO:0009506 plasmodesma	GO:0005515 protein binding	-	-	GO only
RefPYTLcomp3028_c0_seq1	426	gi|224129328|	ref|XP_002320557.1|	predicted protein	134	4.47e-49	193.784	GO:0030036 actin cytoskeleton organization	GO:0016023 cytoplasmic membrane-bounded vesicle | GO:0005886 plasma membrane | GO:0005618 cell wall	GO:0051015 actin filament binding	-	-	GO only
RefPYTLcomp3029_c0_seq1	222	-			-	-	-	-	-	-	-	pfam05938 Self-incomp_S1	Domain only
RefPYTLcomp3031_c0_seq1	390	gi|357466003|	ref|XP_003603286.1|	Pentatricopeptide repeat-containing protein	129	1.23e-38	161.927	-	GO:0009536 plastid	GO:0005488 binding	-	pfam13041 PPR_2 | pfam12854 PPR_1 | pfam01535 PPR	GO & Domain
RefPYTLcomp3031_c1_seq1	295	gi|224089372|	ref|XP_002308709.1|	predicted protein	98	8.15e-41	165.966	-	GO:0009536 plastid	GO:0005488 binding	-	pfam13041 PPR_2 | pfam12854 PPR_1 | pfam01535 PPR | pfam13812 PPR_3	GO & Domain
RefPYTLcomp3035_c0_seq1	201	-			-	-	-	-	-	-	-	-
RefPYTLcomp3037_c0_seq1	298	-			-	-	-	-	-	-	-	-
RefPYTLcomp3038_c0_seq1	204	-			-	-	-	-	-	-	-	-
RefPYTLcomp3040_c0_seq1	361	-			-	-	-	-	-	-	-	-
RefPYTLcomp3041_c0_seq1	238	gi|350535264|	ref|NP_001234697.1|	putative alfin-like transcription factor	79	1.06e-45	177.183	GO:0006355 regulation of transcription, DNA-dependent	GO:0005634 nucleus | GO:0005829 cytosol	GO:0003677 DNA binding | GO:0035064 methylated histone residue binding | GO:0008270 zinc ion binding	-	pfam12165 DUF3594	GO & Domain
RefPYTLcomp3043_c0_seq1	279	-			-	-	-	-	-	-	-	-
RefPYTLcomp3043_c1_seq1	236	-			-	-	-	-	-	-	-	-
RefPYTLcomp3044_c0_seq1	631	gi|255583289|	ref|XP_002532408.1|	transferase, transferring glycosyl groups, putative	92	1.7e-43	178.529	-	-	GO:0016740 transferase activity	-	-	GO only
RefPYTLcomp3044_c1_seq1	359	gi|255583289|	ref|XP_002532408.1|	transferase, transferring glycosyl groups, putative	67	6.83e-37	156.095	-	GO:0016023 cytoplasmic membrane-bounded vesicle | GO:0005773 vacuole	GO:0016740 transferase activity	-	-	GO only
RefPYTLcomp3045_c0_seq1	345	gi|147784800|	emb|CAN68568.1|	hypothetical protein VITISV_029434	58	1.75e-15	88.7929	-	-	-	-	pfam12796 Ank_2 | pfam13637 Ank_4	Domain only
RefPYTLcomp3045_c1_seq1	257	-			-	-	-	-	-	-	-	-
RefPYTLcomp3049_c0_seq1	278	-			-	-	-	-	-	-	-	-
RefPYTLcomp3050_c0_seq1	542	gi|46389753|	dbj|BAD15107.1|	hypothetical protein	171	1.84e-47	190.194	-	-	-	-	-
RefPYTLcomp3053_c0_seq1	214	-			-	-	-	-	-	-	-	-
RefPYTLcomp3055_c0_seq1	245	-			-	-	-	-	-	-	-	-
RefPYTLcomp3055_c1_seq1	373	-			-	-	-	-	-	-	-	-
RefPYTLcomp3056_c0_seq1	243	-			-	-	-	-	-	-	-	-
RefPYTLcomp3056_c1_seq1	379	-			-	-	-	-	-	-	-	-
RefPYTLcomp3057_c0_seq1	226	-			-	-	-	-	-	-	-	-
RefPYTLcomp3058_c0_seq1	438	gi|224057122|	ref|XP_002299130.1|	predicted protein	130	1.53e-45	183.464	-	GO:0016020 membrane	-	-	-	GO only
RefPYTLcomp3058_c1_seq1	260	-			-	-	-	-	-	-	-	-
RefPYTLcomp3061_c0_seq1	235	-			-	-	-	-	-	-	-	-
RefPYTLcomp3063_c0_seq1	394	-			-	-	-	-	-	-	-	-
RefPYTLcomp3063_c1_seq1	212	-			-	-	-	-	-	-	-	-
RefPYTLcomp3066_c0_seq1	236	gi|255545494|	ref|XP_002513807.1|	long-chain-fatty-acid CoA ligase, putative	78	1.13e-35	148.467	GO:0006470 protein dephosphorylation | GO:0006633 fatty acid biosynthetic process	GO:0008287 protein serine/threonine phosphatase complex | GO:0009941 chloroplast envelope | GO:0016020 membrane	GO:0046872 metal ion binding | GO:0004722 protein serine/threonine phosphatase activity | GO:0004467 long-chain fatty acid-CoA ligase activity	-	-	GO only
RefPYTLcomp3067_c0_seq1	216	-			-	-	-	-	-	-	-	-
RefPYTLcomp3068_c0_seq1	203	-			-	-	-	-	-	-	-	-
RefPYTLcomp3068_c1_seq1	207	-			-	-	-	-	-	-	-	-
RefPYTLcomp3070_c0_seq1	343	-			-	-	-	-	-	-	-	-
RefPYTLcomp3070_c1_seq1	232	-			-	-	-	-	-	-	-	-
RefPYTLcomp3073_c0_seq1	214	gi|255542420|	ref|XP_002512273.1|	leucine-rich repeat-containing protein, putative	66	2.17e-16	89.6903	GO:0006952 defense response | GO:0007165 signal transduction	GO:0005622 intracellular	GO:0043531 ADP binding	-	-	GO only
RefPYTLcomp3074_c0_seq1	203	-			-	-	-	-	-	-	-	-
RefPYTLcomp3076_c0_seq1	247	gi|81176296|	ref|YP_398373.1|	NADH dehydrogenase subunit 2	82	1.99e-52	196.924	GO:0019684 photosynthesis, light reaction | GO:0006120 mitochondrial electron transport, NADH to ubiquinone | GO:0006744 ubiquinone biosynthetic process | GO:0006814 sodium ion transport | GO:0015992 proton transport	GO:0016021 integral to membrane | GO:0009535 chloroplast thylakoid membrane	GO:0048038 quinone binding | GO:0008137 NADH dehydrogenase (ubiquinone) activity	-	-	GO only
RefPYTLcomp3077_c0_seq1	206	-			-	-	-	-	-	-	-	-
RefPYTLcomp3079_c0_seq1	225	-			-	-	-	-	-	-	-	-
RefPYTLcomp3080_c0_seq1	236	-			-	-	-	-	-	-	-	-
RefPYTLcomp3082_c0_seq1	278	gi|15239985|	ref|NP_199192.1|	pentatricopeptide repeat-containing protein	88	7.19e-25	117.508	-	-	-	-	-
RefPYTLcomp3082_c1_seq1	202	-			-	-	-	-	-	-	-	pfam13041 PPR_2	Domain only
RefPYTLcomp3085_c0_seq1	208	-			-	-	-	-	-	-	-	-
RefPYTLcomp3086_c0_seq1	232	-			-	-	-	-	-	-	-	-
RefPYTLcomp3087_c0_seq1	203	-			-	-	-	-	-	-	-	-
RefPYTLcomp3087_c1_seq1	310	-			-	-	-	-	-	-	-	-
RefPYTLcomp3091_c0_seq1	220	-			-	-	-	-	-	-	-	-
RefPYTLcomp3091_c1_seq1	293	gi|255540515|	ref|XP_002511322.1|	TRANSPARENT TESTA 12 protein, putative	96	2.92e-36	152.505	GO:0006855 drug transmembrane transport | GO:0009636 response to toxin	GO:0016020 membrane	GO:0015297 antiporter activity | GO:0015238 drug transmembrane transporter activity	-	-	GO only
RefPYTLcomp3092_c0_seq1	226	-			-	-	-	-	-	-	-	-
RefPYTLcomp3093_c0_seq1	207	-			-	-	-	-	-	-	-	-
RefPYTLcomp3095_c0_seq1	362	gi|224134987|	ref|XP_002327539.1|	cytochrome P450 probable 6-deoxoteasterone to 3-dehydro 6-deoxoteasterone or teasterone to 3-dehydro teasterone	46	2.49e-22	110.778	GO:0016132 brassinosteroid biosynthetic process | GO:0048443 stamen development | GO:0048441 petal development | GO:0048366 leaf development | GO:0055114 oxidation-reduction process | GO:0006118 electron transport	-	GO:0016709 oxidoreductase activity, acting on paired donors, with incorporation or reduction of molecular oxygen, NADH or NADPH as one donor, and incorporation of one atom of oxygen | GO:0009055 electron carrier activity | GO:0020037 heme binding | GO:0019825 oxygen binding	-	-	GO only
RefPYTLcomp3096_c0_seq1	344	gi|350538039|	ref|NP_001233812.1|	lipoxygenase	114	4.09e-65	239.1	GO:0031408 oxylipin biosynthetic process | GO:0055114 oxidation-reduction process	GO:0009570 chloroplast stroma | GO:0009534 chloroplast thylakoid	GO:0005506 iron ion binding | GO:0016165 lipoxygenase activity	-	-	GO only
RefPYTLcomp3097_c0_seq1	305	-			-	-	-	-	-	-	-	-
RefPYTLcomp3098_c0_seq1	203	-			-	-	-	-	-	-	-	-
RefPYTLcomp3099_c0_seq1	236	-			-	-	-	-	-	-	-	-
RefPYTLcomp3100_c1_seq1	368	-			-	-	-	-	-	-	-	-
RefPYTLcomp3101_c0_seq1	246	-			-	-	-	-	-	-	-	-
RefPYTLcomp3103_c0_seq1	334	gi|356577153|	ref|XP_003556692.1|	PREDICTED: uncharacterized hydrolase yugF-like	111	3.85e-53	202.757	GO:0008152 metabolic process	-	GO:0016787 hydrolase activity	-	-	GO only
RefPYTLcomp3103_c1_seq1	260	gi|357475035|	ref|XP_003607803.1|	2-hydroxy-6-oxo-6-phenylhexa-2,4-dienoate hydrolase	86	5.44e-48	184.81	GO:0008152 metabolic process	-	GO:0016746 transferase activity, transferring acyl groups | GO:0016787 hydrolase activity	-	-	GO only
RefPYTLcomp3105_c0_seq1	237	gi|297849114|	ref|XP_002892438.1|	ATLIG1	71	2.1e-07	61.8723	-	-	-	-	-
RefPYTLcomp3108_c0_seq1	352	-			-	-	-	-	-	-	-	pfam08387 FBD	Domain only
RefPYTLcomp3113_c0_seq1	256	-			-	-	-	-	-	-	-	-
RefPYTLcomp3113_c1_seq1	222	-			-	-	-	-	-	-	-	-
RefPYTLcomp3115_c0_seq1	731	-			-	-	-	-	-	-	-	-
RefPYTLcomp3116_c0_seq1	208	-			-	-	-	-	-	-	-	-
RefPYTLcomp3117_c0_seq1	317	-			-	-	-	-	-	-	-	-
RefPYTLcomp3118_c0_seq1	219	-			-	-	-	-	-	-	-	-
RefPYTLcomp3120_c0_seq1	255	gi|114217397|	dbj|BAF31234.1|	beta-D-galactosidase	84	4.78e-54	202.309	GO:0006012 galactose metabolic process | GO:0006027 glycosaminoglycan catabolic process | GO:0006687 glycosphingolipid metabolic process | GO:0046486 glycerolipid metabolic process	GO:0009341 beta-galactosidase complex	GO:0004565 beta-galactosidase activity | GO:0043169 cation binding | GO:0005529 sugar binding	-	-	GO only
RefPYTLcomp3121_c0_seq1	393	gi|113927849|	dbj|BAF30815.1|	endoglucanase	78	1.51e-40	167.76	GO:0005982 starch metabolic process | GO:0005985 sucrose metabolic process	-	GO:0016740 transferase activity | GO:0008810 cellulase activity	-	-	GO only
RefPYTLcomp3122_c0_seq1	270	gi|350528641|	gb|AEQ28762.1|	NAC domain class transcription factor	80	3.21e-11	74.4352	-	-	-	-	-
RefPYTLcomp3122_c1_seq1	250	-			-	-	-	-	-	-	-	-
RefPYTLcomp3123_c0_seq1	206	-			-	-	-	-	-	-	-	-
RefPYTLcomp3124_c0_seq1	438	gi|357140695|	ref|XP_003571899.1|	PREDICTED: uncharacterized protein LOC100834814	119	2.87e-16	91.9337	-	-	-	-	pfam04434 SWIM	Domain only
RefPYTLcomp3126_c0_seq1	225	-			-	-	-	-	-	-	-	-
RefPYTLcomp3126_c0_seq2	234	-			-	-	-	-	-	-	-	-
RefPYTLcomp3130_c0_seq1	260	-			-	-	-	-	-	-	-	-
RefPYTLcomp3130_c1_seq1	223	-			-	-	-	-	-	-	-	-
RefPYTLcomp3132_c0_seq1	217	-			-	-	-	-	-	-	-	-
RefPYTLcomp3133_c0_seq1	295	-			-	-	-	-	-	-	-	-
RefPYTLcomp3134_c0_seq1	288	-			-	-	-	-	-	-	-	-
RefPYTLcomp3134_c1_seq1	246	-			-	-	-	-	-	-	-	-
RefPYTLcomp3137_c0_seq1	627	-			-	-	-	-	-	-	-	-
RefPYTLcomp3140_c0_seq1	214	-			-	-	-	-	-	-	-	-
RefPYTLcomp3140_c1_seq1	203	-			-	-	-	-	-	-	-	-
RefPYTLcomp3141_c0_seq1	248	gi|15225684|	ref|NP_180802.1|	putative beta-1,3-galactosyltransferase 3	81	1.02e-25	119.303	GO:0006486 protein glycosylation	GO:0005794 Golgi apparatus | GO:0016021 integral to membrane	GO:0008378 galactosyltransferase activity	-	pfam13334 DUF4094	GO & Domain
RefPYTLcomp3142_c0_seq1	240	gi|147783780|	emb|CAN61447.1|	hypothetical protein VITISV_024140	78	8.32e-26	119.303	-	-	-	-	-
RefPYTLcomp3143_c0_seq1	210	-			-	-	-	-	-	-	-	-
RefPYTLcomp3143_c1_seq1	250	-			-	-	-	-	-	-	-	-
RefPYTLcomp3145_c0_seq1	255	gi|357466791|	ref|XP_003603680.1|	Galactosylgalactosylxylosylprotein 3-beta-glucuronosyltransferase P	55	1.6e-05	56.0394	-	-	-	-	-
RefPYTLcomp3145_c1_seq1	217	gi|255568400|	ref|XP_002525174.1|	beta-1,3-glucuronyltransferase, putative	61	4.65e-15	85.6522	GO:0030206 chondroitin sulfate biosynthetic process	GO:0016020 membrane	GO:0015018 galactosylgalactosylxylosylprotein 3-beta-glucuronosyltransferase activity	-	-	GO only
RefPYTLcomp3146_c0_seq1	251	gi|255538368|	ref|XP_002510249.1|	conserved hypothetical protein	83	1.61e-34	145.775	-	GO:0005739 mitochondrion	-	-	-	GO only
RefPYTLcomp3146_c1_seq1	297	-			-	-	-	-	-	-	-	-
RefPYTLcomp3147_c0_seq1	318	gi|297802660|	ref|XP_002869214.1|	hypothetical protein ARALYDRAFT_913079	103	1.78e-45	180.323	GO:0055114 oxidation-reduction process | GO:0006979 response to oxidative stress | GO:0006804 peroxidase reaction	-	GO:0020037 heme binding | GO:0004601 peroxidase activity	-	-	GO only
RefPYTLcomp3149_c0_seq1	215	gi|188570835|	gb|ACD64453.1|	cellulose synthase-like protein	41	2.42e-13	80.2681	-	-	-	-	-
RefPYTLcomp3150_c0_seq1	220	-			-	-	-	-	-	-	-	pfam00130 C1_1 | pfam00628 PHD | pfam13639 zf-RING_2	Domain only
RefPYTLcomp3151_c0_seq1	203	gi|296081237|	emb|CBI17981.3|	unnamed protein product	66	3.71e-26	118.854	GO:0009733 response to auxin stimulus	-	-	-	-	GO only
RefPYTLcomp3153_c0_seq1	381	gi|218184060|	gb|EEC66487.1|	hypothetical protein OsI_32581	33	0.00671	48.4119	-	-	-	-	-
RefPYTLcomp3153_c1_seq1	245	-			-	-	-	-	-	-	-	-
RefPYTLcomp3154_c0_seq1	265	gi|315115483|	gb|ADT80714.1|	ribosomal protein L10	88	1.85e-46	180.772	GO:0006412 translation | GO:0042254 ribosome biogenesis	GO:0005840 ribosome	GO:0003735 structural constituent of ribosome	-	-	GO only
RefPYTLcomp3155_c0_seq1	252	gi|255585781|	ref|XP_002533570.1|	Ocs element-binding factor, putative	81	2.1e-15	87.4469	GO:0006355 regulation of transcription, DNA-dependent	GO:0005667 transcription factor complex	GO:0003700 sequence-specific DNA binding transcription factor activity | GO:0043565 sequence-specific DNA binding | GO:0046983 protein dimerization activity	-	-	GO only
RefPYTLcomp3156_c0_seq1	226	-			-	-	-	-	-	-	-	-
RefPYTLcomp3157_c0_seq1	223	-			-	-	-	-	-	-	-	-
RefPYTLcomp3158_c0_seq1	224	-			-	-	-	-	-	-	-	-
RefPYTLcomp3158_c1_seq1	214	-			-	-	-	-	-	-	-	-
RefPYTLcomp3161_c0_seq1	720	-			-	-	-	-	-	-	-	pfam00069 Pkinase	Domain only
RefPYTLcomp3162_c0_seq1	325	-			-	-	-	-	-	-	-	-
RefPYTLcomp3163_c0_seq1	209	-			-	-	-	-	-	-	-	-
RefPYTLcomp3165_c0_seq1	259	gi|147789025|	emb|CAN75780.1|	hypothetical protein VITISV_012424	85	3.61e-35	148.018	-	-	-	-	-
RefPYTLcomp3168_c0_seq1	220	-			-	-	-	-	-	-	-	-
RefPYTLcomp3169_c0_seq1	260	-			-	-	-	-	-	-	-	-
RefPYTLcomp3170_c0_seq1	532	gi|3551249|	dbj|BAA32823.1|	184	102	3.06e-24	117.957	-	-	-	-	-
RefPYTLcomp3171_c0_seq1	205	-			-	-	-	-	-	-	-	-
RefPYTLcomp3173_c0_seq1	264	-			-	-	-	-	-	-	-	-
RefPYTLcomp3179_c0_seq1	335	-			-	-	-	-	-	-	-	-
RefPYTLcomp3180_c0_seq1	682	gi|359494102|	ref|XP_002276879.2|	PREDICTED: uncharacterized protein LOC100243584	221	1.07e-54	212.628	-	-	-	-	-
RefPYTLcomp3180_c1_seq1	230	-			-	-	-	-	-	-	-	-
RefPYTLcomp3182_c0_seq1	260	gi|115479893|	ref|NP_001063540.1|	Os09g0491900	82	2.34e-17	93.7284	-	-	-	-	-
RefPYTLcomp3185_c0_seq1	205	-			-	-	-	-	-	-	-	-
RefPYTLcomp3186_c0_seq1	236	-			-	-	-	-	-	-	-	-
RefPYTLcomp3186_c1_seq1	264	-			-	-	-	-	-	-	-	-
RefPYTLcomp3187_c0_seq1	253	gi|255633228|	gb|ACU16970.1|	unknown	38	1.73e-07	62.3209	-	-	-	-	-
RefPYTLcomp3188_c0_seq1	247	-			-	-	-	-	-	-	-	-
RefPYTLcomp3193_c0_seq1	271	-			-	-	-	-	-	-	-	-
RefPYTLcomp3194_c0_seq1	232	-			-	-	-	-	-	-	-	-
RefPYTLcomp3198_c0_seq1	366	gi|147852170|	emb|CAN80152.1|	hypothetical protein VITISV_037498	59	1.6e-06	60.0775	-	-	-	-	-
RefPYTLcomp3199_c0_seq1	247	-			-	-	-	-	-	-	-	-
RefPYTLcomp3199_c1_seq1	263	gi|15232154|	ref|NP_186811.1|	beta-1,4-mannosyl-glycoprotein	73	6.29e-21	104.945	GO:0006487 protein N-linked glycosylation	GO:0016020 membrane	GO:0008375 acetylglucosaminyltransferase activity	-	-	GO only
RefPYTLcomp3201_c0_seq1	321	gi|225443788|	ref|XP_002266263.1|	PREDICTED: uncharacterized protein LOC100253264	48	0.000783	51.104	-	-	-	-	-
RefPYTLcomp3201_c1_seq1	246	-			-	-	-	-	-	-	-	-
RefPYTLcomp3203_c0_seq1	277	-			-	-	-	-	-	-	-	-
RefPYTLcomp3203_c1_seq1	256	-			-	-	-	-	-	-	-	-
RefPYTLcomp3204_c0_seq1	218	-			-	-	-	-	-	-	-	-
RefPYTLcomp3206_c0_seq1	208	-			-	-	-	-	-	-	-	-
RefPYTLcomp3206_c1_seq1	224	gi|224101859|	ref|XP_002312448.1|	predicted protein	53	2.64e-16	89.6903	GO:0006048 UDP-N-acetylglucosamine biosynthetic process | GO:0006000 fructose metabolic process | GO:0006013 mannose metabolic process	GO:0009570 chloroplast stroma | GO:0005829 cytosol	GO:0004610 phosphoacetylglucosamine mutase activity | GO:0004615 phosphomannomutase activity	-	-	GO only
RefPYTLcomp3207_c0_seq1	247	gi|225450405|	ref|XP_002278610.1|	PREDICTED: phytochrome A1	82	5.41e-29	129.174	GO:0009585 red, far-red light phototransduction | GO:0000160 two-component signal transduction system (phosphorelay) | GO:0017006 protein-tetrapyrrole linkage | GO:0018106 peptidyl-histidine phosphorylation | GO:0006355 regulation of transcription, DNA-dependent | GO:0018298 protein-chromophore linkage | GO:0009584 detection of visible light | GO:0007187 G-protein signaling, coupled to cyclic nuc…	GO:0016020 membrane | GO:0009365 protein histidine kinase complex	GO:0005524 ATP binding | GO:0008020 G-protein coupled photoreceptor activity | GO:0042803 protein homodimerization activity | GO:0000155 two-component sensor activity	-	pfam02518 HATPase_c	GO & Domain
RefPYTLcomp3208_c0_seq1	203	-			-	-	-	-	-	-	-	-
RefPYTLcomp3209_c0_seq1	216	-			-	-	-	-	-	-	-	-
RefPYTLcomp3209_c1_seq1	418	-			-	-	-	-	-	-	-	-
RefPYTLcomp3210_c0_seq1	296	gi|147784437|	emb|CAN63880.1|	hypothetical protein VITISV_032251	98	4.88e-42	169.555	GO:0009069 serine family amino acid metabolic process | GO:0016310 phosphorylation	GO:0016459 myosin complex	GO:0016905 myosin heavy chain kinase activity	-	pfam00400 WD40	GO & Domain
RefPYTLcomp3210_c1_seq1	239	gi|255556832|	ref|XP_002519449.1|	WD-repeat protein, putative	79	3.51e-42	167.312	GO:0009069 serine family amino acid metabolic process | GO:0016310 phosphorylation	GO:0030529 ribonucleoprotein complex | GO:0016459 myosin complex	GO:0016905 myosin heavy chain kinase activity | GO:0003676 nucleic acid binding	-	pfam00400 WD40	GO & Domain
RefPYTLcomp3213_c0_seq1	252	-			-	-	-	-	-	-	-	-
RefPYTLcomp3213_c1_seq1	210	-			-	-	-	-	-	-	-	-
RefPYTLcomp3215_c0_seq1	552	gi|5821138|	dbj|BAA83711.1|	heat shock factor	146	2.19e-22	112.124	GO:0009958 positive gravitropism | GO:0007264 small GTPase mediated signal transduction | GO:0048530 fruit morphogenesis | GO:0007034 vacuolar transport | GO:0009408 response to heat | GO:0009733 response to auxin stimulus | GO:0048527 lateral root development | GO:0015031 protein transport	GO:0005774 vacuolar membrane | GO:0005667 transcription factor complex	GO:0003677 DNA binding | GO:0005515 protein binding | GO:0003700 sequence-specific DNA binding transcription factor activity | GO:0005525 GTP binding	-	-	GO only
RefPYTLcomp3215_c1_seq1	325	-			-	-	-	-	-	-	-	-
RefPYTLcomp3217_c0_seq1	422	gi|83755088|	gb|ABC46405.1|	Na+/H+ antiporter Nhx1	134	1.34e-66	244.036	GO:0055085 transmembrane transport | GO:0006885 regulation of pH | GO:0006814 sodium ion transport | GO:0015992 proton transport	GO:0016021 integral to membrane	GO:0015385 sodium:hydrogen antiporter activity	-	-	GO only
RefPYTLcomp3218_c0_seq1	205	-			-	-	-	-	-	-	-	-
RefPYTLcomp3220_c0_seq1	240	-			-	-	-	-	-	-	-	-
RefPYTLcomp3221_c0_seq1	212	gi|225461512|	ref|XP_002285125.1|	PREDICTED: uncharacterized protein LOC100258981 isoform 1	70	5.09e-35	145.326	GO:0006468 protein phosphorylation | GO:0007178 transmembrane receptor protein serine/threonine kinase signaling pathway | GO:0009069 serine family amino acid metabolic process	GO:0005737 cytoplasm | GO:0005819 spindle	GO:0005524 ATP binding | GO:0004709 MAP kinase kinase kinase activity	-	-	GO only
RefPYTLcomp3224_c0_seq1	222	gi|357467515|	ref|XP_003604042.1|	MCM10-like protein	72	1.3e-22	108.983	-	-	-	-	-
RefPYTLcomp3225_c0_seq1	260	gi|34582099|	gb|AAQ76005.1|	RpoB	33	2.63e-08	65.013	-	-	-	-	-
RefPYTLcomp3225_c1_seq1	276	-			-	-	-	-	-	-	-	-
RefPYTLcomp3226_c0_seq1	230	-			-	-	-	-	-	-	-	-
RefPYTLcomp3227_c0_seq1	423	gi|166245154|	dbj|BAG06269.1|	cellulose synthase Z811	138	7.19e-89	318.067	GO:0030244 cellulose biosynthetic process | GO:0052386 cell wall thickening | GO:0009834 secondary cell wall biogenesis | GO:0010400 rhamnogalacturonan I side chain metabolic process | GO:0005982 starch metabolic process | GO:0005985 sucrose metabolic process | GO:0006011 UDP-glucose metabolic process	GO:0016021 integral to membrane | GO:0009507 chloroplast | GO:0005886 plasma membrane	GO:0008270 zinc ion binding | GO:0016760 cellulose synthase (UDP-forming) activity	-	-	GO only
RefPYTLcomp3228_c0_seq1	332	-			-	-	-	-	-	-	-	-
RefPYTLcomp3229_c0_seq1	301	gi|359475622|	ref|XP_003631717.1|	PREDICTED: wall-associated receptor kinase-like 10-like, partial	59	2.78e-10	71.7432	-	-	-	-	-
RefPYTLcomp3231_c0_seq1	347	gi|356511399|	ref|XP_003524414.1|	PREDICTED: uncharacterized protein LOC100796396	113	7.88e-45	179.426	-	GO:0016020 membrane | GO:0005773 vacuole	-	-	-	GO only
RefPYTLcomp3232_c0_seq1	238	gi|299758408|	ref|NP_001177648.1|	eukaryotic initiation factor 4a	78	4.84e-42	166.863	GO:0006446 regulation of translational initiation	GO:0005840 ribosome	GO:0008026 ATP-dependent helicase activity | GO:0005524 ATP binding | GO:0003743 translation initiation factor activity	-	pfam04851 ResIII	GO & Domain
RefPYTLcomp3234_c0_seq1	319	gi|224091593|	ref|XP_002309293.1|	predicted protein	66	1.18e-10	73.0892	-	-	-	-	-
RefPYTLcomp3234_c1_seq1	262	-			-	-	-	-	-	-	-	-
RefPYTLcomp3235_c1_seq1	203	-			-	-	-	-	-	-	-	-
RefPYTLcomp3237_c0_seq1	223	-			-	-	-	-	-	-	-	-
RefPYTLcomp3238_c0_seq1	346	-			-	-	-	-	-	-	-	-
RefPYTLcomp3239_c0_seq1	309	gi|5081555|	gb|AAD39439.1|	PHAP2A protein	72	5.87e-23	112.124	GO:0048316 seed development | GO:0055114 oxidation-reduction process | GO:0006355 regulation of transcription, DNA-dependent | GO:0009408 response to heat | GO:0010073 meristem maintenance | GO:0019953 sexual reproduction | GO:0030154 cell differentiation | GO:0010093 specification of floral organ identity	GO:0005667 transcription factor complex	GO:0003677 DNA binding | GO:0003700 sequence-specific DNA binding transcription factor activity | GO:0032440 2-alkenal reductase [NAD(P)] activity	-	-	GO only
RefPYTLcomp3239_c1_seq1	548	-			-	-	-	-	-	-	-	-
RefPYTLcomp3240_c0_seq1	235	gi|255582374|	ref|XP_002531976.1|	multidrug resistance protein 1, 2, putative	74	4.4e-33	140.84	GO:0010540 basipetal auxin transport | GO:0006200 ATP catabolic process | GO:0010541 acropetal auxin transport | GO:0010315 auxin efflux | GO:0006855 drug transmembrane transport	GO:0016021 integral to membrane | GO:0009506 plasmodesma | GO:0005634 nucleus | GO:0005886 plasma membrane	GO:0008559 xenobiotic-transporting ATPase activity | GO:0005524 ATP binding | GO:0010329 auxin efflux transmembrane transporter activity	-	-	GO only
RefPYTLcomp3243_c0_seq1	425	gi|224103591|	ref|XP_002313114.1|	predicted protein	140	1.09e-27	128.277	-	-	-	-	-
RefPYTLcomp3246_c0_seq1	204	-			-	-	-	-	-	-	-	-
RefPYTLcomp3247_c0_seq1	246	-			-	-	-	-	-	-	-	-
RefPYTLcomp3247_c1_seq1	344	gi|224123478|	ref|XP_002330324.1|	predicted protein	93	7.4e-19	99.5612	-	-	-	-	-
RefPYTLcomp3253_c0_seq1	358	gi|359488284|	ref|XP_003633734.1|	PREDICTED: uncharacterized protein LOC100853009	118	4.92e-26	122.444	-	-	-	-	-
RefPYTLcomp3253_c1_seq1	398	gi|357488805|	ref|XP_003614690.1|	hypothetical protein MTR_5g057720	98	3.2e-23	113.919	-	GO:0016023 cytoplasmic membrane-bounded vesicle	-	-	-	GO only
RefPYTLcomp3254_c0_seq1	434	gi|15228607|	ref|NP_187018.1|	C2 and plant phosphoribosyltransferase domain-containing protein	128	1.27e-68	250.766	-	-	-	-	pfam08372 PRT_C	Domain only
RefPYTLcomp3256_c0_seq1	220	gi|296090298|	emb|CBI40117.3|	unnamed protein product	73	2.08e-32	138.148	GO:0015691 cadmium ion transport | GO:0032025 response to cobalt ion | GO:0055069 zinc ion homeostasis | GO:0046686 response to cadmium ion | GO:0006829 zinc ion transport | GO:0010043 response to zinc ion	GO:0009506 plasmodesma | GO:0005886 plasma membrane	GO:0005515 protein binding | GO:0015434 cadmium-transporting ATPase activity | GO:0005385 zinc ion transmembrane transporter activity	-	-	GO only
RefPYTLcomp3256_c1_seq1	265	gi|307075946|	emb|CBN72514.1|	putative P1B-type heavy metal ATPase isoform B	85	2.39e-42	169.106	GO:0055069 zinc ion homeostasis | GO:0006754 ATP biosynthetic process | GO:0015691 cadmium ion transport | GO:0006829 zinc ion transport	GO:0016021 integral to membrane | GO:0005886 plasma membrane	GO:0015434 cadmium-transporting ATPase activity | GO:0046872 metal ion binding | GO:0016463 zinc-exporting ATPase activity | GO:0005524 ATP binding | GO:0005261 cation channel activity	-	-	GO only
RefPYTLcomp3257_c0_seq1	232	-			-	-	-	-	-	-	-	-
[truncated: 63,536 more rows]
