# Supplementary material for: Comparative transcriptome analysis reveals candidate genes for the biosynthesis of natural insecticide in Tanacetum cinerariifolium
Source: BMC Genomics. 2017 Jan 9;18:54. doi: 10.1186/s12864-016-3409-4 (PMC5220608; doi:10.1186/s12864-016-3409-4)
Supplement: Additional file 2: — List of unigenes of both PYT_L and PYT_F samples with their GO Classification for Biological Process. (XLS 29 kb) [file 12864_2016_3409_MOESM2_ESM.xls]

## Sheet: Additional File 2
GO Classification for Biological Process
GO Class ID	Definitions	Counts	Fractions
GO:0008152	metabolism	719	0.1588
GO:0009058	biosynthesis	283	0.0625
GO:0006139	nucleobase, nucleoside, nucleotide and nucleic acid metabolism	210	0.0464
GO:0006810	transport	178	0.0393
GO:0007275	development	138	0.0305
GO:0016043	cell organization and biogenesis	137	0.0302
GO:0019538	protein metabolism	124	0.0274
GO:0009056	catabolism	93	0.0205
GO:0006950	response to stress	88	0.0194
GO:0006629	lipid metabolism	87	0.0192				GO Classification for Biological Process
GO:0006996	organelle organization and biogenesis	85	0.0188
GO:0000003	reproduction	73	0.0161
GO:0005975	carbohydrate metabolism	71	0.0157
GO:0006811	ion transport	70	0.0155
GO:0006464	protein modification	65	0.0144
GO:0007154	cell communication	61	0.0135
GO:0009628	response to abiotic stimulus	58	0.0128
GO:0007165	signal transduction	47	0.0104
GO:0009653	morphogenesis	46	0.0102
GO:0006259	DNA metabolism	42	0.0093
GO:0007049	cell cycle	39	0.0086
GO:0006412	protein biosynthesis	32	0.0071
GO:0009719	response to endogenous stimulus	31	0.0068
GO:0015031	protein transport	30	0.0066
GO:0030154	cell differentiation	28	0.0062
GO:0006091	generation of precursor metabolites and energy	28	0.0062
GO:0040007	growth	27	0.006
GO:0009607	response to biotic stimulus	25	0.0055
GO:0009605	response to external stimulus	20	0.0044
GO:0019748	secondary metabolism	20	0.0044
GO:0016265	death	17	0.0038
GO:0007010	cytoskeleton organization and biogenesis	17	0.0038
GO:0008219	cell death	17	0.0038
GO:0040029	regulation of gene expression, epigenetic	16	0.0035
GO:0016049	cell growth	12	0.0026
GO:0019725	cell homeostasis	12	0.0026
GO:0009790	embryonic development	11	0.0024
GO:0007005	mitochondrion organization and biogenesis	9	0.002
GO:0016032	viral life cycle	5	0.0011
GO:0008283	cell proliferation	4	0.0009
GO:0007610	behavior	2	0.0004
GO:0007267	cell-cell signaling	2	0.0004
GO:0006118	electron transport	1	0.0002
GO:0008037	cell recognition	1	0.0002
