# Supplementary material for: Comparative transcriptome analysis reveals candidate genes for the biosynthesis of natural insecticide in Tanacetum cinerariifolium
Source: BMC Genomics. 2017 Jan 9;18:54. doi: 10.1186/s12864-016-3409-4 (PMC5220608; doi:10.1186/s12864-016-3409-4)
Supplement: Additional file 3: — List of unigenes of PYT_L and PYT_F samples with their GO Classification for Cellular components. (XLS 27 kb) [file 12864_2016_3409_MOESM3_ESM.xls]

## Sheet: Additional File 3
GO classification for Cellular Component
GO Class ID	Definitions	Counts	Fractions
GO:0005575	cellular_component	415	0.2434
GO:0005623	cell	381	0.2235
GO:0005622	intracellular	346	0.2029
GO:0005737	cytoplasm	191	0.112
GO:0005634	nucleus	64	0.0375
GO:0009536	plastid	42	0.0246
GO:0005654	nucleoplasm	26	0.0152
GO:0005739	mitochondrion	26	0.0152
GO:0005856	cytoskeleton	23	0.0135
GO:0005694	chromosome	22	0.0129
GO:0009579	thylakoid	20	0.0117
GO:0016023	cytoplasmic membrane-bound vesicle	14	0.0082
GO:0005886	plasma membrane	14	0.0082
GO:0005783	endoplasmic reticulum	13	0.0076				GO Classification for Cellular component
GO:0005840	ribosome	12	0.007
GO:0005829	cytosol	12	0.007
GO:0005773	vacuole	12	0.007
GO:0005794	Golgi apparatus	11	0.0065
GO:0000228	nuclear chromosome	9	0.0053
GO:0005768	endosome	8	0.0047
GO:0005576	extracellular region	8	0.0047
GO:0005777	peroxisome	6	0.0035
GO:0030312	external encapsulating structure	5	0.0029
GO:0005635	nuclear membrane	4	0.0023
GO:0005815	microtubule organizing center	3	0.0018
GO:0005730	nucleolus	3	0.0018
GO:0005618	cell wall	3	0.0018
GO:0005615	extracellular space	2	0.0012
GO:0030313	cell envelope	2	0.0012
GO:0005764	lysosome	2	0.0012
GO:0005811	lipid particle	2	0.0012
GO:0005578	extracellular matrix (sensu Metazoa)	2	0.0012
GO:0005929	cilium	1	0.0006
GO:0000229	cytoplasmic chromosome	1	0.0006
