# Supplementary material for: Comparative transcriptome analysis reveals candidate genes for the biosynthesis of natural insecticide in Tanacetum cinerariifolium
Source: BMC Genomics. 2017 Jan 9;18:54. doi: 10.1186/s12864-016-3409-4 (PMC5220608; doi:10.1186/s12864-016-3409-4)
Supplement: Additional file 4: — List of unigenes of PYT_L and PYT_F samples with their GO Classification for Molecular function. (XLS 27 kb) [file 12864_2016_3409_MOESM4_ESM.xls]

## Sheet: Additional File 4
GO Classification for Molecular Function
GO Class ID	Definitions	Counts	Fractions
GO:0003674	molecular_function	1409	0.3655
GO:0003824	catalytic activity	1050	0.2724
GO:0016740	transferase activity	363	0.0942
GO:0016787	hydrolase activity	271	0.0703
GO:0005488	binding	181	0.047
GO:0005215	transporter activity	143	0.0371
GO:0016301	kinase activity	74	0.0192
GO:0005515	protein binding	58	0.015
GO:0003676	nucleic acid binding	43	0.0112
GO:0030234	enzyme regulator activity	33	0.0086
GO:0008233	peptidase activity	25	0.0065
GO:0004672	protein kinase activity	25	0.0065
GO:0003723	RNA binding	22	0.0057			GO Classification for Molecular function
GO:0003677	DNA binding	20	0.0052
GO:0004518	nuclease activity	18	0.0047
GO:0004871	signal transducer activity	16	0.0042
GO:0000166	nucleotide binding	14	0.0036
GO:0004872	receptor activity	13	0.0034
GO:0005216	ion channel activity	12	0.0031
GO:0008289	lipid binding	11	0.0029
GO:0008092	cytoskeletal protein binding	8	0.0021
GO:0004721	phosphoprotein phosphatase activity	7	0.0018
GO:0005198	structural molecule activity	7	0.0018
GO:0005102	receptor binding	6	0.0016
GO:0016209	antioxidant activity	5	0.0013
GO:0030246	carbohydrate binding	5	0.0013
GO:0008135	translation factor activity, nucleic acid binding	4	0.001
GO:0003774	motor activity	3	0.0008
GO:0003779	actin binding	3	0.0008
GO:0003682	chromatin binding	2	0.0005
GO:0045735	nutrient reservoir activity	1	0.0003
GO:0045182	translation regulator activity	1	0.0003
GO:0003700	transcription factor activity	1	0.0003
GO:0005509	calcium ion binding	1	0.0003
