# Supplementary material for: Comparative transcriptome analysis reveals candidate genes for the biosynthesis of natural insecticide in Tanacetum cinerariifolium
Source: BMC Genomics. 2017 Jan 9;18:54. doi: 10.1186/s12864-016-3409-4 (PMC5220608; doi:10.1186/s12864-016-3409-4)
Supplement: Additional file 5: — List of tissue specific unigenes assigned to KEGG pathway with their KEGG IDs and Annotation for PYT_L and PYT_F samples. (XLS 18406 kb) [file 12864_2016_3409_MOESM5_ESM.xls]

## Sheet: Add. File 5 KEGG ID and annota.
Input_ID	location	test_id	sample_1	sample_2	status	value_1	value_2	log2(fold_change)	test_stat	p_value	q_value	significant	PYTL_FPKM	PYTL_conf_lo	PYTL_conf_hi	PYTL_status	PYTF_FPKM	PYTF_conf_lo	PYTF_conf_hi	GI_ID|Accession_ID	Annotation	LogE	Identity	Aln-Len	Database	Database ID	GO:ID	GO Reference	Evidence	With or From	Aspect	GO Term Name	Protein Name	DB Object Synonym	DB Object Type	Taxon	Assigned By	KEGG_ID	Definition
RefPYTFcomp10065_c0_seq1	0-437	XLOC_000003	PYTL	PYTF	OK	1.48361	7.47345	2.33267	-0.516214	0.605705	0.955578	no	1.48361	0	10.6622	OK	7.47345	0.121451	14.8255	gi|225451745|ref|XP_002280058.1|	PREDICTED: serine carboxypeptidase-like 25 [Vitis vinifera]	log(E-value)=-64.55	identity=83.8028%	aln-len=142	UniProtKB	Q6K672	GO:0004180	GO_REF:0000038	IEA	UniProtKB-KW:KW-0121	F	carboxypeptidase activity	Putative serine carboxypeptidase II	Q6K672_ORYSJ|P0700F06.34-2|OJ1695_H09.2-2	protein	39947	UniProtKB	-	-
RefPYTFcomp101803_c0_seq1	0-212	XLOC_000005	PYTL	PYTF	OK	45.5474	213.284	2.22734	-0.7762	0.437631	0.946279	no	45.5474	0	223.482	OK	213.284	53.2075	373.36	-	-	-	-	-	UniProtKB	Q9FM03	GO:0003677	GO_REF:0000002	IEA	InterPro:IPR003851	F	DNA binding	Dof zinc finger protein DOF5.6	DOF56_ARATH|DOF5.6|At5g62940|MQB2.26	protein	3702	InterPro	-	-
RefPYTFcomp102359_c0_seq1	0-418	XLOC_000007	PYTL	PYTF	OK	11.146	9.72356	-0.196972	0.230506	0.817699	0.975533	no	11.146	2.37531	19.9167	OK	9.72356	1.11329	18.3338	gi|195037897|ref|XP_001990397.1|	GH19323 [Drosophila grimshawi]	log(E-value)=-0.2	identity=42.4242%	aln-len=33	-	-	-	-	-	-	-	-	-	-	-	-	-	-	-
RefPYTFcomp10260_c0_seq1	0-227	XLOC_000008	PYTL	PYTF	OK	34.3685	146.274	2.08952	-0.726043	0.467812	0.946279	no	34.3685	0	168.632	OK	146.274	27.7781	264.771	-	-	-	-	-	UniProtKB	Q9Y4F3	GO:0000166	GO_REF:0000002	IEA	InterPro:IPR012677	F	nucleotide binding	Meiosis arrest female protein 1	MARF1_HUMAN|KIAA0430|LKAP|MARF1	protein	9606	InterPro	-	-
RefPYTFcomp105445_c0_seq1	57-353	XLOC_000010	PYTL	PYTF	OK	32.8536	67.9914	1.0493	-1.04428	0.296355	0.946279	no	32.8536	0	73.1055	OK	67.9914	22.9298	113.053	-	-	-	-	-	UniProtKB	Q7RNJ0	GO:0000166	GO_REF:0000002	IEA	InterPro:IPR003593	F	nucleotide binding	36I5.4	Q7RNJ0_PLAYO|PY01826	protein	73239	InterPro	-	-
RefPYTFcomp10724_c0_seq1	0-207	XLOC_000012	PYTL	PYTF	OK	50.4891	236.428	2.22736	-0.776208	0.437626	0.946279	no	50.4891	0	247.729	OK	236.428	58.9812	413.875	gi|357474867|ref|XP_003607719.1|	Serine/threonine protein kinase [Medicago truncatula]	log(E-value)=-13.65	identity=53.8462%	aln-len=65	UniProtKB	Q39086	GO:0000166	GO_REF:0000037	IEA	UniProtKB-KW:KW-0547	F	nucleotide binding	Receptor-like serine/threonine-protein kinase SD1-7	SD17_ARATH|SD17|ARK1|At1g65790|F1E22.15	protein	3702	UniProtKB	-	-
RefPYTFcomp107626_c0_seq1	0-534	XLOC_000014	PYTL	PYTF	OK	3.07429	2.20882	-0.476978	0.264414	0.791461	0.971605	no	3.07429	0	7.40607	OK	2.20882	0	6.77225	gi|224117538|ref|XP_002317602.1|	predicted protein [Populus trichocarpa]	log(E-value)=-43.4487	identity=65.1515%	aln-len=66	UniProtKB	Q75HV1	GO:0000166	GO_REF:0000038	IEA	UniProtKB-KW:KW-0547	F	nucleotide binding	cDNA clone:J033112N14, full insert sequence	Q75HV1_ORYSJ|OSJNBb0092G21.14|P0605G01.4|Os05g0397900|OsJ_18460	protein	39947	UniProtKB	K10406	kinesin family member C2/C3
RefPYTFcomp108296_c0_seq1	0-214	XLOC_000015	PYTL	PYTF	OK	87.542	186.329	1.0898	-0.813163	0.416125	0.946279	no	87.542	0	233.912	OK	186.329	35.3846	337.273	-	-	-	-	-	GR_protein	Q10D97	GO:0009536	GR_REF:7047	RCA	-	C	plastid	NOT2/NOT3/NOT5 family protein, expressed	LOC_Os03g52594	protein	39947	GR	-	-
RefPYTFcomp108421_c0_seq1	0-415	XLOC_000016	PYTL	PYTF	OK	18.4588	17.7239	-0.0586106	0.100734	0.919762	0.990984	no	18.4588	8.0704	28.8472	OK	17.7239	7.48278	27.9651	gi|356526878|ref|XP_003532043.1|	PREDICTED: serine/threonine-protein phosphatase PP2A-2 catalytic subunit-like [Glycine max]	log(E-value)=-7.97	identity=80.5556%	aln-len=36	UniProtKB	Q07098	GO:0004721	GO_REF:0000003	IEA	EC:3.1.3.16	F	phosphoprotein phosphatase activity	Serine/threonine-protein phosphatase PP2A-2 catalytic subunit	PP2A2_ARATH|PP2A2|PP2A1|At1g10430|T10O24.4	protein	3702	UniProtKB	-	-
RefPYTFcomp108833_c0_seq1	62-222	XLOC_000017	PYTL	PYTF	OK	802.492	853.558	0.0890011	-0.105692	0.915826	0.990437	no	802.492	127.975	1477.01	OK	853.558	162.094	1545.02	-	-	-	-	-	UniProtKB	P21657	GO:0000981	GO_REF:0000002	IEA	InterPro:IPR001138	F	sequence-specific DNA binding RNA polymerase II transcription factor activity	Transcriptional activator protein DAL81	DAL81_YEAST|DAL81|DURL|UGA35|YIR023W	protein	559292	InterPro	-	-
RefPYTFcomp10990_c0_seq1	0-192	XLOC_000018	PYTL	PYTF	OK	166.372	303.464	0.867114	-0.739599	0.459544	0.946279	no	166.372	0	400.795	OK	303.464	57.629	549.298	gi|302398845|gb|ADL36717.1|	HD domain class transcription factor [Malus domestica]	log(E-value)=-21.3	identity=60.241%	aln-len=83	UniProtKB	Q40392	GO:0000166	GO_REF:0000037	IEA	UniProtKB-KW:KW-0547	F	nucleotide binding	TMV resistance protein N	TMVRN_NICGU|N	protein	35889	UniProtKB	-	-
RefPYTFcomp11054_c0_seq1	0-363	XLOC_000019	PYTL	PYTF	OK	3.07702	13.6175	2.14586	-0.473196	0.636073	0.95584	no	3.07702	0	22.1135	OK	13.6175	0	28.8216	gi|255543250|ref|XP_002512688.1|	conserved hypothetical protein [Ricinus communis]	log(E-value)=-53.0232	identity=78.7234%	aln-len=47	GR_protein	B8BKU7	GO:0009536	GR_REF:7047	RCA	-	C	plastid	Putative uncharacterized protein	-	protein	39946	GR	-	-
RefPYTFcomp11688_c0_seq1	0-298	XLOC_000020	PYTL	PYTF	OK	51.9994	81.4969	0.648251	-0.920527	0.357298	0.946279	no	51.9994	11.0815	92.9173	OK	81.4969	34.4068	128.587	gi|15234036|ref|NP_195027.1|	glycine dehydrogenase [decarboxylating] 2 [Arabidopsis thaliana]	log(E-value)=-46.12	identity=92.0792%	aln-len=101	UniProtKB	Q94B78	GO:0000023	PMID:22589469	RCA	-	P	maltose metabolic process	Glycine dehydrogenase [decarboxylating] 1, mitochondrial	GCSP1_ARATH|GLDP1|GDP1|At4g33010|F26P21.130	protein	3702	TAIR	-	-
RefPYTFcomp117114_c0_seq1	0-221	XLOC_000021	PYTL	PYTF	OK	76.5956	211.917	1.46817	-1.13163	0.257789	0.946279	no	76.5956	0	204.663	OK	211.917	71.468	352.366	-	-	-	-	-	UniProtKB	P42945	GO:0000447	PMID:17652137	IMP	-	P	endonucleolytic cleavage in ITS1 to separate SSU-rRNA from 5.8S rRNA and LSU-rRNA from tricistronic rRNA transcript (SSU-rRNA, 5.8S rRNA, LSU-rRNA)	U3 small nucleolar RNA-associated protein 10	UTP10_YEAST|UTP10|YJL109C|J0808	protein	559292	SGD	-	-
RefPYTFcomp119000_c0_seq1	0-193	XLOC_000024	PYTL	PYTF	OK	139.085	355.177	1.35257	-1.03392	0.301172	0.946279	no	139.085	0	371.635	OK	355.177	105.703	604.652	gi|363814439|ref|NP_001242854.1|	uncharacterized protein LOC100804853 [Glycine max]	log(E-value)=-26.06	identity=77.9412%	aln-len=68	UniProtKB	A3BEE9	GO:0005507	GO_REF:0000035	IEA	EnsemblPlants:AT1G79530.1	F	copper ion binding	Putative uncharacterized protein	A3BEE9_ORYSJ|OsJ_22288	protein	39947	EnsemblPlants/Gramene	-	-
RefPYTFcomp119077_c0_seq1	0-401	XLOC_000025	PYTL	PYTF	OK	13.9418	11.3019	-0.302843	0.363374	0.716326	0.964278	no	13.9418	3.59526	24.2883	OK	11.3019	1.294	21.3099	gi|310640626|ref|YP_003945384.1|	xkdm protein, phage-like element pbsx [Paenibacillus polymyxa SC2]	log(E-value)=0.885044	identity=57.1429%	aln-len=14	UniProtKB	Q9BQ66	GO:0005515	PMID:23088713	IPI	UniProtKB:P09022	F	protein binding	Keratin-associated protein 4-12	KR412_HUMAN|KRTAP4-12|KAP4.12|KRTAP4.12	protein	9606	IntAct	-	-
RefPYTFcomp12124_c0_seq1	6-240	XLOC_000027	PYTL	PYTF	OK	172.703	116.729	-0.565132	0.715615	0.474229	0.946279	no	172.703	61.5255	283.881	OK	116.729	13.3647	220.093	gi|399106792|gb|AFP20229.1|	MAP kinase [Nicotiana tabacum]	log(E-value)=-38.7	identity=92.5926%	aln-len=81	UniProtKB	Q9LUC3	GO:0000165	GO_REF:0000002	IEA	InterPro:IPR003527	P	MAPK cascade	Mitogen-activated protein kinase 19	MPK19_ARATH|MPK19|At3g14720|MIE1.22	protein	3702	GOC	-	-
RefPYTFcomp12171_c0_seq1	0-249	XLOC_000028	PYTL	PYTF	OK	151.818	112.168	-0.436683	0.630934	0.528084	0.946279	no	151.818	61.0681	242.567	OK	112.168	27.9822	196.353	gi|255543397|ref|XP_002512761.1|	Nudix hydrolase, putative [Ricinus communis]	log(E-value)=-37.65	identity=87.6404%	aln-len=89	UniProtKB	Q8L831	GO:0005515	PMID:18642946	IPI	UniProtKB:Q9ZWS7	F	protein binding	Nudix hydrolase 3	NUDT3_ARATH|NUDT3|NUDX3|At1g79690|F20B17.11	protein	3702	IntAct	-	-
RefPYTFcomp12298_c0_seq1	8-306	XLOC_000029	PYTL	PYTF	OK	103.999	147.713	0.506232	-1.05287	0.292398	0.946279	no	103.999	51.4983	156.499	OK	147.713	83.4217	212.005	gi|255546751|ref|XP_002514434.1|	Ubiquitin carboxyl-terminal hydrolase, putative [Ricinus communis]	log(E-value)=-42.7934	identity=91.6667%	aln-len=12	UniProtKB	Q84WU2	GO:0004221	GO_REF:0000002	IEA	InterPro:IPR001394|InterPro:IPR018200	F	ubiquitin thiolesterase activity	Ubiquitin carboxyl-terminal hydrolase 13	UBP13_ARATH|UBP13|At3g11910|F26K24.20|MEC18.1	protein	3702	InterPro	-	-
RefPYTFcomp123899_c0_seq1	0-234	XLOC_000030	PYTL	PYTF	OK	50.7951	129.699	1.35241	-0.84171	0.399951	0.946279	no	50.7951	0	156.188	OK	129.699	24.6304	234.768	-	-	-	-	-	UniProtKB	F8W3Q7	GO:0005575	GO_REF:0000015	ND	-	C	cellular_component	Uncharacterized protein	F8W3Q7_DANRE|apobec2a	protein	7955	ZFIN	-	-
RefPYTFcomp12707_c0_seq2	0-244	XLOC_000031	PYTL	PYTF	OK	43.1833	110.234	1.35202	-0.841468	0.400086	0.946279	no	43.1833	0	132.783	OK	110.234	20.9338	199.533	gi|225454601|ref|XP_002265002.1|	PREDICTED: tuftelin-interacting protein 11-like [Vitis vinifera]	log(E-value)=-24.78	identity=68.9189%	aln-len=74	UniProtKB	Q9SHG6	GO:0000398	PMID:23110899	IMP	-	P	mRNA splicing, via spliceosome	Tuftelin-interacting protein 11	Q9SHG6_ARATH|F20D23.23|At1g17070|AT1G17070	protein	3702	TAIR	-	-
RefPYTFcomp12966_c0_seq1	0-248	XLOC_000032	PYTL	PYTF	OK	24.3431	113.912	2.22633	-0.775849	0.437838	0.946279	no	24.3431	0	119.442	OK	113.912	28.4173	199.406	-	-	-	-	-	UniProtKB	O59784	GO:0000166	GO_REF:0000002	IEA	InterPro:IPR012677	F	nucleotide binding	RNA-binding protein mde7	MDE7_SCHPO|mde7|SPCC320.07c	protein	284812	InterPro	-	-
RefPYTFcomp13090_c0_seq1	0-802	XLOC_000033	PYTL	PYTF	OK	6.3995	8.29571	0.374406	-0.830201	0.406425	0.946279	no	6.3995	3.41183	9.38717	OK	8.29571	4.84617	11.7452	gi|224066961|ref|XP_002302300.1|	predicted protein [Populus trichocarpa]	log(E-value)=-44.5861	identity=59.2308%	aln-len=130	UniProtKB	A2X9R3	GO:0045454	GO_REF:0000002	IEA	InterPro:IPR013766	P	cell redox homeostasis	Putative uncharacterized protein	A2X9R3_ORYSI|OsI_08985	protein	39946	InterPro	-	-
RefPYTFcomp13122_c0_seq1	0-270	XLOC_000035	PYTL	PYTF	OK	46.8974	67.2774	0.520615	-0.477429	0.633057	0.95584	no	46.8974	0	104.356	OK	67.2774	7.70283	126.852	gi|336434880|ref|ZP_08614600.1|	hypothetical protein HMPREF0988_00185 [Lachnospiraceae bacterium 1_4_56FAA]	log(E-value)=0.16223	identity=35.1351%	aln-len=37	-	-	-	-	-	-	-	-	-	-	-	-	-	-	-
RefPYTFcomp13191_c0_seq1	0-203	XLOC_000036	PYTL	PYTF	OK	275.216	210.884	-0.384112	0.470647	0.637893	0.95584	no	275.216	81.3981	469.033	OK	210.884	24.1449	397.624	-	-	-	-	-	UniProtKB	F1PNK3	GO:0001701	GO_REF:0000019	IEA	Ensembl:ENSMUSP00000105051	P	in utero embryonic development	Protein Wnt	F1PNK3_CANFA|WNT7B	protein	9615	ENSEMBL	-	-
RefPYTFcomp13280_c0_seq1	0-237	XLOC_000037	PYTL	PYTF	OK	106.324	172.75	0.700212	-0.879931	0.378897	0.946279	no	106.324	10.0112	202.637	OK	172.75	63.9863	281.513	gi|357479969|ref|XP_003610270.1|	hypothetical protein MTR_4g130370 [Medicago truncatula]	log(E-value)=-17.1043	identity=83.3333%	aln-len=36	UniProtKB	Q9SUG7	GO:0006914	GO_REF:0000002	IEA	InterPro:IPR007240	P	autophagy	Putative uncharacterized protein AT4g30790	Q9SUG7_ARATH|T10C21.140|AT4g30790|At4g30790|AT4G30790	protein	3702	InterPro	-	-
RefPYTFcomp13454_c0_seq1	0-226	XLOC_000040	PYTL	PYTF	OK	81.6237	148.884	0.867129	-0.739611	0.459536	0.946279	no	81.6237	0	196.634	OK	148.884	28.2737	269.494	gi|224120370|ref|XP_002331031.1|	predicted protein [Populus trichocarpa]	log(E-value)=-7.61	identity=78.9474%	aln-len=38	UniProtKB	Q94CU5	GO:0000166	GO_REF:0000037	IEA	UniProtKB-KW:KW-0547	F	nucleotide binding	Serine/threonine-protein kinase Nek5	NEK5_ORYSJ|NEK5|LOC_Os01g64490|Os01g0864700|OsJ_004086|P0423B08.37|P0505D12.3	protein	39947	UniProtKB	-	-
RefPYTFcomp140055_c0_seq1	0-254	XLOC_000041	PYTL	PYTF	OK	29.624	122.844	2.05199	-1.00326	0.315737	0.946279	no	29.624	0	111.294	OK	122.844	41.4284	204.259	gi|147815490|emb|CAN65986.1|	hypothetical protein VITISV_042143 [Vitis vinifera]	log(E-value)=-5.3	identity=93.1034%	aln-len=29	-	-	-	-	-	-	-	-	-	-	-	-	-	-	-
RefPYTFcomp14115_c0_seq1	0-233	XLOC_000042	PYTL	PYTF	OK	51.6561	131.9	1.35243	-0.841727	0.399941	0.946279	no	51.6561	0	158.836	OK	131.9	25.0484	238.752	-	-	-	-	-	UniProtKB	P54677	GO:0000166	GO_REF:0000037	IEA	UniProtKB-KW:KW-0547	F	nucleotide binding	Phosphatidylinositol 4-kinase	PI4K_DICDI|pikD|pik4|DDB_G0288485	protein	44689	UniProtKB	-	-
RefPYTFcomp143052_c0_seq1	28-244	XLOC_000043	PYTL	PYTF	OK	42.0957	179.193	2.08977	-0.72613	0.467759	0.946279	no	42.0957	0	206.546	OK	179.193	34.0295	324.356	-	-	-	-	-	UniProtKB	Q09857	GO:0000139	GO_REF:0000002	IEA	InterPro:IPR006953	C	Golgi membrane	Intracellular protein transport protein uso1	USO1_SCHPO|uso1|SPAC29E6.03c|SPAC30.07c	protein	284812	InterPro	-	-
RefPYTFcomp14344_c0_seq1	0-268	XLOC_000044	PYTL	PYTF	OK	108.574	153.846	0.502811	-0.866563	0.386181	0.946279	no	108.574	41.337	175.811	OK	153.846	74.8697	232.823	gi|225445491|ref|XP_002285177.1|	PREDICTED: uncharacterized protein LOC100259301 [Vitis vinifera]	log(E-value)=-38.22	identity=85.4167%	aln-len=96	UniProtKB	O48783	GO:0005794	PMID:22430844	IDA	-	C	Golgi apparatus	Expressed protein	O48783_ARATH|At2g26680|AT2G26680	protein	3702	TAIR	-	-
RefPYTFcomp14464_c0_seq1	0-395	XLOC_000045	PYTL	PYTF	OK	17.947	22.6386	0.335041	-0.545214	0.585606	0.950421	no	17.947	6.39361	29.5004	OK	22.6386	10.0073	35.2698	gi|388505886|gb|AFK41009.1|	unknown [Medicago truncatula]	log(E-value)=-2.4454	identity=84.6154%	aln-len=13	-	-	-	-	-	-	-	-	-	-	-	-	-	-	-
RefPYTFcomp146244_c0_seq1	0-380	XLOC_000047	PYTL	PYTF	OK	8.6819	20.3577	1.22949	-1.09461	0.273686	0.946279	no	8.6819	0	20.915	OK	20.3577	6.86555	33.8499	gi|302142362|emb|CBI19565.3|	unnamed protein product [Vitis vinifera]	log(E-value)=-56.08	identity=80.1587%	aln-len=126	UniProtKB	Q7XAK9	GO:0005783	GO_REF:0000035	IEA	EnsemblPlants:AT4G11800.1	C	endoplasmic reticulum	Putative uncharacterized protein B1317D11.117-2	Q7XAK9_ORYSJ|P0617C02.122-2|B1317D11.117-2|P0446F04.148-2	protein	39947	EnsemblPlants/Gramene	-	-
RefPYTFcomp14730_c0_seq1	87-524	XLOC_000048	PYTL	PYTF	OK	11.8689	26.1571	1.14002	-1.96512	0.0494006	0.946279	no	11.8689	3.89532	19.8424	OK	26.1571	14.5927	37.7215	gi|255537227|ref|XP_002509680.1|	conserved hypothetical protein [Ricinus communis]	log(E-value)=-32.98	identity=92.3077%	aln-len=78	UniProtKB	O82741	GO:0005515	PMID:22366162	IPI	AGI_LocusCode:AT3G44880	F	protein binding	Putative uncharacterized protein AT4g22920	O82741_ARATH|F7H19.100|AT4g22920|NYE1|SGN1|At4g22920|AT4G22920	protein	3702	TAIR	-	-
RefPYTFcomp15738_c0_seq1	2-229	XLOC_000050	PYTL	PYTF	OK	286.404	365.686	0.352554	-0.705296	0.480626	0.946279	no	286.404	139.132	433.676	OK	365.686	195.815	535.557	gi|255540649|ref|XP_002511389.1|	Boron transporter, putative [Ricinus communis]	log(E-value)=-16.9925	identity=72%	aln-len=50	UniProtKB	B8BMJ4	GO:0005452	GO_REF:0000002	IEA	InterPro:IPR003020	F	inorganic anion exchanger activity	Putative uncharacterized protein	B8BMJ4_ORYSI|OsI_38753	protein	39946	InterPro	-	-
RefPYTFcomp15775_c0_seq1	6-401	XLOC_000051	PYTL	PYTF	OK	25.3369	41.2821	0.704275	-1.45014	0.147019	0.946279	no	25.3369	12.0479	38.626	OK	41.2821	23.8556	58.7086	gi|261876233|emb|CAZ15550.1|	C2 domain-containing protein [Malus domestica]	log(E-value)=-9.93	identity=54.2373%	aln-len=59	UniProtKB	Q9M2T2	GO:0003674	GO_REF:0000015	ND	-	F	molecular_function	At3g55470	Q9M2T2_ARATH|T22E16.130|At3g55470/T22E16_130|At3g55470|AT3G55470	protein	3702	TAIR	-	-
RefPYTFcomp15838_c0_seq1	0-216	XLOC_000052	PYTL	PYTF	OK	84.1914	179.193	1.08977	-0.813139	0.416138	0.946279	no	84.1914	0	224.959	OK	179.193	34.0295	324.356	gi|21535791|emb|CAC85727.1|	putative carbamoyl phosphate synthase large subunit [Nicotiana tabacum]	log(E-value)=-32.44	identity=100%	aln-len=72	UniProtKB	B9EXM2	GO:0003824	GO_REF:0000002	IEA	InterPro:IPR005481|InterPro:IPR013815	F	catalytic activity	Uncharacterized protein	B9EXM2_ORYSJ|OsJ_02282	protein	39947	InterPro	K01955	carbamoyl-phosphate synthase large subunit [EC:6.3.5.5]
RefPYTFcomp16246_c0_seq1	55-415	XLOC_000053	PYTL	PYTF	OK	4.81562	14.2124	1.56136	-0.532735	0.594217	0.951583	no	4.81562	0	23.6283	OK	14.2124	0	30.0806	gi|225446815|ref|XP_002283386.1|	PREDICTED: uncharacterized protein LOC100243650 isoform 1 [Vitis vinifera]	log(E-value)=-30.81	identity=70.4082%	aln-len=98	UniProtKB	Q8RXT7	GO:0008150	GO_REF:0000015	ND	-	P	biological_process	Uncharacterized protein	Q8RXT7_ARATH|AT2G42975|At2g42975	protein	3702	TAIR	-	-
RefPYTFcomp16320_c0_seq1	0-236	XLOC_000054	PYTL	PYTF	OK	39.3058	125.446	1.67426	-0.807747	0.419236	0.946279	no	39.3058	0	147.667	OK	125.446	23.8228	227.07	gi|225443233|ref|XP_002271149.1|	PREDICTED: uncharacterized protein LOC100256982 [Vitis vinifera]	log(E-value)=-3.67	identity=60%	aln-len=40	-	-	-	-	-	-	-	-	-	-	-	-	-	-	-
RefPYTFcomp16567_c0_seq1	5-245	XLOC_000056	PYTL	PYTF	OK	101.258	164.507	0.700115	-0.87981	0.378962	0.946279	no	101.258	9.53414	192.981	OK	164.507	60.933	268.08	gi|255557020|ref|XP_002519543.1|	mahogunin, putative [Ricinus communis]	log(E-value)=-5.35946	identity=92.3077%	aln-len=13	UniProtKB	Q9S752	GO:0004842	PMID:22291198	IDA	-	F	ubiquitin-protein ligase activity	Probable E3 ubiquitin-protein ligase LOG2	LOFG2_ARATH|LOG2|RF215|RIG2|At3g09770|F11F8.36|F8A24.18	protein	3702	TAIR	-	-
RefPYTFcomp16590_c0_seq1	0-217	XLOC_000057	PYTL	PYTF	OK	96.3511	175.775	0.867357	-0.739806	0.459418	0.946279	no	96.3511	0	232.113	OK	175.775	33.3804	318.17	-	-	-	-	-	UniProtKB	Q9PWP8	GO:0001705	GO_REF:0000033	IBA	PANTHER:PTN000215424	P	ectoderm formation	Hepatocyte nuclear factor-3beta	Q9PWP8_CHICK|HNF-3beta	protein	9031	RefGenome	-	-
RefPYTFcomp16911_c0_seq1	0-274	XLOC_000059	PYTL	PYTF	OK	60.9394	63.5706	0.0609841	-0.0667388	0.94679	0.991986	no	60.9394	5.73789	116.141	OK	63.5706	7.27843	119.863	gi|224082950|ref|XP_002306904.1|	predicted protein [Populus trichocarpa]	log(E-value)=-24.54	identity=63.0952%	aln-len=84	UniProtKB	Q9LQZ7	GO:0003700	PMID:11118137	ISS	-	F	sequence-specific DNA binding transcription factor activity	Probable salt tolerance-like protein At1g75540	STHX_ARATH|At1g75540|F10A5.24	protein	3702	TAIR	-	-
RefPYTFcomp16936_c0_seq1	0-272	XLOC_000060	PYTL	PYTF	OK	34.1896	94.4545	1.46606	-1.13001	0.258472	0.946279	no	34.1896	0	91.3546	OK	94.4545	31.8543	157.055	gi|356539555|ref|XP_003538263.1|	PREDICTED: aspartic proteinase nepenthesin-1-like [Glycine max]	log(E-value)=-15.73	identity=67.1642%	aln-len=67	UniProtKB	F4K5B9	GO:0004190	GO_REF:0000002	IEA	InterPro:IPR001461	F	aspartic-type endopeptidase activity	Aspartyl protease family protein	F4K5B9_ARATH|AT5G07030|At5g07030	protein	3702	InterPro	-	-
RefPYTFcomp16982_c0_seq1	0-333	XLOC_000061	PYTL	PYTF	OK	19.6785	12.4903	-0.655817	0.378504	0.705056	0.964278	no	19.6785	0	43.7885	OK	12.4903	0	38.2952	gi|147852346|emb|CAN80115.1|	hypothetical protein VITISV_032527 [Vitis vinifera]	log(E-value)=-13.53	identity=59.7015%	aln-len=67	UniProtKB	B8B492	GO:0000166	GO_REF:0000002	IEA	InterPro:IPR003593	F	nucleotide binding	Putative uncharacterized protein	B8B492_ORYSI|OsI_22249	protein	39946	InterPro	-	-
RefPYTFcomp17287_c0_seq1	0-356	XLOC_000062	PYTL	PYTF	OK	13.6189	0	-1.79769e+308	-1.79769e+308	0.0512978	0.946279	no	13.6189	0	30.3046	OK	0	0	0	gi|242053361|ref|XP_002455826.1|	hypothetical protein SORBIDRAFT_03g025820 [Sorghum bicolor]	log(E-value)=-50.7536	identity=100%	aln-len=100	UniProtKB	Q8LQJ8	GO:0000166	GO_REF:0000002	IEA	InterPro:IPR003593	F	nucleotide binding	ATP-dependent zinc metalloprotease FTSH 5, mitochondrial	FTSH5_ORYSJ|FTSH5|LOC_Os01g39260|Os01g0574500|B1151A10.26-1|OsJ_002241	protein	39947	InterPro	-	-
RefPYTFcomp17607_c0_seq1	0-215	XLOC_000063	PYTL	PYTF	OK	42.9213	127.897	1.57521	-0.537462	0.590948	0.950974	no	42.9213	0	210.597	OK	127.897	0	270.694	gi|147835833|emb|CAN75193.1|	hypothetical protein VITISV_016148 [Vitis vinifera]	log(E-value)=-17.01	identity=65.625%	aln-len=64	-	-	-	-	-	-	-	-	-	-	-	-	-	-	-
RefPYTFcomp176502_c0_seq1	0-219	XLOC_000064	PYTL	PYTF	OK	212.022	152.294	-0.477349	0.59536	0.551603	0.946279	no	212.022	69.5847	354.459	OK	152.294	17.4367	287.152	gi|255578544|ref|XP_002530135.1|	conserved hypothetical protein [Ricinus communis]	log(E-value)=-22.57	identity=68.0556%	aln-len=72	UniProtKB	B3H4I1	GO:0009507	PMID:15028209	IDA	-	C	chloroplast	Calcium-dependent lipid-binding domain-containing protein	B3H4I1_ARATH|NTMC2T6.2|At3g14590|AT3G14590	protein	3702	TAIR	-	-
RefPYTFcomp18423_c0_seq1	0-373	XLOC_000067	PYTL	PYTF	OK	62.0453	83.4929	0.428333	-1.15553	0.247873	0.946279	no	62.0453	37.9176	86.173	OK	83.4929	55.4459	111.54	gi|111183162|gb|ABH07899.1|	putative polyprotein [Solanum lycopersicum]	log(E-value)=-25.12	identity=43.3071%	aln-len=127	UniProtKB	Q94I37	GO:0003676	GO_REF:0000002	IEA	InterPro:IPR001878|InterPro:IPR012337	F	nucleic acid binding	Putative retroelement	Q94I37_ORYSJ|OSJNBa0050N08.13	protein	39947	InterPro	-	-
RefPYTFcomp18485_c0_seq1	0-223	XLOC_000068	PYTL	PYTF	OK	123.062	219.989	0.838053	-0.992417	0.320994	0.946279	no	123.062	1.60675	244.517	OK	219.989	81.4838	358.495	gi|224121474|ref|XP_002318591.1|	predicted protein [Populus trichocarpa]	log(E-value)=-32.19	identity=91.7808%	aln-len=73	UniProtKB	Q39017	GO:0000166	GO_REF:0000037	IEA	UniProtKB-KW:KW-0547	F	nucleotide binding	Diacylglycerol kinase 1	DGK1_ARATH|DGK1|At5g07920|F13G24.120|MXM12.16	protein	3702	UniProtKB	-	-
RefPYTFcomp18553_c0_seq1	0-211	XLOC_000069	PYTL	PYTF	OK	108.444	237.42	1.13049	-0.995421	0.319531	0.946279	no	108.444	0	261.246	OK	237.42	70.6576	404.183	gi|297820042|ref|XP_002877904.1|	UDP-glucosyl transferase 73C7 [Arabidopsis lyrata subsp. lyrata]	log(E-value)=-0.08	identity=54.5455%	aln-len=33	UniProtKB	Q84M46	GO:0008152	GO_REF:0000002	IEA	InterPro:IPR002213	P	metabolic process	Putative immediate-early salicylate-induced glucosyltransferase	Q84M46_ORYSJ|OSJNBa0059E14.4|OSJNBa0060M17.3|Os03g0808200|LOC_Os03g59350|OsJ_13046	protein	39947	InterPro	-	-
RefPYTFcomp18666_c0_seq1	0-362	XLOC_000070	PYTL	PYTF	OK	10.9213	33.5406	1.61876	-1.48077	0.138667	0.946279	no	10.9213	0	26.3097	OK	33.5406	14.8265	52.2546	gi|383866707|gb|AFH54555.1|	GRAS family protein, partial [Dimocarpus longan]	log(E-value)=-7.97	identity=50%	aln-len=64	UniProtKB	Q9XE58	GO:0000956	PMID:22589469	RCA	-	P	nuclear-transcribed mRNA catabolic process	Scarecrow-like protein 14	SCL14_ARATH|SCL14|At1g07530|F22G5.9	protein	3702	TAIR	-	-
RefPYTFcomp18768_c0_seq1	0-346	XLOC_000071	PYTL	PYTF	OK	37.8251	45.4051	0.263507	-0.453099	0.650477	0.95584	no	37.8251	15.215	60.4353	OK	45.4051	20.8408	69.9693	gi|357484959|ref|XP_003612767.1|	Cc-nbs-lrr resistance protein [Medicago truncatula]	log(E-value)=-7.96	identity=34.4444%	aln-len=90	UniProtKB	F4HR53	GO:0006952	GO_REF:0000002	IEA	InterPro:IPR000767	P	defense response	Transmembrane receptors / ATP binding protein	F4HR53_ARATH|AT1G27170|At1g27170	protein	3702	InterPro	-	-
RefPYTFcomp18772_c0_seq1	0-209	XLOC_000072	PYTL	PYTF	OK	177.542	247.355	0.47842	-0.578606	0.562855	0.946279	no	177.542	16.7169	338.367	OK	247.355	73.6142	421.096	-	-	-	-	-	UniProtKB	D2D321	GO:0000166	GO_REF:0000038	IEA	UniProtKB-KW:KW-0547	F	nucleotide binding	Heat shock protein 70	D2D321_GOSHI	protein	3635	UniProtKB	-	-
RefPYTFcomp18854_c0_seq1	0-215	XLOC_000074	PYTL	PYTF	OK	157.378	182.71	0.215317	-0.245624	0.805973	0.974416	no	157.378	14.8183	299.938	OK	182.71	34.6973	330.722	gi|147832953|emb|CAN77365.1|	hypothetical protein VITISV_005349 [Vitis vinifera]	log(E-value)=-23.84	identity=75%	aln-len=64	UniProtKB	A2YMG6	GO:0000166	GO_REF:0000038	IEA	UniProtKB-KW:KW-0547	F	nucleotide binding	Serine/threonine-protein kinase	A2YMG6_ORYSI|OsI_26419	protein	39946	UniProtKB	-	-
RefPYTFcomp18964_c0_seq1	0-272	XLOC_000075	PYTL	PYTF	OK	62.681	87.1888	0.476115	-0.575817	0.564739	0.946279	no	62.681	5.90187	119.46	OK	87.1888	25.9479	148.43	gi|255542868|ref|XP_002512497.1|	pentatricopeptide repeat-containing protein, putative [Ricinus communis]	log(E-value)=-27.44	identity=60%	aln-len=90	UniProtKB	Q9C6T2	GO:0008150	GO_REF:0000015	ND	-	P	biological_process	Pentatricopeptide repeat-containing protein At1g31920	PPR68_ARATH|PCMP-H11|At1g31920|F5M6.8	protein	3702	TAIR	-	-
RefPYTFcomp19277_c0_seq1	0-365	XLOC_000079	PYTL	PYTF	OK	7.48377	24.5985	1.71673	-1.09262	0.27456	0.946279	no	7.48377	0	23.0117	OK	24.5985	8.29572	40.9012	gi|147775996|emb|CAN69081.1|	hypothetical protein VITISV_014064 [Vitis vinifera]	log(E-value)=-9.93577	identity=57.8947%	aln-len=38	UniProtKB	P14734	GO:0000122	PMID:11598957	TAS	-	P	negative regulation of transcription from RNA polymerase II promoter	Protein fork head	FKH_DROME|fkh|CG10002	protein	7227	FlyBase	-	-
RefPYTFcomp19401_c0_seq1	0-239	XLOC_000080	PYTL	PYTF	OK	121.62	155.251	0.352224	-0.474614	0.635062	0.95584	no	121.62	25.9182	217.321	OK	155.251	52.3576	258.144	gi|82697943|gb|ABB89006.1|	CXE carboxylesterase [Malus pumila]	log(E-value)=-9.47	identity=56.6038%	aln-len=53	UniProtKB	Q9FX94	GO:0004091	GO_REF:0000003	IEA	EC:3.1.1.1	F	carboxylesterase activity	Probable carboxylesterase 5	CXE5_ARATH|CXE5|At1g49660|F14J22.11	protein	3702	UniProtKB	-	-
RefPYTFcomp19712_c0_seq1	0-221	XLOC_000081	PYTL	PYTF	OK	114.893	277.122	1.27023	-1.43797	0.150441	0.946279	no	114.893	0	240.136	OK	277.122	122.501	431.744	gi|357511121|ref|XP_003625849.1|	hypothetical protein MTR_7g104960 [Medicago truncatula]	log(E-value)=-5.06	identity=71.875%	aln-len=32	-	-	-	-	-	-	-	-	-	-	-	-	-	-	-
RefPYTFcomp20892_c0_seq1	43-290	XLOC_000085	PYTL	PYTF	OK	41.2046	126.209	1.61493	-1.02202	0.306772	0.946279	no	41.2046	0	126.699	OK	126.209	37.5604	214.857	-	-	-	-	-	UniProtKB	Q869S5	GO:0000155	GO_REF:0000002	IEA	InterPro:IPR003661	F	phosphorelay sensor kinase activity	Hybrid signal transduction protein dokA	DOKA_DICDI|dokA|DDB_G0274101	protein	44689	InterPro	-	-
RefPYTFcomp21181_c0_seq1	0-221	XLOC_000086	PYTL	PYTF	OK	51.0637	179.314	1.81212	-0.879224	0.37928	0.946279	no	51.0637	0	191.84	OK	179.314	44.7332	313.896	-	-	-	-	-	UniProtKB	O85399	GO:0003674	GO_REF:0000015	ND	-	F	molecular_function	Putative uncharacterized protein	O85399_COXBE	protein	777	TIGR	-	-
RefPYTFcomp21201_c0_seq2	107-275	XLOC_000087	PYTL	PYTF	OK	195.633	624.414	1.67435	-0.807792	0.41921	0.946279	no	195.633	0	734.971	OK	624.414	118.579	1130.25	gi|53850020|emb|CAG28995.1|	deoxyhypusine synthase [Petasites hybridus]	log(E-value)=-20.95	identity=80%	aln-len=65	UniProtKB	Q9FI94	GO:0008612	GO_REF:0000002	IEA	InterPro:IPR002773	P	peptidyl-lysine modification to hypusine	Deoxyhypusine synthase	DHYS_ARATH|DHS|At5g05920|K18J17_7	protein	3702	InterPro	-	-
RefPYTFcomp21905_c0_seq1	0-202	XLOC_000089	PYTL	PYTF	OK	112.556	287.483	1.35283	-1.03412	0.301081	0.946279	no	112.556	0	300.751	OK	287.483	85.5564	489.409	-	-	-	-	-	UniProtKB	Q54XF2	GO:0000166	GO_REF:0000037	IEA	UniProtKB-KW:KW-0547	F	nucleotide binding	Guanylate kinase	KGUA_DICDI|guk1|gmkA|DDB_G0279001	protein	44689	UniProtKB	-	-
RefPYTFcomp21953_c0_seq1	0-423	XLOC_000090	PYTL	PYTF	OK	3.29452	9.33908	1.50321	-0.719676	0.471725	0.946279	no	3.29452	0	12.3771	OK	9.33908	1.06926	17.6089	gi|314910865|gb|ADT63129.1|	RNA polymerase beta subunit [Bidens cernua]	log(E-value)=-60.6	identity=98.3471%	aln-len=121	UniProtKB	P0C506	GO:0003677	GO_REF:0000002	IEA	InterPro:IPR000722|InterPro:IPR006592|InterPro:IPR007066|InterPro:IPR007080	F	DNA binding	DNA-directed RNA polymerase subunit beta'	RPOC1_ORYSJ|rpoC1|Nip037	protein	39947	InterPro	K03046	DNA-directed RNA polymerase subunit beta' [EC:2.7.7.6]
RefPYTFcomp22090_c0_seq1	0-446	XLOC_000092	PYTL	PYTF	OK	7.66975	8.77869	0.194826	-0.222249	0.82412	0.976398	no	7.66975	0.722163	14.6173	OK	8.77869	1.66711	15.8903	gi|297735401|emb|CBI17841.3|	unnamed protein product [Vitis vinifera]	log(E-value)=-13.87	identity=48.7179%	aln-len=78	UniProtKB	Q9ZQ19	GO:0000278	PMID:22589469	RCA	-	P	mitotic cell cycle	Replication protein A 32 kDa subunit A	RFA2A_ARATH|RPA2A|ROR1|RPA32A|At2g24490|T28I24.22	protein	3702	TAIR	-	-
RefPYTFcomp22307_c0_seq1	0-324	XLOC_000096	PYTL	PYTF	OK	16.9301	35.8588	1.08274	-0.807891	0.419153	0.946279	no	16.9301	0	45.2372	OK	35.8588	6.80973	64.9078	gi|147862664|emb|CAN79336.1|	hypothetical protein VITISV_026089 [Vitis vinifera]	log(E-value)=-33.12	identity=61.2613%	aln-len=111	UniProtKB	Q54XJ8	GO:0009055	GO_REF:0000002	IEA	InterPro:IPR000572	F	electron carrier activity	Putative uncharacterized protein	Q54XJ8_DICDI|DDB_0206266|DDB_G0278893	protein	44689	InterPro	-	-
RefPYTFcomp22324_c0_seq1	16-464	XLOC_000097	PYTL	PYTF	OK	295.18	342.174	0.213135	-1.78544	0.0741892	0.946279	no	295.18	259.432	330.927	OK	342.174	303.583	380.765	gi|357480675|ref|XP_003610623.1|	40S ribosomal protein S29 [Medicago truncatula]	log(E-value)=-26.05	identity=91.0714%	aln-len=56	UniProtKB	Q680P8	GO:0003735	GO_REF:0000002	IEA	InterPro:IPR001209	F	structural constituent of ribosome	40S ribosomal protein S29	RS29_ARATH|RPS29A|RPS29B|RPS29C|At3g43980|At3g44010|At4g33865|F17I5.3|T15B3.120|T15B3.150	protein	3702	InterPro	K02980	small subunit ribosomal protein S29e
RefPYTFcomp22367_c1_seq1	31-233	XLOC_000098	PYTL	PYTF	OK	75.0376	311.439	2.05327	-1.00388	0.315435	0.946279	no	75.0376	0	281.907	OK	311.439	105.031	517.847	gi|356524890|ref|XP_003531061.1|	PREDICTED: bidirectional sugar transporter N3-like [Glycine max]	log(E-value)=-8.31	identity=79.4118%	aln-len=34	UniProtKB	Q9FPN0	GO:0005886	GO_REF:0000037	IEA	UniProtKB-KW:KW-1003	C	plasma membrane	Bidirectional sugar transporter NEC1	NEC1_PETHY|NEC1	protein	4102	UniProtKB	-	-
RefPYTFcomp22373_c0_seq1	0-640	XLOC_000099	PYTL	PYTF	OK	6.0748	10.3041	0.762309	-1.44197	0.14931	0.946279	no	6.0748	2.55726	9.59234	OK	10.3041	5.67505	14.9331	gi|225448410|ref|XP_002270951.1|	PREDICTED: putative ABC1 protein At2g40090 isoform 1 [Vitis vinifera]	log(E-value)=-27.05	identity=65%	aln-len=100	UniProtKB	O04212	GO:0005215	PMID:11346655	ISS	-	F	transporter activity	Putative ABC1 protein At2g40090	Y2090_ARATH|At2g40090|T28M21.25	protein	3702	TAIR	K08869	aarF domain-containing kinase
RefPYTFcomp22387_c0_seq2	0-638	XLOC_000100	PYTL	PYTF	OK	1.52759	1.15161	-0.407602	0.155792	0.876197	0.981226	no	1.52759	0	4.69715	OK	1.15161	0	4.57754	gi|224104821|ref|XP_002313579.1|	predicted protein [Populus trichocarpa]	log(E-value)=-8.15	identity=70.8333%	aln-len=48	-	-	-	-	-	-	-	-	-	-	-	-	-	-	-
RefPYTFcomp22394_c0_seq1	0-264	XLOC_000101	PYTL	PYTF	OK	108.624	138.546	0.351022	-0.57122	0.56785	0.946839	no	108.624	38.6972	178.551	OK	138.546	61.2438	215.848	-	-	-	-	-	UniProtKB	P87179	GO:0004888	GO_REF:0000024	ISO	SGD:S000005534	F	transmembrane signaling receptor activity	Cell wall integrity and stress response component 1	WSC1_SCHPO|wsc1|SPBC30B4.01c|SPBC3D6.14c	protein	284812	PomBase	-	-
RefPYTFcomp22478_c0_seq1	0-565	XLOC_000102	PYTL	PYTF	OK	1.55408	5.3721	1.78943	-0.868213	0.385278	0.946279	no	1.55408	0	5.83849	OK	5.3721	1.34016	9.40403	gi|225463775|ref|XP_002267653.1|	PREDICTED: probably inactive leucine-rich repeat receptor-like protein kinase At2g25790-like [Vitis vinifera]	log(E-value)=-52.5192	identity=65.5172%	aln-len=116	UniProtKB	Q9FHL8	GO:0005618	PMID:14595688	IDA	-	C	cell wall	Leucine-rich repeat-containing protein	Q9FHL8_ARATH|AT5G23400|At5g23400	protein	3702	TAIR	-	-
RefPYTFcomp22555_c0_seq1	0-239	XLOC_000103	PYTL	PYTF	OK	46.7768	143.308	1.61526	-1.02222	0.306674	0.946279	no	46.7768	0	143.833	OK	143.308	42.6494	243.967	gi|357506543|ref|XP_003623560.1|	ATP-dependent DNA helicase PIF1 [Medicago truncatula]	log(E-value)=-20.02	identity=62.0253%	aln-len=79	UniProtKB	Q65XV4	GO:0004386	GO_REF:0000002	IEA	InterPro:IPR003840	F	helicase activity	Putative uncharacterized protein P0016H04.14	Q65XV4_ORYSJ|P0016H04.14	protein	39947	InterPro	-	-
RefPYTFcomp22558_c0_seq1	97-319	XLOC_000104	PYTL	PYTF	OK	50.1319	144.031	1.52258	-0.728949	0.466033	0.946279	no	50.1319	0	188.34	OK	144.031	16.4907	271.572	gi|297849622|ref|XP_002892692.1|	hypothetical protein ARALYDRAFT_471399 [Arabidopsis lyrata subsp. lyrata]	log(E-value)=-1	identity=71.4286%	aln-len=28	UniProtKB	P12978	GO:0006351	GO_REF:0000037	IEA	UniProtKB-KW:KW-0804	P	transcription, DNA-dependent	Epstein-Barr nuclear antigen 2	EBNA2_EBVB9|EBNA2|BYRF1	protein	10377	UniProtKB	-	-
RefPYTFcomp22605_c0_seq1	0-180	XLOC_000105	PYTL	PYTF	OK	692.753	1052.92	0.603989	-1.14741	0.251212	0.946279	no	692.753	302.879	1082.63	OK	1052.92	563.813	1542.04	gi|224082154|ref|XP_002306584.1|	predicted protein [Populus trichocarpa]	log(E-value)=-36.96	identity=98.7805%	aln-len=82	UniProtKB	O64476	GO:0003674	GO_REF:0000015	ND	-	F	molecular_function	Putative DNA2-NAM7 helicase family protein	O64476_ARATH|At2g19120|AT2G19120	protein	3702	TAIR	-	-
RefPYTFcomp22633_c0_seq1	0-309	XLOC_000106	PYTL	PYTF	OK	10.391	35.2622	1.76279	-0.606608	0.544111	0.946279	no	10.391	0	50.9843	OK	35.2622	0.573044	69.9514	gi|359489811|ref|XP_002275559.2|	PREDICTED: uncharacterized protein LOC100262014 [Vitis vinifera]	log(E-value)=-15.62	identity=54.7945%	aln-len=73	UniProtKB	Q5VRS8	GO:0008270	GO_REF:0000002	IEA	InterPro:IPR004181	F	zinc ion binding	Os06g0164000 protein	Q5VRS8_ORYSJ|OSJNBa0015I14.9|Os06g0164000|OsJ_20237	protein	39947	InterPro	-	-
RefPYTFcomp22776_c0_seq1	0-748	XLOC_000108	PYTL	PYTF	OK	12.4802	17.7066	0.504641	-1.49582	0.1347	0.946279	no	12.4802	8.00204	16.9584	OK	17.7066	12.3952	23.018	gi|356553003|ref|XP_003544848.1|	PREDICTED: uncharacterized protein LOC100818104 [Glycine max]	log(E-value)=-49.0079	identity=63.8655%	aln-len=119	UniProtKB	O36019	GO:0000747	PMID:17295836	IMP	-	P	conjugation with cellular fusion	Autophagy protein 13	ATG13_SCHPO|atg13|mug78|SPAC4F10.07c	protein	284812	PomBase	-	-
RefPYTFcomp22911_c0_seq1	0-567	XLOC_000110	PYTL	PYTF	OK	5.78474	2.90854	-0.991956	0.927472	0.353681	0.946279	no	5.78474	1.7109	9.85858	OK	2.90854	0	6.70347	gi|255586318|ref|XP_002533810.1|	nuclear receptor binding set domain containing protein 1, nsd, putative [Ricinus communis]	log(E-value)=-8.17	identity=72.2222%	aln-len=36	UniProtKB	Q9SD34	GO:0003676	GO_REF:0000002	IEA	InterPro:IPR000571	F	nucleic acid binding	Zinc finger CCCH domain-containing protein 44	C3H44_ARATH|At3g51120|F24M12.160	protein	3702	InterPro	-	-
RefPYTFcomp23093_c0_seq2	0-800	XLOC_000112	PYTL	PYTF	OK	19.8965	15.356	-0.373711	1.27899	0.200902	0.946279	no	19.8965	14.5978	25.1952	OK	15.356	10.6691	20.0429	-	-	-	-	-	UniProtKB	P78559	GO:0000226	GO_REF:0000002	IEA	InterPro:IPR015656|InterPro:IPR026074	P	microtubule cytoskeleton organization	Microtubule-associated protein 1A	MAP1A_HUMAN|MAP1A|MAP1L	protein	9606	InterPro	-	-
RefPYTFcomp23100_c0_seq1	0-228	XLOC_000113	PYTL	PYTF	OK	213.881	316.201	0.564037	-1.01056	0.312227	0.946279	no	213.881	86.0328	341.729	OK	316.201	160.85	471.552	gi|217075841|gb|ACJ86280.1|	unknown [Medicago truncatula]	log(E-value)=-16.19	identity=55.4054%	aln-len=74	UniProtKB	F4JLM5	GO:0000166	GO_REF:0000002	IEA	InterPro:IPR001412|InterPro:IPR002300|InterPro:IPR002301|InterPro:IPR009080|InterPro:IPR013155	F	nucleotide binding	Isoleucyl-tRNA synthetase	F4JLM5_ARATH|AT4G10320|At4g10320	protein	3702	InterPro	-	-
RefPYTFcomp23123_c0_seq1	0-651	XLOC_000114	PYTL	PYTF	OK	1.76592	6.28624	1.83178	-1.44067	0.149677	0.946279	no	1.76592	0	4.71854	OK	6.28624	2.77882	9.79367	gi|350535030|ref|NP_001234172.1|	endo-beta-1,4-D-glucanase precursor [Solanum lycopersicum]	log(E-value)=-79.33	identity=83.7349%	aln-len=166	UniProtKB	A2WM56	GO:0003824	GO_REF:0000002	IEA	InterPro:IPR008928|InterPro:IPR012341	F	catalytic activity	Putative uncharacterized protein	A2WM56_ORYSI|OsI_00928	protein	39946	InterPro	-	-
RefPYTFcomp23149_c0_seq1	1-190	XLOC_000115	PYTL	PYTF	OK	179.675	131.082	-0.45492	0.252186	0.800897	0.973482	no	179.675	0	432.842	OK	131.082	0	401.897	-	-	-	-	-	UniProtKB	Q91677	GO:0003677	GO_REF:0000002	IEA	InterPro:IPR008013	F	DNA binding	Transcription factor GATA-4	GATA4_XENLA|gata4	protein	8355	InterPro	-	-
RefPYTFcomp23224_c0_seq2	8-631	XLOC_000116	PYTL	PYTF	OK	3.515	2.40915	-0.544999	0.475662	0.634316	0.95584	no	3.515	0.330963	6.69904	OK	2.40915	0	5.55251	gi|357448411|ref|XP_003594481.1|	Glucose 6 phosphate/phosphate translocator-like protein [Medicago truncatula]	log(E-value)=-83.42	identity=85.3107%	aln-len=177	UniProtKB	Q9LF61	GO:0005215	GO_REF:0000002	IEA	InterPro:IPR004696	F	transporter activity	Xylulose 5-phosphate/phosphate translocator, chloroplastic	XPT_ARATH|XPT|RPT|At5g17630|K10A8.110	protein	3702	InterPro	K15283	solute carrier family 35, member E1
RefPYTFcomp23292_c0_seq1	32-208	XLOC_000117	PYTL	PYTF	OK	596.747	1047.68	0.812001	-1.35251	0.176213	0.946279	no	596.747	195.85	997.643	OK	1047.68	532.948	1562.4	gi|21599|emb|CAA79357.1|	UTP--glucose-1-phosphate uridylyltransferase [Solanum tuberosum]	log(E-value)=-14	identity=71.6981%	aln-len=53	UniProtKB	P57751	GO:0003983	GO_REF:0000003	IEA	EC:2.7.7.9	F	UTP:glucose-1-phosphate uridylyltransferase activity	UTP--glucose-1-phosphate uridylyltransferase 1	UGPA1_ARATH|At5g17310|MKP11.16	protein	3702	UniProtKB	-	-
RefPYTFcomp23350_c0_seq1	12-420	XLOC_000119	PYTL	PYTF	OK	19.6107	34.1391	0.799784	-1.55841	0.119137	0.946279	no	19.6107	8.57401	30.6473	OK	34.1391	19.2802	48.9979	-	-	-	-	-	UniProtKB	Q8I5C8	GO:0003674	GO_REF:0000015	ND	-	F	molecular_function	Conserved Plasmodium membrane protein	Q8I5C8_PLAF7|PFL1405w	protein	36329	GeneDB_Pfalciparum	-	-
RefPYTFcomp23425_c0_seq1	0-205	XLOC_000121	PYTL	PYTF	OK	105.384	224.313	1.08985	-0.813201	0.416103	0.946279	no	105.384	0	281.587	OK	224.313	42.5979	406.027	-	-	-	-	-	UniProtKB	Q9XI84	GO:0000023	PMID:22589469	RCA	-	P	maltose metabolic process	[Fructose-bisphosphate aldolase]-lysine N-methyltransferase, chloroplastic	RBCMT_ARATH|LSMT-L|RBCMT|At1g14030|F16A14.25|F7A19.12	protein	3702	TAIR	-	-
RefPYTFcomp23467_c0_seq1	0-204	XLOC_000123	PYTL	PYTF	OK	53.8482	229.232	2.08984	-0.726154	0.467744	0.946279	no	53.8482	0	264.211	OK	229.232	43.5322	414.932	-	-	-	-	-	UniProtKB	Q5APA6	GO:0000011	PMID:19040629	IMP	-	P	vacuole inheritance	Putative uncharacterized protein	Q5APA6_CANAL|CaO19.12322|CaO19.4859|orf19.4859	protein	237561	CGD	-	-
RefPYTFcomp23559_c0_seq1	21-347	XLOC_000125	PYTL	PYTF	OK	82.1992	100.957	0.296538	-0.63914	0.522732	0.946279	no	82.1992	43.2731	121.125	OK	100.957	57.0157	144.897	gi|89257442|gb|ABD64934.1|	ADP-ribosylation factor, putative [Brassica oleracea]	log(E-value)=-2.09192	identity=57.1429%	aln-len=21	UniProtKB	P22274	GO:0000166	GO_REF:0000037	IEA	UniProtKB-KW:KW-0547	F	nucleotide binding	ADP-ribosylation factor	ARF_CANAL|ARF1|CaO19.13805|CaO19.6447	protein	237561	UniProtKB	-	-
RefPYTFcomp23628_c0_seq1	0-305	XLOC_000126	PYTL	PYTF	OK	25.5486	41.8126	0.710694	-0.592022	0.553836	0.946279	no	25.5486	0	61.5474	OK	41.8126	4.78727	78.8379	gi|297737630|emb|CBI26831.3|	unnamed protein product [Vitis vinifera]	log(E-value)=-32.7978	identity=68.8312%	aln-len=77	UniProtKB	F4IAW1	GO:0005739	GO_REF:0000037	IEA	UniProtKB-KW:KW-0496	C	mitochondrion	Probable UDP-3-O-[3-hydroxymyristoyl] N-acetylglucosamine deacetylase 5	LPXC5_ARATH|LPXC5|At1g25210|F4F7.44	protein	3702	UniProtKB	-	-
RefPYTFcomp23640_c0_seq1	0-328	XLOC_000127	PYTL	PYTF	OK	18.6125	23.6425	0.345112	-0.266123	0.790144	0.971605	no	18.6125	0	44.838	OK	23.6425	0	50.0393	gi|225455064|ref|XP_002263969.1|	PREDICTED: F-box protein At5g07670 [Vitis vinifera]	log(E-value)=-15.33	identity=44.4444%	aln-len=36	UniProtKB	A2X7L1	GO:0003676	GO_REF:0000002	IEA	InterPro:IPR001650|InterPro:IPR011545	F	nucleic acid binding	Putative uncharacterized protein	A2X7L1_ORYSI|OsI_08201	protein	39946	InterPro	-	-
RefPYTFcomp23645_c0_seq1	9-505	XLOC_000128	PYTL	PYTF	OK	42.8647	46.0286	0.102741	-0.354265	0.72314	0.964278	no	42.8647	30.4625	55.2669	OK	46.0286	33.1799	58.8773	-	-	-	-	-	UniProtKB	Q9CS00	GO:0001933	GO_REF:0000019	IEA	Ensembl:ENSP00000415078	P	negative regulation of protein phosphorylation	Cactin	CATIN_MOUSE|Cactin	protein	10090	ENSEMBL	-	-
RefPYTFcomp23662_c1_seq1	0-280	XLOC_000129	PYTL	PYTF	OK	35.6742	84.4506	1.24323	-1.10684	0.268363	0.946279	no	35.6742	0	85.9402	OK	84.4506	28.4806	140.421	-	-	-	-	-	UniProtKB	O50008	GO:0003871	GO_REF:0000002	IEA	InterPro:IPR002629|InterPro:IPR006276|InterPro:IPR013215	F	5-methyltetrahydropteroyltriglutamate-homocysteine S-methyltransferase activity	5-methyltetrahydropteroyltriglutamate--homocysteine methyltransferase	METE_ARATH|CIMS|At5g17920|MPI7.9	protein	3702	InterPro	-	-
RefPYTFcomp23707_c1_seq1	0-237	XLOC_000130	PYTL	PYTF	OK	38.6634	86.3749	1.15964	-0.540484	0.588863	0.950734	no	38.6634	0	145.254	OK	86.3749	0	182.813	-	-	-	-	-	UniProtKB	Q9FX84	GO:0003677	GO_REF:0000002	IEA	InterPro:IPR009057	F	DNA binding	Myb family transcription factor	Q9FX84_ARATH|F14J22.20|At1g49560|AT1G49560	protein	3702	InterPro	-	-
RefPYTFcomp23717_c0_seq1	0-275	XLOC_000131	PYTL	PYTF	OK	49.1653	62.6835	0.350446	-0.345923	0.7294	0.964278	no	49.1653	0	102.759	OK	62.6835	7.17686	118.19	gi|255544602|ref|XP_002513362.1|	serine/threonine protein kinase, putative [Ricinus communis]	log(E-value)=0.96	identity=62.5%	aln-len=24	UniProtKB	E7FB98	GO:0000139	GO_REF:0000039	IEA	UniProtKB-SubCell:SL-0134	C	Golgi membrane	UbiA prenyltransferase domain-containing protein 1	UBIA1_DANRE|ubiad1|bar|reh	protein	7955	UniProtKB	-	-
RefPYTFcomp23770_c0_seq1	0-542	XLOC_000132	PYTL	PYTF	OK	26.7678	32.0512	0.259879	-0.802446	0.422295	0.946279	no	26.7678	17.8889	35.6468	OK	32.0512	22.3538	41.7487	gi|224138842|ref|XP_002322915.1|	predicted protein [Populus trichocarpa]	log(E-value)=-7.42	identity=52.8302%	aln-len=53	UniProtKB	Q1JPP8	GO:0005515	PMID:20706207	IPI	AGI_LocusCode:AT1G56000	F	protein binding	At5g02220	Q1JPP8_ARATH|AT5G02220|At5g02220	protein	3702	TAIR	-	-
RefPYTFcomp23825_c0_seq2	3-395	XLOC_000133	PYTL	PYTF	OK	45.7087	61.7863	0.43482	-1.12219	0.261781	0.946279	no	45.7087	27.1168	64.3005	OK	61.7863	40.1091	83.4635	gi|18399675|ref|NP_565510.1|	kinesin motor family protein [Arabidopsis thaliana]	log(E-value)=-11.45	identity=81.5789%	aln-len=38	UniProtKB	Q9SJU0	GO:0000166	GO_REF:0000038	IEA	UniProtKB-KW:KW-0547	F	nucleotide binding	Centromeric protein E	Q9SJU0_ARATH|At2g21380|AT2G21380	protein	3702	UniProtKB	-	-
RefPYTFcomp23834_c0_seq1	22-870	XLOC_000134	PYTL	PYTF	OK	2.83834	4.98967	0.813897	-1.30482	0.191953	0.946279	no	2.83834	0.839471	4.83721	OK	4.98967	2.48597	7.49337	gi|255562960|ref|XP_002522485.1|	pattern formation protein, putative [Ricinus communis]	log(E-value)=-63.76	identity=60.1942%	aln-len=206	UniProtKB	Q42510	GO:0000278	PMID:22589469	RCA	-	P	mitotic cell cycle	ARF guanine-nucleotide exchange factor GNOM	GNOM_ARATH|GN|EMB30|GBF3|MIZ2|VAN7|At1g13980|F16A14.20|F7A19.7	protein	3702	TAIR	-	-
RefPYTFcomp23939_c0_seq1	0-354	XLOC_000135	PYTL	PYTF	OK	19.3017	28.8727	0.58098	-0.717575	0.47302	0.946279	no	19.3017	1.8174	36.786	OK	28.8727	9.73719	48.0083	-	-	-	-	-	UniProtKB	Q7Y0C1	GO:0003677	GO_REF:0000002	IEA	InterPro:IPR003851	F	DNA binding	Putative Dof zinc finger protein	Q7Y0C1_ORYSJ|OSJNBa0079B15.26	protein	39947	InterPro	-	-
RefPYTFcomp23959_c0_seq1	0-164	XLOC_000136	PYTL	PYTF	OK	227.41	798.348	1.81172	-0.879029	0.379385	0.946279	no	227.41	0	854.353	OK	798.348	199.162	1397.53	gi|115458702|ref|NP_001052951.1|	Os04g0452400 [Oryza sativa Japonica Group]	log(E-value)=-4.25	identity=95.8333%	aln-len=24	UniProtKB	O24454	GO:0004221	GO_REF:0000002	IEA	InterPro:IPR001394|InterPro:IPR018200	F	ubiquitin thiolesterase activity	Ubiquitin carboxyl-terminal hydrolase 3	UBP3_ARATH|UBP3|At4g39910|T5J17.80	protein	3702	InterPro	-	-
RefPYTFcomp24034_c0_seq1	4-280	XLOC_000137	PYTL	PYTF	OK	161.61	96.1511	-0.74914	1.31824	0.187424	0.946279	no	161.61	85.0782	238.141	OK	96.1511	35.6142	156.688	gi|224119532|ref|XP_002331184.1|	predicted protein [Populus trichocarpa]	log(E-value)=-18.8581	identity=75%	aln-len=72	UniProtKB	Q9LJH8	GO:0000166	GO_REF:0000002	IEA	InterPro:IPR012677	F	nucleotide binding	AT3g14100/MAG2_5	Q9LJH8_ARATH|AT3G14100|At3g14100	protein	3702	InterPro	-	-
RefPYTFcomp24129_c0_seq1	6-158	XLOC_000139	PYTL	PYTF	OK	482.652	1600.96	1.72988	-1.10099	0.270902	0.946279	no	482.652	0	1484.1	OK	1600.96	539.915	2662	-	-	-	-	-	UniProtKB	Q9W2I5	GO:0000166	GO_REF:0000002	IEA	InterPro:IPR003593	F	nucleotide binding	CG10505	Q9W2I5_DROME|CG10505|Dmel_CG10505	protein	7227	InterPro	-	-
RefPYTFcomp24211_c0_seq1	0-474	XLOC_000140	PYTL	PYTF	OK	8.22415	5.1743	-0.668502	0.691266	0.489399	0.946279	no	8.22415	2.12082	14.3275	OK	5.1743	0	10.9514	gi|388493030|gb|AFK34581.1|	unknown [Lotus japonicus]	log(E-value)=-29.76	identity=75.2941%	aln-len=85	UniProtKB	Q9SLA1	GO:0003824	GO_REF:0000002	IEA	InterPro:IPR001932	F	catalytic activity	Probable protein phosphatase 2C 22	P2C22_ARATH|At2g25620|F3N11.7	protein	3702	InterPro	-	-
RefPYTFcomp24218_c0_seq1	0-355	XLOC_000141	PYTL	PYTF	OK	24.1949	15.3103	-0.660203	0.682685	0.494806	0.946279	no	24.1949	6.2393	42.1505	OK	15.3103	0	32.4042	gi|356516766|ref|XP_003527064.1|	PREDICTED: ABC transporter A family member 2-like [Glycine max]	log(E-value)=-35.33	identity=70.1754%	aln-len=114	UniProtKB	Q6ZIW1	GO:0000166	GO_REF:0000002	IEA	InterPro:IPR003593	F	nucleotide binding	Os08g0398000 protein	Q6ZIW1_ORYSJ|OJ1198_B10.9|Os08g0398000|OsJ_27205	protein	39947	InterPro	-	-
RefPYTFcomp24286_c0_seq1	19-1190	XLOC_000142	PYTL	PYTF	OK	21.6019	20.8232	-0.0529719	0.27181	0.785768	0.971605	no	21.6019	17.5163	25.6876	OK	20.8232	16.8058	24.8405	gi|356500805|ref|XP_003519221.1|	PREDICTED: uncharacterized protein LOC100777719 [Glycine max]	log(E-value)=-146.1	identity=85.6688%	aln-len=314	UniProtKB	Q9C5G8	GO:0008150	GO_REF:0000015	ND	-	P	biological_process	Transducin/WD40 domain-containing protein-like protein	Q9C5G8_ARATH|AT3G54190|At3g54190	protein	3702	TAIR	-	-
RefPYTFcomp24307_c0_seq1	0-229	XLOC_000143	PYTL	PYTF	OK	55.3129	141.245	1.35251	-0.841777	0.399913	0.946279	no	55.3129	0	170.08	OK	141.245	26.8231	255.668	gi|359472604|ref|XP_003631174.1|	PREDICTED: uncharacterized protein LOC100852986 [Vitis vinifera]	log(E-value)=-8.54	identity=39.7059%	aln-len=68	GR_protein	Q7X6W0	GO:0005739	GR_REF:7047	RCA	-	C	mitochondrion	OSJNBa0061G20.1 protein	OSJNBa0034E24.22 protein|OSJNBA0034E24.22	protein	4530	GR	-	-
RefPYTFcomp24309_c0_seq1	19-556	XLOC_000144	PYTL	PYTF	OK	43.8049	29.9919	-0.546516	1.8519	0.0640406	0.946279	no	43.8049	32.4509	55.1589	OK	29.9919	20.4986	39.4852	gi|356505102|ref|XP_003521331.1|	PREDICTED: 26S proteasome regulatory subunit 4 homolog A-like [Glycine max]	log(E-value)=-79.52	identity=93.865%	aln-len=163	UniProtKB	Q9SZD4	GO:0000166	GO_REF:0000002	IEA	InterPro:IPR003593	F	nucleotide binding	26S proteasome regulatory subunit 4 homolog A	PRS4A_ARATH|RPT2A|HLR|At4g29040|F19B15.70|F25O24.6	protein	3702	InterPro	-	-
RefPYTFcomp24349_c0_seq1	0-539	XLOC_000146	PYTL	PYTF	OK	1.29041	4.32644	1.74535	-0.600605	0.548103	0.946279	no	1.29041	0	6.33152	OK	4.32644	0.0703086	8.58257	gi|225456199|ref|XP_002282832.1|	PREDICTED: uncharacterized protein LOC100262931 [Vitis vinifera]	log(E-value)=-54.28	identity=61.7978%	aln-len=178	GR_protein	B9FSA9	GO:0005739	GR_REF:7047	RCA	-	C	mitochondrion	Putative uncharacterized protein	-	protein	39947	GR	-	-
RefPYTFcomp24381_c0_seq1	0-448	XLOC_000147	PYTL	PYTF	OK	4.12839	14.7265	1.83476	-1.44302	0.149015	0.946279	no	4.12839	0	11.031	OK	14.7265	6.50979	22.9431	gi|225453299|ref|XP_002268330.1|	PREDICTED: probable receptor-like protein kinase At5g47070 [Vitis vinifera]	log(E-value)=-33.94	identity=75.2688%	aln-len=93	UniProtKB	Q69SG8	GO:0000166	GO_REF:0000038	IEA	UniProtKB-KW:KW-0547	F	nucleotide binding	Putative uncharacterized protein OJ1112_E07.14	Q69SG8_ORYSJ|OJ1112_E07.14|Os09g0533600|P0515E01.33|OsJ_30123	protein	39947	UniProtKB	-	-
RefPYTFcomp24655_c0_seq1	9-618	XLOC_000149	PYTL	PYTF	OK	3.67238	9.22976	1.32958	-1.78863	0.0736737	0.946279	no	3.67238	0.345781	6.99897	OK	9.22976	4.69514	13.7644	gi|79321495|ref|NP_001031302.1|	putative protein phosphatase 2C 18 [Arabidopsis thaliana]	log(E-value)=-0.19	identity=82.6087%	aln-len=23	UniProtKB	Q9SA22	GO:0003824	GO_REF:0000002	IEA	InterPro:IPR001932	F	catalytic activity	Probable protein phosphatase 2C 6	P2C06_ARATH|At1g16220|F3O9.3	protein	3702	InterPro	-	-
RefPYTFcomp24668_c0_seq1	45-425	XLOC_000150	PYTL	PYTF	OK	8.6819	9.39588	0.114017	-0.0823087	0.934401	0.990984	no	8.6819	0	20.915	OK	9.39588	0	21.6552	gi|255559567|ref|XP_002520803.1|	Biotin carboxyl carrier protein of acetyl-CoA carboxylase, putative [Ricinus communis]	log(E-value)=-13.76	identity=82.2222%	aln-len=45	UniProtKB	Q93W03	GO:0009507	PMID:18431481	IDA	-	C	chloroplast	AT3g56130/F18O21_90	Q93W03_ARATH|AT3G56130|At3g56130	protein	3702	TAIR	-	-
RefPYTFcomp24722_c0_seq1	2-414	XLOC_000151	PYTL	PYTF	OK	13.5255	15.911	0.234343	-0.343906	0.730917	0.964278	no	13.5255	4.00031	23.0507	OK	15.911	5.89341	25.9286	gi|311893257|dbj|BAJ25798.1|	putative non-specific lipid-transfer protein type 2 subfamily [Nicotiana tabacum]	log(E-value)=-20.38	identity=51.7241%	aln-len=87	UniProtKB	Q9LJQ3	GO:0006508	GO_REF:0000038	IEA	UniProtKB-KW:KW-0645	P	proteolysis	Lipid transfer protein	Q9LJQ3_ARATH|AT3G18280|At3g18280	protein	3702	UniProtKB	-	-
RefPYTFcomp24735_c0_seq1	0-229	XLOC_000152	PYTL	PYTF	OK	110.626	127.121	0.200511	-0.209634	0.833953	0.976544	no	110.626	1.44438	219.807	OK	127.121	14.5545	239.687	gi|15233004|ref|NP_189486.1|	leucine-rich repeat protein kinase-like protein [Arabidopsis thaliana]	log(E-value)=-4.13	identity=61.1111%	aln-len=36	UniProtKB	Q9LSI9	GO:0004672	GO_REF:0000002	IEA	InterPro:IPR000719|InterPro:IPR001245	F	protein kinase activity	Leucine-rich repeat protein kinase-like protein	Q9LSI9_ARATH|At3g28450/MFJ20_13|LRR-RLK|AT3G28450|At3g28450	protein	3702	InterPro	-	-
RefPYTFcomp24799_c0_seq1	24-499	XLOC_000153	PYTL	PYTF	OK	4.67322	2.20512	-1.08356	0.466893	0.640577	0.95584	no	4.67322	0	10.3988	OK	2.20512	0	8.7651	gi|224109226|ref|XP_002315128.1|	predicted protein [Populus trichocarpa]	log(E-value)=0.15	identity=48.4848%	aln-len=33	-	-	-	-	-	-	-	-	-	-	-	-	-	-	-
RefPYTFcomp24814_c0_seq1	16-204	XLOC_000155	PYTL	PYTF	OK	316.228	504.66	0.674346	-0.904466	0.365748	0.946279	no	316.228	50.4294	582.027	OK	504.66	201.104	808.216	gi|297743167|emb|CBI36034.3|	unnamed protein product [Vitis vinifera]	log(E-value)=-16.5428	identity=92.8571%	aln-len=14	UniProtKB	Q0WVW9	GO:0000166	GO_REF:0000002	IEA	InterPro:IPR003593	F	nucleotide binding	DNA repair protein-like	Q0WVW9_ARATH|AT5G50340|At5g50340	protein	3702	InterPro	-	-
RefPYTFcomp24876_c0_seq1	0-711	XLOC_000156	PYTL	PYTF	OK	3.5243	4.11067	0.222035	-0.309358	0.757049	0.966107	no	3.5243	0.908836	6.13977	OK	4.11067	1.3863	6.83503	gi|225441042|ref|XP_002277826.1|	PREDICTED: uncharacterized protein LOC100264768 [Vitis vinifera]	log(E-value)=-63.59	identity=78.6585%	aln-len=164	UniProtKB	Q0JDG0	GO:0005737	GO_REF:0000002	IEA	InterPro:IPR015963	C	cytoplasm	Os04g0405800 protein	Q0JDG0_ORYSJ|Os04g0405800	protein	39947	InterPro	-	-
RefPYTFcomp24923_c0_seq1	9-199	XLOC_000157	PYTL	PYTF	OK	225.087	319.308	0.504465	-0.514925	0.606605	0.955734	no	225.087	0	470.45	OK	319.308	60.6379	577.978	gi|147841711|emb|CAN60577.1|	hypothetical protein VITISV_034773 [Vitis vinifera]	log(E-value)=-8.31	identity=73.3333%	aln-len=45	UniProtKB	F4JLM5	GO:0000166	GO_REF:0000002	IEA	InterPro:IPR001412|InterPro:IPR002300|InterPro:IPR002301|InterPro:IPR009080|InterPro:IPR013155	F	nucleotide binding	Isoleucyl-tRNA synthetase	F4JLM5_ARATH|AT4G10320|At4g10320	protein	3702	InterPro	-	-
RefPYTFcomp24969_c0_seq1	0-524	XLOC_000159	PYTL	PYTF	OK	1.37541	4.03559	1.55292	-0.529854	0.596213	0.951583	no	1.37541	0	6.74857	OK	4.03559	0	8.54132	gi|323500685|gb|ADX86908.1|	cyclin [Helianthus annuus]	log(E-value)=-43.65	identity=88.6598%	aln-len=97	UniProtKB	Q0DH40	GO:0000079	GO_REF:0000002	IEA	InterPro:IPR014400	P	regulation of cyclin-dependent protein serine/threonine kinase activity	Cyclin-B1-5	CCB15_ORYSJ|CYCB1-5|LOC_Os05g41390|Os05g0493500|OSJNBa0088I06.19|OsJ_018267	protein	39947	InterPro	-	-
RefPYTFcomp25092_c0_seq1	14-451	XLOC_000160	PYTL	PYTF	OK	29.6721	36.4331	0.29614	-0.730655	0.46499	0.946279	no	29.6721	17.3129	42.0314	OK	36.4331	22.6939	50.1723	gi|255634759|gb|ACU17741.1|	unknown [Glycine max]	log(E-value)=-30.9664	identity=85.1852%	aln-len=27	UniProtKB	O48773	GO:0003756	GO_REF:0000003	IEA	EC:5.3.4.1	F	protein disulfide isomerase activity	Protein disulfide-isomerase 2-3	PDI23_ARATH|PDIL2-3|PDI9|PDIL5-2|At2g32920|T21L14.14	protein	3702	UniProtKB	-	-
RefPYTFcomp25198_c0_seq1	3-231	XLOC_000161	PYTL	PYTF	OK	56.2844	186.846	1.73104	-1.10173	0.270579	0.946279	no	56.2844	0	173.067	OK	186.846	63.013	310.68	gi|166245160|dbj|BAG06272.1|	cellulose synthase Z632 [Zinnia elegans]	log(E-value)=-37.88	identity=98.7013%	aln-len=77	UniProtKB	O48947	GO:0005886	GO_REF:0000037	IEA	UniProtKB-KW:KW-1003	C	plasma membrane	Cellulose synthase A catalytic subunit 2 [UDP-forming]	CESA2_ARATH|CESA2|ATHA|At4g39350|T22F8.250	protein	3702	UniProtKB	-	-
RefPYTFcomp25208_c0_seq1	0-258	XLOC_000162	PYTL	PYTF	OK	20.9306	89.0071	2.08831	-0.725622	0.46807	0.946279	no	20.9306	0	102.698	OK	89.0071	16.9028	161.111	gi|255551707|ref|XP_002516899.1|	Cullin-1, putative [Ricinus communis]	log(E-value)=-31.61	identity=98.4848%	aln-len=66	UniProtKB	Q94AH6	GO:0000151	PMID:10398681	IPI	-	C	ubiquitin ligase complex	Cullin-1	CUL1_ARATH|CUL1|At4g02570|T10P11.26	protein	3702	TAIR	-	-
RefPYTFcomp25241_c0_seq1	1-762	XLOC_000163	PYTL	PYTF	OK	21.791	25.3927	0.220682	-0.84937	0.395675	0.946279	no	21.791	16.0197	27.5623	OK	25.3927	19.1941	31.5913	gi|115470090|ref|NP_001058644.1|	Os06g0728600 [Oryza sativa Japonica Group]	log(E-value)=-6.09711	identity=40%	aln-len=50	UniProtKB	Q9LM78	GO:0005509	GO_REF:0000002	IEA	InterPro:IPR002048|InterPro:IPR011992	F	calcium ion binding	F2D10.25	Q9LM78_ARATH|At1g20760|AT1G20760	protein	3702	InterPro	-	-
RefPYTFcomp25321_c0_seq1	4-260	XLOC_000164	PYTL	PYTF	OK	114.999	55.0201	-1.06359	1.0047	0.315042	0.946279	no	114.999	37.7422	192.255	OK	55.0201	0	126.808	-	-	-	-	-	UniProtKB	P54673	GO:0000166	GO_REF:0000037	IEA	UniProtKB-KW:KW-0547	F	nucleotide binding	Phosphatidylinositol 3-kinase 1	PI3K1_DICDI|pikA|pik1|DDB_G0278727	protein	44689	UniProtKB	-	-
RefPYTFcomp25458_c0_seq1	63-233	XLOC_000165	PYTL	PYTF	OK	318.808	814.104	1.35253	-1.21493	0.224393	0.946279	no	318.808	0	768.019	OK	814.104	301.543	1326.67	-	-	-	-	-	UniProtKB	Q8IE74	GO:0016020	PMID:12368867	ISS	-	C	membrane	Uncharacterized protein	Q8IE74_PLAF7|MAL13P1.133	protein	36329	GeneDB_Pfalciparum	-	-
RefPYTFcomp25506_c1_seq1	12-433	XLOC_000166	PYTL	PYTF	OK	5.02087	9.48919	0.918349	-0.672883	0.501021	0.946279	no	5.02087	0	13.4157	OK	9.48919	1.08645	17.8919	gi|255541011|ref|XP_002511570.1|	ATP binding protein, putative [Ricinus communis]	log(E-value)=-64.78	identity=83.0986%	aln-len=142	UniProtKB	B9DFI7	GO:0000139	GO_REF:0000039	IEA	UniProtKB-SubCell:SL-0134	C	Golgi membrane	Probable methyltransferase PMT2	PMT2_ARATH|At1g26850|T2P11.4	protein	3702	UniProtKB	-	-
RefPYTFcomp25581_c0_seq2	0-342	XLOC_000167	PYTL	PYTF	OK	6.3749	18.8584	1.56474	-0.533887	0.59342	0.951565	no	6.3749	0	31.279	OK	18.8584	0	39.9139	gi|357500125|ref|XP_003620351.1|	hypothetical protein MTR_6g081810 [Medicago truncatula]	log(E-value)=-3.23693	identity=76.9231%	aln-len=13	UniProtKB	Q651I6	GO:0005886	GO_REF:0000035	IEA	EnsemblPlants:AT5G52450.1	C	plasma membrane	cDNA clone:J013109D22, full insert sequence	Q651I6_ORYSJ|B1423D04.35|Os06g0494400	protein	39947	EnsemblPlants/Gramene	-	-
RefPYTFcomp25623_c1_seq1	13-273	XLOC_000168	PYTL	PYTF	OK	88.061	155.542	0.820731	-1.19148	0.233465	0.946279	no	88.061	18.7665	157.355	OK	155.542	71.3934	239.691	gi|15230370|ref|NP_191326.1|	C2H2-type zinc finger protein [Arabidopsis thaliana]	log(E-value)=-50.75	identity=95.5556%	aln-len=90	UniProtKB	Q9SVY1	GO:0003676	GO_REF:0000002	IEA	InterPro:IPR013087	F	nucleic acid binding	WIP2 protein	Q9SVY1_ARATH|F15B8.140|NTT|WIP2|At3g57670|AT3G57670	protein	3702	InterPro	-	-
RefPYTFcomp25642_c0_seq2	0-488	XLOC_000169	PYTL	PYTF	OK	16.8811	19.8669	0.234959	-0.510316	0.60983	0.95584	no	16.8811	8.99996	24.7621	OK	19.8669	11.2199	28.5138	gi|225433684|ref|XP_002266620.1|	PREDICTED: uncharacterized WD repeat-containing protein C2A9.03 [Vitis vinifera]	log(E-value)=-3.79	identity=59.322%	aln-len=59	UniProtKB	F4K6D8	GO:0080008	PMID:18223036	ISS	AGI_LocusCode:AT4G15900	C	Cul4-RING ubiquitin ligase complex	Transducin/WD40 domain-containing protein	F4K6D8_ARATH|AT5G56190|At5g56190	protein	3702	TAIR	-	-
RefPYTFcomp25699_c2_seq1	0-834	XLOC_000170	PYTL	PYTF	OK	15.7261	18.0409	0.198111	-0.690299	0.490006	0.946279	no	15.7261	11.1467	20.3055	OK	18.0409	13.15	22.9318	gi|255543805|ref|XP_002512965.1|	vacuolar proton atpase, putative [Ricinus communis]	log(E-value)=-71.5806	identity=91.129%	aln-len=124	UniProtKB	Q8W4S4	GO:0000220	GO_REF:0000002	IEA	InterPro:IPR026028	C	vacuolar proton-transporting V-type ATPase, V0 domain	Vacuolar proton ATPase a3	VHAA3_ARATH|VHA-a3|At4g39080|F19H22.180	protein	3702	InterPro	K02154	V-type H+-transporting ATPase subunit I [EC:3.6.3.14]
RefPYTFcomp25712_c2_seq1	4-286	XLOC_000171	PYTL	PYTF	OK	114.036	94.7906	-0.266679	0.458923	0.646289	0.95584	no	114.036	52.9299	175.143	OK	94.7906	37.7734	151.808	gi|294890014|ref|XP_002773040.1|	mucin-3A, putative [Perkinsus marinus ATCC 50983]	log(E-value)=-0.77	identity=47.2727%	aln-len=55	UniProtKB	Q23915	GO:0000166	GO_REF:0000037	IEA	UniProtKB-KW:KW-0547	F	nucleotide binding	Probable serine/threonine-protein kinase kinX	KINX_DICDI|kinX|DDB_G0283391	protein	44689	UniProtKB	-	-
RefPYTFcomp25871_c0_seq1	8-398	XLOC_000172	PYTL	PYTF	OK	23.3335	28.0397	0.265065	-0.48239	0.629529	0.95584	no	23.3335	10.2017	36.4653	OK	28.0397	13.6456	42.4337	gi|115479863|ref|NP_001063525.1|	Os09g0487500 [Oryza sativa Japonica Group]	log(E-value)=-4.6	identity=88.4615%	aln-len=26	UniProtKB	Q8L3S7	GO:0005739	PMID:12837548	IDA	-	C	mitochondrion	Uncharacterized protein	Q8L3S7_ARATH|AT3G57785|At3g57785	protein	3702	TAIR	-	-
RefPYTFcomp25885_c0_seq1	53-450	XLOC_000173	PYTL	PYTF	OK	1.03499	5.22166	2.33488	-0.246011	0.805674	0.974416	no	1.03499	0	14.4838	OK	5.22166	0	16.0096	-	-	-	-	-	UniProtKB	O94440	GO:0003674	GO_REF:0000015	ND	-	F	molecular_function	Uncharacterized protein C637.03	YFE3_SCHPO|SPAC637.03	protein	284812	PomBase	-	-
RefPYTFcomp25894_c0_seq1	7-269	XLOC_000174	PYTL	PYTF	OK	85.5183	134.257	0.65069	-0.923991	0.355491	0.946279	no	85.5183	18.2247	152.812	OK	134.257	56.6812	211.832	gi|255556918|ref|XP_002519492.1|	histidyl-tRNA synthetase, putative [Ricinus communis]	log(E-value)=-17.5882	identity=58.9286%	aln-len=56	UniProtKB	O82413	GO:0000166	GO_REF:0000002	IEA	InterPro:IPR002314	F	nucleotide binding	Putative histidyl-tRNA synthetase	O82413_ARATH|HRS1|F12M12_70|At3g46100|AT3G46100	protein	3702	InterPro	-	-
RefPYTFcomp25921_c0_seq1	0-252	XLOC_000175	PYTL	PYTF	OK	61.0634	253.235	2.05209	-2.17569	0.0295782	0.890587	no	61.0634	0	135.878	OK	253.235	137.584	368.885	gi|297737941|emb|CBI27142.3|	unnamed protein product [Vitis vinifera]	log(E-value)=-33.58	identity=90.2439%	aln-len=82	GR_protein	B9FYM0	GO:0005739	GR_REF:7047	RCA	-	C	mitochondrion	Putative uncharacterized protein	-	protein	39947	GR	-	-
RefPYTFcomp25951_c1_seq1	0-384	XLOC_000176	PYTL	PYTF	OK	8.29754	17.9548	1.11361	-0.980563	0.326808	0.946279	no	8.29754	0	19.989	OK	17.9548	5.34345	30.5661	gi|147862852|emb|CAN82989.1|	hypothetical protein VITISV_011715 [Vitis vinifera]	log(E-value)=-4.14	identity=68.75%	aln-len=32	UniProtKB	Q680Q4	GO:0003676	GO_REF:0000002	IEA	InterPro:IPR003034	F	nucleic acid binding	E3 SUMO-protein ligase SIZ1	SIZ1_ARATH|SIZ1|At5g60410|At5g60420|MUF9.5|MUF9.70	protein	3702	InterPro	-	-
RefPYTFcomp25955_c0_seq2	123-453	XLOC_000177	PYTL	PYTF	OK	10.3143	22.9225	1.15211	-0.536975	0.591285	0.950995	no	10.3143	0	38.7497	OK	22.9225	0	48.5155	gi|224094503|ref|XP_002310171.1|	predicted protein [Populus trichocarpa]	log(E-value)=-13.5465	identity=57.8947%	aln-len=38	UniProtKB	Q9FGD5	GO:0003824	GO_REF:0000002	IEA	InterPro:IPR015421	F	catalytic activity	Emb|CAB16785.1	Q9FGD5_ARATH|AT5G66950|At5g66950	protein	3702	InterPro	-	-
RefPYTFcomp26015_c0_seq1	0-119	XLOC_000179	PYTL	PYTF	OK	5351.87	20433.1	1.9328	-0.941817	0.346286	0.946279	no	5351.87	0	20106.3	OK	20433.1	6081.02	34785.3	gi|376397918|gb|EHT10548.1|	hypothetical protein HMPREF9694_03037 [Klebsiella oxytoca 10-5250]	log(E-value)=0.85	identity=48.1481%	aln-len=27	-	-	-	-	-	-	-	-	-	-	-	-	-	-	-
RefPYTFcomp26034_c0_seq1	0-170	XLOC_000180	PYTL	PYTF	OK	227.72	872.255	1.93749	-1.24331	0.213753	0.946279	no	227.72	0	700.21	OK	872.255	347.588	1396.92	gi|356519978|ref|XP_003528645.1|	PREDICTED: uncharacterized protein LOC100809377 [Glycine max]	log(E-value)=-26.87	identity=81.6901%	aln-len=71	GR_protein	Q0DRX9	GO:0016023	GR_REF:7047	RCA	-	C	cytoplasmic membrane-bounded vesicle	Os03g0346900 protein	LOC_Os03g22560	protein	39947	GR	-	-
RefPYTFcomp26160_c0_seq1	13-230	XLOC_000181	PYTL	PYTF	OK	151.409	316.395	1.06328	-1.39704	0.162402	0.946279	no	151.409	14.2563	288.562	OK	316.395	145.224	487.566	gi|357129104|ref|XP_003566207.1|	PREDICTED: uncharacterized protein At4g28440-like [Brachypodium distachyon]	log(E-value)=0.04	identity=89.4737%	aln-len=19	UniProtKB	O49453	GO:0005829	PMID:21166475	IDA	-	C	cytosol	Uncharacterized protein At4g28440	Y4844_ARATH|At4g28440|F20O9.120	protein	3702	TAIR	-	-
RefPYTFcomp26164_c0_seq2	0-323	XLOC_000182	PYTL	PYTF	OK	8.58835	32.7464	1.93088	-0.668244	0.503978	0.946279	no	8.58835	0	42.1394	OK	32.7464	3.74925	61.7436	gi|255547638|ref|XP_002514876.1|	transcription factor, putative [Ricinus communis]	log(E-value)=-9.35	identity=68.75%	aln-len=48	UniProtKB	Q9LSD5	GO:0000987	PMID:22718775	IDA	-	F	core promoter proximal region sequence-specific DNA binding	Transcription factor TCP20	TCP20_ARATH|TCP20|PCF1|At3g27010|MOJ10.8	protein	3702	TAIR	-	-
RefPYTFcomp26216_c0_seq1	0-689	XLOC_000183	PYTL	PYTF	OK	270.624	289.197	0.0957599	-1.18633	0.23549	0.946279	no	270.624	248.899	292.35	OK	289.197	266.652	311.741	-	-	-	-	-	UniProtKB	Q28640	GO:0002839	GO_REF:0000024	ISS	UniProtKB:P04196	P	positive regulation of immune response to tumor cell	Histidine-rich glycoprotein	HRG_RABIT|HRG	protein	9986	UniProtKB	-	-
RefPYTFcomp26218_c0_seq1	0-146	XLOC_000184	PYTL	PYTF	OK	799.072	2038.96	1.35143	-1.03305	0.301579	0.946279	no	799.072	0	2135.12	OK	2038.96	606.805	3471.11	-	-	-	-	-	GR_protein	A3C2K0	GO:0016023	GR_REF:7047	RCA	-	C	cytoplasmic membrane-bounded vesicle	Hypothetical protein	-	protein	39947	GR	-	-
RefPYTFcomp26253_c1_seq1	0-213	XLOC_000185	PYTL	PYTF	OK	44.646	190.055	2.08982	-0.726147	0.467749	0.946279	no	44.646	0	219.059	OK	190.055	36.0923	344.018	gi|225441205|ref|XP_002266505.1|	PREDICTED: ABC transporter B family member 1-like [Vitis vinifera]	log(E-value)=-25.71	identity=84.058%	aln-len=69	UniProtKB	Q9ZR72	GO:0000166	GO_REF:0000002	IEA	InterPro:IPR003593	F	nucleotide binding	ABC transporter B family member 1	AB1B_ARATH|ABCB1|MDR1|PGP1|At2g36910|T1J8.9	protein	3702	InterPro	-	-
RefPYTFcomp26340_c0_seq1	2-347	XLOC_000186	PYTL	PYTF	OK	50.584	56.4108	0.15729	-0.3066	0.759148	0.966305	no	50.584	24.5732	76.5948	OK	56.4108	28.6959	84.1257	gi|5668671|dbj|BAA82639.1|	Beta-tubulin [Zinnia elegans]	log(E-value)=-61.77	identity=99.1525%	aln-len=118	UniProtKB	P37832	GO:0000166	GO_REF:0000037	IEA	UniProtKB-KW:KW-0547	F	nucleotide binding	Tubulin beta-7 chain	TBB7_ORYSJ|TUBB7|TUB7|LOC_Os03g56810|Os03g0780600|OSJNBa0091J19.2	protein	39947	UniProtKB	-	-
RefPYTFcomp26356_c0_seq1	0-365	XLOC_000188	PYTL	PYTF	OK	8.98053	22.7063	1.33822	-1.02295	0.306331	0.946279	no	8.98053	0	23.996	OK	22.7063	6.75752	38.6551	gi|146297796|ref|YP_001192387.1|	signal transduction histidine kinase [Flavobacterium johnsoniae UW101]	log(E-value)=0.73	identity=38.5965%	aln-len=57	-	-	-	-	-	-	-	-	-	-	-	-	-	-	-
RefPYTFcomp26366_c0_seq1	3-419	XLOC_000189	PYTL	PYTF	OK	3.48668	12.0833	1.79308	-0.869987	0.384307	0.946279	no	3.48668	0	13.099	OK	12.0833	3.01438	21.1521	gi|15232764|ref|NP_187594.1|	protein kinase family protein [Arabidopsis thaliana]	log(E-value)=-16.32	identity=41.8367%	aln-len=98	UniProtKB	Q9SF86	GO:0000166	GO_REF:0000038	IEA	UniProtKB-KW:KW-0547	F	nucleotide binding	Putative uncharacterized protein At3g09830	Q9SF86_ARATH|F8A24.12|At3g09830|AT3G09830	protein	3702	UniProtKB	-	-
RefPYTFcomp26442_c0_seq1	3-367	XLOC_000190	PYTL	PYTF	OK	19.7258	19.1844	-0.0401498	0.0492841	0.960693	0.992887	no	19.7258	4.20373	35.2479	OK	19.1844	3.6432	34.7256	gi|225452988|ref|XP_002262784.1|	PREDICTED: uncharacterized protein LOC100258751 [Vitis vinifera]	log(E-value)=-36.8403	identity=87.1795%	aln-len=39	UniProtKB	A2XWW3	GO:0003676	GO_REF:0000002	IEA	InterPro:IPR001878	F	nucleic acid binding	Putative uncharacterized protein	A2XWW3_ORYSI|OsI_17150	protein	39946	InterPro	-	-
RefPYTFcomp26466_c0_seq1	0-440	XLOC_000191	PYTL	PYTF	OK	4.35801	0	-1.79769e+308	-1.79769e+308	0.115814	0.946279	no	4.35801	0	11.6446	OK	0	0	0	gi|359496946|ref|XP_002268844.2|	PREDICTED: putative membrane-bound O-acyltransferase C24H6.01c, partial [Vitis vinifera]	log(E-value)=-26.99	identity=76.9231%	aln-len=78	UniProtKB	Q8RY80	GO:0006891	PMID:22589469	RCA	-	P	intra-Golgi vesicle-mediated transport	Putative uncharacterized protein At1g57600	Q8RY80_ARATH|AT1G57600|At1g57600	protein	3702	TAIR	-	-
RefPYTFcomp26481_c0_seq1	0-329	XLOC_000192	PYTL	PYTF	OK	39.2798	73.1709	0.897481	-1.44894	0.147355	0.946279	no	39.2798	11.6174	66.9422	OK	73.1709	37.2217	109.12	gi|224054811|ref|XP_002298368.1|	predicted protein [Populus trichocarpa]	log(E-value)=-56.2	identity=99.0909%	aln-len=110	UniProtKB	Q9SN95	GO:0003824	GO_REF:0000002	IEA	InterPro:IPR001509	F	catalytic activity	UDP-glucuronic acid decarboxylase 5	UXS5_ARATH|UXS5|At3g46440|F18L15.160	protein	3702	InterPro	-	-
RefPYTFcomp26492_c0_seq1	0-709	XLOC_000193	PYTL	PYTF	OK	3.54138	4.13062	0.222044	-0.309371	0.757039	0.966107	no	3.54138	0.91324	6.16953	OK	4.13062	1.39303	6.8682	gi|297744126|emb|CBI37096.3|	unnamed protein product [Vitis vinifera]	log(E-value)=-53.85	identity=71.8121%	aln-len=149	UniProtKB	Q8VZQ8	GO:0006457	PMID:22589469	RCA	-	P	protein folding	Tetratricopeptide repeat-containing protein	Q8VZQ8_ARATH|AT2G31240|At2g31240	protein	3702	TAIR	-	-
RefPYTFcomp26503_c0_seq1	20-330	XLOC_000194	PYTL	PYTF	OK	10.2553	39.1492	1.93261	-0.668841	0.503597	0.946279	no	10.2553	0	50.3186	OK	39.1492	4.48233	73.816	gi|255571610|ref|XP_002526751.1|	conserved hypothetical protein [Ricinus communis]	log(E-value)=-0.54	identity=72%	aln-len=25	UniProtKB	Q0J0R1	GO:0005739	GO_REF:0000035	IEA	EnsemblPlants:AT2G42310.1	C	mitochondrion	cDNA clone:002-139-D10, full insert sequence	Q0J0R1_ORYSJ|Os09g0487500	protein	39947	EnsemblPlants/Gramene	-	-
RefPYTFcomp26562_c0_seq1	61-505	XLOC_000195	PYTL	PYTF	OK	1.41337	6.22853	2.13976	-0.47185	0.637034	0.95584	no	1.41337	0	10.1574	OK	6.22853	0	13.1827	gi|255587930|ref|XP_002534444.1|	hypothetical protein RCOM_1143060 [Ricinus communis]	log(E-value)=-29.76	identity=68.4211%	aln-len=95	UniProtKB	Q9LZ71	GO:0042744	PMID:22589469	RCA	-	P	hydrogen peroxide catabolic process	Putative uncharacterized protein At5g04550; T32M21_140	Q9LZ71_ARATH|T32M21_140|At5g04550/T32M21_140|At5g04550|AT5G04550	protein	3702	TAIR	-	-
RefPYTFcomp26655_c2_seq1	0-506	XLOC_000196	PYTL	PYTF	OK	4.48036	1.87836	-1.25414	0.548747	0.583179	0.949849	no	4.48036	0	9.3643	OK	1.87836	0	7.46628	gi|217071700|gb|ACJ84210.1|	unknown [Medicago truncatula]	log(E-value)=-54.91	identity=73.6486%	aln-len=148	UniProtKB	Q9C9X3	GO:0005509	GO_REF:0000002	IEA	InterPro:IPR001464|InterPro:IPR018252|InterPro:IPR018502	F	calcium ion binding	Annexin D5	ANXD5_ARATH|ANN5|ANNAT5|At1g68090|T23K23.6	protein	3702	InterPro	-	-
RefPYTFcomp26719_c0_seq1	0-205	XLOC_000197	PYTL	PYTF	OK	52.6921	246.744	2.22735	-0.776206	0.437627	0.946279	no	52.6921	0	258.538	OK	246.744	61.5546	431.933	gi|357018004|ref|YP_004935023.1|	NADH dehydrogenase subunit 5 (mitochondrion) [Wuchereria bancrofti]	log(E-value)=0.96	identity=50%	aln-len=30	UniProtKB	B9FVD5	GO:0016787	GO_REF:0000002	IEA	InterPro:IPR004843	F	hydrolase activity	Putative uncharacterized protein	B9FVD5_ORYSJ|OsJ_22999	protein	39947	InterPro	-	-
RefPYTFcomp26793_c1_seq1	0-473	XLOC_000199	PYTL	PYTF	OK	1.18152	4.46029	1.91649	-0.420199	0.67434	0.958982	no	1.18152	0	8.49122	OK	4.46029	0	10.2799	gi|255571020|ref|XP_002526461.1|	conserved hypothetical protein [Ricinus communis]	log(E-value)=-55.62	identity=82.9787%	aln-len=141	UniProtKB	Q4VY51	GO:0005634	GO_REF:0000037	IEA	UniProtKB-KW:KW-0539	C	nucleus	Probable ion channel SYM8	SYM8_PEA|SYM8|DMI1	protein	3888	UniProtKB	-	-
RefPYTFcomp26799_c0_seq1	15-476	XLOC_000200	PYTL	PYTF	OK	3.16893	5.5839	0.817276	-0.480853	0.630621	0.95584	no	3.16893	0	9.74407	OK	5.5839	0	11.8183	-	-	-	-	-	UniProtKB	Q55AX2	GO:0003674	GO_REF:0000015	ND	-	F	molecular_function	Histone-lysine N-methyltransferase, H3 lysine-79 specific	DOT1L_DICDI|dotA|KMT4|dot1|DDB_G0271626	protein	44689	dictyBase	-	-
RefPYTFcomp26806_c0_seq1	1-347	XLOC_000201	PYTL	PYTF	OK	131.393	186.665	0.506569	-1.66273	0.0963666	0.946279	no	131.393	88.84	173.945	OK	186.665	136.06	237.27	gi|15232883|ref|NP_186880.1|	developmental protein SEPALLATA 2 [Arabidopsis thaliana]	log(E-value)=-28.14	identity=95.5882%	aln-len=68	UniProtKB	Q6EUV7	GO:0003677	GO_REF:0000002	IEA	InterPro:IPR002100	F	DNA binding	MADS domain protein	Q6EUV7_GERHY|grcd2	protein	18101	InterPro	-	-
RefPYTFcomp26819_c1_seq1	0-161	XLOC_000202	PYTL	PYTF	OK	384.82	900.523	1.22658	-0.927799	0.353512	0.946279	no	384.82	0	1028.24	OK	900.523	224.651	1576.39	gi|255576879|ref|XP_002529325.1|	transferase, putative [Ricinus communis]	log(E-value)=-21.65	identity=75%	aln-len=64	UniProtKB	Q0WT40	GO:0000139	GO_REF:0000039	IEA	UniProtKB-SubCell:SL-0134	C	Golgi membrane	Cellulose synthase-like protein B5	CSLB5_ARATH|CSLB5|At4g15290|FCAALL.256|dl3690c	protein	3702	UniProtKB	-	-
RefPYTFcomp26884_c0_seq1	43-270	XLOC_000203	PYTL	PYTF	OK	137.474	146.274	0.0895195	-0.106308	0.915338	0.990437	no	137.474	21.9232	253.025	OK	146.274	27.7781	264.771	-	-	-	-	-	UniProtKB	Q8IKT4	GO:0005506	GO_REF:0000002	IEA	InterPro:IPR002871|InterPro:IPR011339	F	iron ion binding	NifU protein, putative	Q8IKT4_PLAF7|PF14_0518	protein	36329	InterPro	-	-
RefPYTFcomp26903_c0_seq1	0-379	XLOC_000204	PYTL	PYTF	OK	10.038	22.1814	1.14387	-1.15118	0.249659	0.946279	no	10.038	0	22.3366	OK	22.1814	8.21594	36.1468	gi|351722801|ref|NP_001238536.1|	receptor-like kinase [Glycine max]	log(E-value)=-44.42	identity=51.6667%	aln-len=180	UniProtKB	Q40234	GO:0004672	GO_REF:0000002	IEA	InterPro:IPR000719|InterPro:IPR001245	F	protein kinase activity	Pto disease resistance protein	Q40234_SOLPI|Pto	protein	4084	InterPro	-	-
RefPYTFcomp26976_c0_seq1	5-326	XLOC_000205	PYTL	PYTF	OK	8.83647	22.466	1.3462	-0.453111	0.650469	0.95584	no	8.83647	0	43.3569	OK	22.466	0	51.7786	-	-	-	-	-	UniProtKB	P10105	GO:0001709	PMID:14642751	TAS	-	P	cell fate determination	Homeotic protein labial	LAB_DROME|lab|CG1264	protein	7227	FlyBase	-	-
RefPYTFcomp26996_c1_seq1	0-366	XLOC_000207	PYTL	PYTF	OK	2.95329	5.59977	0.923044	-0.186403	0.852129	0.979418	no	2.95329	0	21.2243	OK	5.59977	0	22.2585	gi|224085906|ref|XP_002307733.1|	predicted protein [Populus trichocarpa]	log(E-value)=-15.0825	identity=60.6061%	aln-len=33	UniProtKB	Q8VZM2	GO:0003677	GO_REF:0000002	IEA	InterPro:IPR017923	F	DNA binding	Putative uncharacterized protein At4g24200	Q8VZM2_ARATH|AT4G24200|At4g24200	protein	3702	InterPro	-	-
RefPYTFcomp27036_c0_seq1	0-812	XLOC_000208	PYTL	PYTF	OK	3470.1	3615.35	0.0591601	-1.70771	0.0876905	0.946279	no	3470.1	3351.87	3588.32	OK	3615.35	3492.98	3737.72	gi|56606540|gb|AAW02792.1|	dormancy-associated protein [Codonopsis lanceolata]	log(E-value)=-24.4618	identity=54.8387%	aln-len=31	-	-	-	-	-	-	-	-	-	-	-	-	-	-	-
RefPYTFcomp27038_c0_seq1	27-257	XLOC_000209	PYTL	PYTF	OK	141.35	222.118	0.652057	-0.925932	0.354481	0.946279	no	141.35	30.1228	252.576	OK	222.118	93.7748	350.461	gi|356566163|ref|XP_003551304.1|	PREDICTED: phosphomethylpyrimidine synthase-like [Glycine max]	log(E-value)=-7.14	identity=55.3571%	aln-len=56	UniProtKB	O82392	GO:0000023	PMID:22589469	RCA	-	P	maltose metabolic process	Phosphomethylpyrimidine synthase, chloroplastic	THIC_ARATH|THIC|PY|At2g29630|T27A16.27	protein	3702	TAIR	-	-
RefPYTFcomp27045_c0_seq1	34-293	XLOC_000210	PYTL	PYTF	OK	1615.5	1710.11	0.0821081	-0.493129	0.621921	0.95584	no	1615.5	1349.07	1881.92	OK	1710.11	1433.93	1986.28	gi|56112439|gb|AAV71174.1|	elongation factor 1-alpha [Lotus corniculatus]	log(E-value)=-48.78	identity=97.8947%	aln-len=95	UniProtKB	O64937	GO:0000166	GO_REF:0000037	IEA	UniProtKB-KW:KW-0547	F	nucleotide binding	Elongation factor 1-alpha	EF1A_ORYSJ|REFA1|REFA2|REFA3|REFA4|LOC_Os03g08010|LOC_Os03g08020|LOC_Os03g08050|LOC_Os03g08060|Os03g0177400|Os03g0177500|Os03g0177900|Os03g0178000	protein	39947	UniProtKB	-	-
RefPYTFcomp27163_c0_seq1	3-265	XLOC_000211	PYTL	PYTF	OK	72.3616	125.866	0.798589	-1.01813	0.308616	0.946279	no	72.3616	6.81337	137.91	OK	125.866	50.1567	201.575	gi|356566120|ref|XP_003551283.1|	PREDICTED: cysteine-rich repeat secretory protein 55-like [Glycine max]	log(E-value)=-22.46	identity=55.0562%	aln-len=89	UniProtKB	Q9LV60	GO:0005576	GO_REF:0000037	IEA	UniProtKB-KW:KW-0964	C	extracellular region	Cysteine-rich repeat secretory protein 55	CRR55_ARATH|CRRSP55|At5g48540|MJE7.18	protein	3702	UniProtKB	-	-
RefPYTFcomp27218_c0_seq1	0-298	XLOC_000212	PYTL	PYTF	OK	11.9999	50.9356	2.08566	-0.724701	0.468636	0.946279	no	11.9999	0	58.8783	OK	50.9356	9.67288	92.1983	-	-	-	-	-	UniProtKB	E7EXT2	GO:0000993	GO_REF:0000024	ISS	UniProtKB:Q2YD98	F	RNA polymerase II core binding	UV-stimulated scaffold protein A	UVSSA_DANRE|uvssa|si:dkey-18h19.2	protein	7955	UniProtKB	-	-
RefPYTFcomp27221_c0_seq1	0-476	XLOC_000213	PYTL	PYTF	OK	1.16181	2.92375	1.33145	-0.282986	0.777187	0.970744	no	1.16181	0	8.34951	OK	2.92375	0	8.96421	gi|115453133|ref|NP_001050167.1|	Os03g0363700 [Oryza sativa Japonica Group]	log(E-value)=-4.49	identity=50%	aln-len=48	-	-	-	-	-	-	-	-	-	-	-	-	-	-	-
RefPYTFcomp27270_c0_seq1	11-332	XLOC_000215	PYTL	PYTF	OK	76.5827	104.841	0.453117	-0.93608	0.349232	0.946279	no	76.5827	37.9224	115.243	OK	104.841	58.4897	151.193	gi|340053705|emb|CCC47998.1|	hypothetical protein TVY486_0502040 [Trypanosoma vivax Y486]	log(E-value)=0.402907	identity=58.8235%	aln-len=17	GR_protein	B8ARZ6	GO:0016020	GR_REF:8210	RCA	-	C	membrane	Putative uncharacterized protein	-	protein	39946	GR	-	-
RefPYTFcomp27331_c0_seq1	0-242	XLOC_000217	PYTL	PYTF	OK	26.7444	113.791	2.08907	-0.725888	0.467907	0.946279	no	26.7444	0	131.224	OK	113.791	21.6093	205.972	gi|87240963|gb|ABD32821.1|	H+-transporting two-sector ATPase, alpha/beta subunit, central region [Medicago truncatula]	log(E-value)=-3.79	identity=40%	aln-len=50	UniProtKB	Q6I5S8	GO:0003676	GO_REF:0000002	IEA	InterPro:IPR012337	F	nucleic acid binding	Putative polyprotein	Q6I5S8_ORYSJ|OJ1387_F08.16	protein	39947	InterPro	-	-
RefPYTFcomp27376_c0_seq1	3-234	XLOC_000218	PYTL	PYTF	OK	106.881	122.815	0.200479	-0.209601	0.833979	0.976544	no	106.881	1.39549	212.366	OK	122.815	14.0615	231.568	gi|224108275|ref|XP_002314784.1|	predicted protein [Populus trichocarpa]	log(E-value)=-28.3196	identity=100%	aln-len=22	UniProtKB	F4IPA6	GO:0005774	PMID:17151019	IDA	-	C	vacuolar membrane	Uncharacterized protein	F4IPA6_ARATH|AT2G01690|At2g01690	protein	3702	TAIR	-	-
RefPYTFcomp27465_c0_seq1	39-358	XLOC_000219	PYTL	PYTF	OK	15.1447	46.214	1.60951	-1.01859	0.308398	0.946279	no	15.1447	0	46.5681	OK	46.214	13.7535	78.6744	-	-	-	-	-	UniProtKB	Q8LCE4	GO:0005886	GO_REF:0000037	IEA	UniProtKB-KW:KW-1003	C	plasma membrane	Classical arabinogalactan protein 5	AGP5_ARATH|AGP5|At1g35230|T9I1.2	protein	3702	UniProtKB	-	-
RefPYTFcomp27517_c0_seq1	1-223	XLOC_000220	PYTL	PYTF	OK	62.6649	176.038	1.49016	-0.936257	0.349141	0.946279	no	62.6649	0	192.687	OK	176.038	43.9159	308.161	gi|356561671|ref|XP_003549103.1|	PREDICTED: uncharacterized protein LOC100777881 [Glycine max]	log(E-value)=-5.99	identity=46.6667%	aln-len=45	GR_protein	B8BL28	GO:0016023	GR_REF:7047	RCA	-	C	cytoplasmic membrane-bounded vesicle	Putative uncharacterized protein	-	protein	39946	GR	-	-
RefPYTFcomp27662_c0_seq1	27-253	XLOC_000222	PYTL	PYTF	OK	163.247	297.768	0.867129	-1.33215	0.18281	0.946279	no	163.247	42.0977	284.397	OK	297.768	144.91	450.626	gi|225445452|ref|XP_002285091.1|	PREDICTED: uncharacterized protein LOC100261198 [Vitis vinifera]	log(E-value)=-26.74	identity=67.8571%	aln-len=84	UniProtKB	Q84VV3	GO:0006661	PMID:22589469	RCA	-	P	phosphatidylinositol biosynthetic process	Uncharacterized protein	Q84VV3_ARATH|AT5G20120|At5g20120	protein	3702	TAIR	-	-
RefPYTFcomp27899_c0_seq1	0-563	XLOC_000223	PYTL	PYTF	OK	0.782866	3.44429	2.13737	-0.471324	0.637409	0.95584	no	0.782866	0	5.62619	OK	3.44429	0	7.28985	gi|225454601|ref|XP_002265002.1|	PREDICTED: tuftelin-interacting protein 11-like [Vitis vinifera]	log(E-value)=-34.3803	identity=64%	aln-len=75	UniProtKB	Q9SHG6	GO:0000398	PMID:23110899	IMP	-	P	mRNA splicing, via spliceosome	Tuftelin-interacting protein 11	Q9SHG6_ARATH|F20D23.23|At1g17070|AT1G17070	protein	3702	TAIR	-	-
RefPYTFcomp28045_c0_seq1	0-783	XLOC_000225	PYTL	PYTF	OK	168.164	170.782	0.0222931	-0.24218	0.808641	0.974909	no	168.164	152.939	183.388	OK	170.782	155.424	186.141	gi|165875038|gb|ABY68420.1|	At1g04370-like protein [Arabidopsis lyrata]	log(E-value)=-0.62	identity=48.7179%	aln-len=39	UniProtKB	Q9LSX0	GO:0003677	GO_REF:0000002	IEA	InterPro:IPR016177	F	DNA binding	Ethylene-responsive transcription factor ERF096	ERF96_ARATH|ERF096|At5g43410|MWF20.11	protein	3702	InterPro	-	-
RefPYTFcomp28130_c0_seq1	0-476	XLOC_000228	PYTL	PYTF	OK	23.817	21.1972	-0.168122	0.389073	0.697222	0.964278	no	23.817	14.0144	33.6196	OK	21.1972	11.9712	30.4231	gi|147779298|emb|CAN76800.1|	hypothetical protein VITISV_043026 [Vitis vinifera]	log(E-value)=-33.94	identity=62.7273%	aln-len=110	UniProtKB	Q9SQ64	GO:0005737	GO_REF:0000037	IEA	UniProtKB-KW:KW-0963	C	cytoplasm	Non-functional NADPH-dependent codeinone reductase 2	COR2_PAPSO|COR2	protein	3469	UniProtKB	-	-
RefPYTFcomp28180_c0_seq1	0-253	XLOC_000231	PYTL	PYTF	OK	120.294	230.239	0.936561	-1.58043	0.114009	0.946279	no	120.294	39.4802	201.109	OK	230.239	121.375	339.103	-	-	-	-	-	UniProtKB	O22759	GO:0003676	GO_REF:0000002	IEA	InterPro:IPR013087	F	nucleic acid binding	Putative zinc finger protein	O22759_ARATH|T10P11.4|AT4g02670|IDD12|At4g02670|AT4G02670	protein	3702	InterPro	-	-
RefPYTFcomp28205_c0_seq1	0-324	XLOC_000232	PYTL	PYTF	OK	47.9686	71.7175	0.580235	-0.976932	0.328603	0.946279	no	47.9686	17.0888	78.8484	OK	71.7175	34.9016	108.533	gi|145695037|gb|ABP94018.1|	O-methyltransferase [Citrus sinensis x Citrus reticulata]	log(E-value)=-26.4	identity=48.8%	aln-len=125	UniProtKB	Q9FK25	GO:0005634	PMID:15610358	IDA	-	C	nucleus	Flavone 3'-O-methyltransferase 1	OMT1_ARATH|OMT1|COMT1|At5g54160|K18G13.3	protein	3702	TAIR	-	-
RefPYTFcomp28214_c0_seq1	0-350	XLOC_000233	PYTL	PYTF	OK	14.9385	26.012	0.80014	-0.772014	0.440106	0.946279	no	14.9385	0	33.2411	OK	26.012	6.48915	45.5348	gi|147793048|emb|CAN62134.1|	hypothetical protein VITISV_043718 [Vitis vinifera]	log(E-value)=-45.77	identity=88.8889%	aln-len=99	UniProtKB	Q9LUM0	GO:0000166	GO_REF:0000037	IEA	UniProtKB-KW:KW-0547	F	nucleotide binding	1-phosphatidylinositol-3-phosphate 5-kinase FAB1B	FAB1B_ARATH|FAB1B|At3g14270|MLN21.6	protein	3702	UniProtKB	-	-
RefPYTFcomp28214_c2_seq1	0-243	XLOC_000234	PYTL	PYTF	OK	140.388	145.591	0.0525028	-0.0771268	0.938523	0.990984	no	140.388	46.0747	234.701	OK	145.591	49.0998	242.082	gi|242079361|ref|XP_002444449.1|	hypothetical protein SORBIDRAFT_07g022110 [Sorghum bicolor]	log(E-value)=-43.68	identity=91.0112%	aln-len=89	UniProtKB	Q0WUR5	GO:0000166	GO_REF:0000037	IEA	UniProtKB-KW:KW-0547	F	nucleotide binding	1-phosphatidylinositol-3-phosphate 5-kinase FAB1A	FAB1A_ARATH|FAB1A|At4g33240|F4I10.170	protein	3702	UniProtKB	-	-
RefPYTFcomp28260_c0_seq1	0-297	XLOC_000235	PYTL	PYTF	OK	16.2117	30.9678	0.933738	-0.424399	0.671275	0.958982	no	16.2117	0	60.9052	OK	30.9678	0	71.3732	gi|255580913|ref|XP_002531275.1|	ATP binding protein, putative [Ricinus communis]	log(E-value)=-10.17	identity=47.7778%	aln-len=90	UniProtKB	Q3E8W4	GO:0000166	GO_REF:0000037	IEA	UniProtKB-KW:KW-0547	F	nucleotide binding	Receptor-like protein kinase ANXUR2	ANX2_ARATH|ANX2|At5g28680|F4I4.60	protein	3702	UniProtKB	-	-
RefPYTFcomp28264_c1_seq1	2-389	XLOC_000236	PYTL	PYTF	OK	18.3537	18.8195	0.036163	-0.0531235	0.957633	0.992887	no	18.3537	6.02361	30.6837	OK	18.8195	6.3468	31.2923	gi|225439825|ref|XP_002274179.1|	PREDICTED: protein GPR107-like [Vitis vinifera]	log(E-value)=-47.97	identity=74.4%	aln-len=125	UniProtKB	F4JY11	GO:0002237	PMID:22206669	IEP	-	P	response to molecule of bacterial origin	Putative lung seven transmembrane receptor	F4JY11_ARATH|AT5G18520|At5g18520	protein	3702	TAIR	-	-
RefPYTFcomp28296_c0_seq1	0-326	XLOC_000237	PYTL	PYTF	OK	128.779	76.5877	-0.749709	1.66552	0.0958083	0.946279	no	128.779	79.2333	178.324	OK	76.5877	38.9599	114.216	gi|390134561|gb|AFL56268.1|	ABI1-like protein [Cirsium arvense]	log(E-value)=-41.82	identity=82.3009%	aln-len=113	UniProtKB	Q9CAJ0	GO:0003824	GO_REF:0000002	IEA	InterPro:IPR001932	F	catalytic activity	Protein phosphatase 2C 16	P2C16_ARATH|HAB1|P2C-HA|At1g72770|F28P22.4	protein	3702	InterPro	-	-
RefPYTFcomp28304_c0_seq1	0-220	XLOC_000238	PYTL	PYTF	OK	195.08	332.145	0.76775	-1.22129	0.221977	0.946279	no	195.08	57.697	332.462	OK	332.145	161.64	502.651	gi|40644582|emb|CAD89877.1|	RNA polymerase II, second largest subunit [Philadelphus sp. Oxelman 2326]	log(E-value)=-31.03	identity=91.6667%	aln-len=72	UniProtKB	P38420	GO:0000394	PMID:22589469	RCA	-	P	RNA splicing, via endonucleolytic cleavage and ligation	DNA-directed RNA polymerase II subunit RPB2	RPB2_ARATH|RPB135|EMB1989|RP140|RPB2|At4g21710|F17L22.170	protein	3702	TAIR	-	-
RefPYTFcomp28323_c0_seq1	0-319	XLOC_000239	PYTL	PYTF	OK	36.3473	61.6186	0.761516	-1.03501	0.300666	0.946279	no	36.3473	5.79637	66.8983	OK	61.6186	26.0145	97.2227	gi|225464367|ref|XP_002265676.1|	PREDICTED: secologanin synthase-like [Vitis vinifera]	log(E-value)=-18.86	identity=66.1765%	aln-len=68	UniProtKB	Q9LUC6	GO:0000041	PMID:22589469	RCA	-	P	transition metal ion transport	Cytochrome P450, family 72, subfamily A, polypeptide 14	Q9LUC6_ARATH|CYP72A14|AT3G14680|At3g14680	protein	3702	TAIR	-	-
RefPYTFcomp28324_c0_seq1	0-200	XLOC_000240	PYTL	PYTF	OK	157.003	250.615	0.674682	-0.636788	0.524263	0.946279	no	157.003	0	349.361	OK	250.615	47.5928	453.636	gi|37806272|dbj|BAC99788.1|	WD-40 repeat protein-like [Oryza sativa Japonica Group]	log(E-value)=-5.99	identity=96.5517%	aln-len=29	UniProtKB	Q0WV90	GO:0005515	PMID:22065421	IPI	AGI_LocusCode:AT1G04100	F	protein binding	Topless-related protein 1	TPR1_ARATH|TPR1|MOS10|At1g80490|F7H12|T21F11.18	protein	3702	TAIR	-	-
RefPYTFcomp28369_c0_seq2	42-406	XLOC_000241	PYTL	PYTF	OK	7.58685	24.9397	1.71687	-1.09271	0.27452	0.946279	no	7.58685	0	23.3286	OK	24.9397	8.41081	41.4687	-	-	-	-	-	UniProtKB	Q54MH3	GO:0000166	GO_REF:0000002	IEA	InterPro:IPR003593	F	nucleotide binding	Putative pre-mRNA-splicing factor ATP-dependent RNA helicase DHX16	DHX16_DICDI|dhx16|DDB_G0285937	protein	44689	InterPro	-	-
RefPYTFcomp28387_c0_seq1	9-592	XLOC_000242	PYTL	PYTF	OK	187.526	214.639	0.194825	-1.78042	0.0750076	0.946279	no	187.526	166.772	208.28	OK	214.639	192.371	236.908	gi|145594356|ref|YP_001158653.1|	protein-export membrane protein SecD [Salinispora tropica CNB-440]	log(E-value)=0.94	identity=38.7755%	aln-len=49	UniProtKB	P0CK11	GO:0004197	GO_REF:0000002	IEA	InterPro:IPR001456|InterPro:IPR002540	F	cysteine-type endopeptidase activity	P3N-PIPO polyprotein	MVP_TUMVJ	protein	12230	InterPro	-	-
RefPYTFcomp28397_c0_seq1	0-215	XLOC_000243	PYTL	PYTF	OK	57.2284	182.71	1.67475	-0.807985	0.419099	0.946279	no	57.2284	0	215	OK	182.71	34.6973	330.722	gi|8843857|dbj|BAA97383.1|	unnamed protein product [Arabidopsis thaliana]	log(E-value)=-18.98	identity=77.5862%	aln-len=58	UniProtKB	F4KBW6	GO:0005515	PMID:21189294	IPI	AGI_LocusCode:At1g80670	F	protein binding	Uncharacterized protein	F4KBW6_ARATH|AT5G51200|At5g51200	protein	3702	TAIR	-	-
RefPYTFcomp28412_c0_seq1	0-448	XLOC_000244	PYTL	PYTF	OK	3.44032	11.2614	1.71077	-1.08883	0.27623	0.946279	no	3.44032	0	10.5786	OK	11.2614	3.79785	18.725	-	-	-	-	-	UniProtKB	Q8IL22	GO:0004812	GO_REF:0000002	IEA	InterPro:IPR006195	F	aminoacyl-tRNA ligase activity	Histidine--tRNA ligase, putative	Q8IL22_PLAF7|PF14_0428	protein	36329	InterPro	-	-
RefPYTFcomp28471_c0_seq1	4-354	XLOC_000246	PYTL	PYTF	OK	56.0194	82.7654	0.563101	-1.26198	0.206955	0.946279	no	56.0194	29.491	82.5479	OK	82.7654	49.8282	115.703	gi|359487017|ref|XP_002263912.2|	PREDICTED: ubiquitin carboxyl-terminal hydrolase 12-like [Vitis vinifera]	log(E-value)=-54.11	identity=88.9831%	aln-len=118	UniProtKB	Q7EZJ0	GO:0004221	GO_REF:0000002	IEA	InterPro:IPR001394|InterPro:IPR018200	F	ubiquitin thiolesterase activity	Putative ubiquitin-specific protease	Q7EZJ0_ORYSJ|P0428D12.118	protein	39947	InterPro	-	-
RefPYTFcomp28514_c0_seq1	0-425	XLOC_000247	PYTL	PYTF	OK	23.5149	32.6885	0.475208	-1.03657	0.299938	0.946279	no	23.5149	12.213	34.8168	OK	32.6885	19.0959	46.2811	gi|335353076|gb|AEH42667.1|	mitogen-activated protein kinase 10 [Solanum lycopersicum]	log(E-value)=-25.12	identity=83.5821%	aln-len=67	UniProtKB	Q9LUC3	GO:0000165	GO_REF:0000002	IEA	InterPro:IPR003527	P	MAPK cascade	Mitogen-activated protein kinase 19	MPK19_ARATH|MPK19|At3g14720|MIE1.22	protein	3702	GOC	-	-
RefPYTFcomp28528_c0_seq1	0-207	XLOC_000248	PYTL	PYTF	OK	151.467	214.935	0.504893	-0.515362	0.6063	0.955679	no	151.467	0	316.579	OK	214.935	40.817	389.052	gi|89355891|gb|ABD72269.1|	plastid fibrillin 3 [Coffea canephora]	log(E-value)=-18.98	identity=80.7018%	aln-len=57	UniProtKB	Q75IA6	GO:0005198	GO_REF:0000002	IEA	InterPro:IPR006843	F	structural molecule activity	Os03g0704100 protein	Q75IA6_ORYSJ|OSJNBa0004L11.4|Os03g0704100|LOC_Os03g49720|OsJ_12270	protein	39947	InterPro	-	-
RefPYTFcomp28611_c1_seq1	0-374	XLOC_000249	PYTL	PYTF	OK	7.99336	15.1456	0.92203	-0.675581	0.499307	0.946279	no	7.99336	0	21.3582	OK	15.1456	1.73408	28.5572	gi|356575454|ref|XP_003555856.1|	PREDICTED: transportin-1-like [Glycine max]	log(E-value)=-52.0207	identity=88.8889%	aln-len=54	UniProtKB	B9FDR3	GO:0005634	GO_REF:0000037	IEA	UniProtKB-KW:KW-0539	C	nucleus	Transportin-1	TNPO1_ORYSJ|TRN1|LOC_Os04g59494|Os04g0691500|OsJ_16737	protein	39947	UniProtKB	-	-
RefPYTFcomp28703_c0_seq2	8-144	XLOC_000252	PYTL	PYTF	OK	770.848	3276.72	2.08774	-0.725424	0.468192	0.946279	no	770.848	0	3782.23	OK	3276.72	622.264	5931.18	-	-	-	-	-	UniProtKB	Q24523	GO:0001751	PMID:7555710	IMP	-	P	compound eye photoreceptor cell differentiation	Protein bunched, class 2/F/G isoform	BUN2_DROME|bun|shs|CG42281	protein	7227	FlyBase	-	-
RefPYTFcomp28706_c1_seq1	253-482	XLOC_000253	PYTL	PYTF	OK	99.5633	127.121	0.352514	-0.347965	0.727867	0.964278	no	99.5633	0	208.095	OK	127.121	14.5545	239.687	gi|161579976|gb|ABN10955.2|	auxin response factor 8 [Ipomoea nil]	log(E-value)=-38.12	identity=58.8652%	aln-len=141	UniProtKB	Q9FGV1	GO:0003677	GO_REF:0000002	IEA	InterPro:IPR003340|InterPro:IPR010525	F	DNA binding	Auxin response factor 8	ARFH_ARATH|ARF8|FWF|At5g37020|K15O15.5	protein	3702	InterPro	-	-
RefPYTFcomp28842_c0_seq1	1-249	XLOC_000254	PYTL	PYTF	OK	689.722	735.248	0.0922174	-0.322235	0.747275	0.965482	no	689.722	493.879	885.564	OK	735.248	531.529	938.967	gi|388512517|gb|AFK44320.1|	unknown [Lotus japonicus]	log(E-value)=-11.22	identity=97.2973%	aln-len=37	UniProtKB	P38389	GO:0005783	GO_REF:0000037	IEA	UniProtKB-KW:KW-0256	C	endoplasmic reticulum	Protein transport protein Sec61 subunit beta	SC61B_ARATH|At2g45070|T14P1.12	protein	3702	UniProtKB	-	-
RefPYTFcomp28858_c0_seq1	0-260	XLOC_000255	PYTL	PYTF	OK	81.2871	86.4123	0.0882111	-0.104754	0.916571	0.990465	no	81.2871	12.963	149.611	OK	86.4123	16.4101	156.415	gi|147769549|emb|CAN61404.1|	hypothetical protein VITISV_014258 [Vitis vinifera]	log(E-value)=-34.05	identity=74.1573%	aln-len=89	UniProtKB	Q9C9X1	GO:0005774	PMID:17151019	IDA	-	C	vacuolar membrane	Putative RING zinc finger protein; 27623-28978	Q9C9X1_ARATH|T23K23.8|At1g68070|AT1G68070	protein	3702	TAIR	-	-
RefPYTFcomp28928_c0_seq1	50-374	XLOC_000256	PYTL	PYTF	OK	47.9686	86.061	0.84327	-1.46358	0.143308	0.946279	no	47.9686	17.0888	78.8484	OK	86.061	45.3687	126.753	gi|225430122|ref|XP_002284674.1|	PREDICTED: uncharacterized protein LOC100247517 [Vitis vinifera]	log(E-value)=-25.82	identity=64.6018%	aln-len=113	UniProtKB	A2XTL5	GO:0005783	GO_REF:0000035	IEA	EnsemblPlants:AT1G35620.1	C	endoplasmic reticulum	Putative uncharacterized protein	A2XTL5_ORYSI|OsI_15947	protein	39946	EnsemblPlants/Gramene	-	-
RefPYTFcomp29103_c0_seq1	4-283	XLOC_000257	PYTL	PYTF	OK	25.8358	46.1076	0.835636	-0.491655	0.622963	0.95584	no	25.8358	0	79.4417	OK	46.1076	0	97.5868	-	-	-	-	-	UniProtKB	Q9XEK5	GO:0003677	GO_REF:0000002	IEA	InterPro:IPR008422|InterPro:IPR009057	F	DNA binding	Gamete-specific homeodomain protein GSP1	Q9XEK5_CHLRE|gsp1	protein	3055	InterPro	-	-
RefPYTFcomp29151_c0_seq2	0-540	XLOC_000258	PYTL	PYTF	OK	2.14186	5.38581	1.3303	-0.827948	0.4077	0.946279	no	2.14186	0	6.58596	OK	5.38581	1.02279	9.74883	gi|224063481|ref|XP_002301165.1|	f-box family protein [Populus trichocarpa]	log(E-value)=-69.15	identity=67.0157%	aln-len=191	UniProtKB	Q9S9X4	GO:0004842	PMID:12169662	ISS	-	F	ubiquitin-protein ligase activity	Putative F-box/LRR-repeat protein 8	FBL8_ARATH|FBL8|FBL24|At4g07400|F28D6.13	protein	3702	TAIR	-	-
RefPYTFcomp29231_c0_seq1	0-769	XLOC_000259	PYTL	PYTF	OK	103.577	98.1856	-0.0771259	0.643601	0.519834	0.946279	no	103.577	91.5757	115.579	OK	98.1856	86.4971	109.874	gi|357497069|ref|XP_003618823.1|	Calcium-binding protein CML38 [Medicago truncatula]	log(E-value)=-41.93	identity=61.7021%	aln-len=141	UniProtKB	Q9SRE6	GO:0005509	GO_REF:0000002	IEA	InterPro:IPR002048|InterPro:IPR011992	F	calcium ion binding	Calcium-binding protein CML38	CML38_ARATH|CML38|At1g76650|F28O16.2	protein	3702	InterPro	-	-
RefPYTFcomp29301_c0_seq1	0-222	XLOC_000260	PYTL	PYTF	OK	137.863	256.056	0.893225	-1.15248	0.249123	0.946279	no	137.863	12.9808	262.745	OK	256.056	108.103	404.009	gi|224070770|ref|XP_002303228.1|	predicted protein [Populus trichocarpa]	log(E-value)=-3.67	identity=41.5385%	aln-len=65	UniProtKB	A2XKY6	GO:0004672	GO_REF:0000002	IEA	InterPro:IPR000719|InterPro:IPR001245	F	protein kinase activity	Putative uncharacterized protein	A2XKY6_ORYSI|OsI_13130	protein	39946	InterPro	-	-
RefPYTFcomp29327_c0_seq1	0-662	XLOC_000261	PYTL	PYTF	OK	2.28374	2.51047	0.136564	-0.114212	0.90907	0.988838	no	2.28374	0	5.08175	OK	2.51047	0	5.31342	gi|225462201|ref|XP_002269984.1|	PREDICTED: pentatricopeptide repeat-containing protein At1g79080, chloroplastic [Vitis vinifera]	log(E-value)=-90.33	identity=75%	aln-len=220	UniProtKB	Q3EDF8	GO:0003674	GO_REF:0000015	ND	-	F	molecular_function	Pentatricopeptide repeat-containing protein At1g09900	PPR28_ARATH|At1g09900|F21M12.38	protein	3702	TAIR	-	-
RefPYTFcomp29375_c0_seq1	35-301	XLOC_000262	PYTL	PYTF	OK	31.0381	95.0043	1.61395	-1.0214	0.307065	0.946279	no	31.0381	0	95.4382	OK	95.0043	28.2738	161.735	gi|255582257|ref|XP_002531920.1|	calmodulin-binding heat-shock protein, putative [Ricinus communis]	log(E-value)=-20.02	identity=85.9649%	aln-len=57	UniProtKB	F4K8L2	GO:0004091	GO_REF:0000002	IEA	InterPro:IPR005592	F	carboxylesterase activity	Lipase class 3 family protein / putative calmodulin-binding heat-shock protein	F4K8L2_ARATH|AT5G37710|At5g37710	protein	3702	InterPro	-	-
RefPYTFcomp29380_c1_seq1	0-303	XLOC_000263	PYTL	PYTF	OK	14.9856	33.3855	1.15564	-0.538618	0.590151	0.950968	no	14.9856	0	56.2993	OK	33.3855	0	70.6604	-	-	-	-	-	UniProtKB	P54003	GO:0003674	GO_REF:0000015	ND	-	F	molecular_function	Protein SUR7	SUR7_YEAST|SUR7|YML052W|YM9958.11	protein	559292	SGD	-	-
RefPYTFcomp29595_c0_seq1	0-320	XLOC_000264	PYTL	PYTF	OK	26.884	60.7618	1.17642	-1.32187	0.186212	0.946279	no	26.884	0	56.1898	OK	60.7618	25.6527	95.8709	gi|255584663|ref|XP_002533054.1|	aspartyl-tRNA synthetase, putative [Ricinus communis]	log(E-value)=-28.48	identity=56.1905%	aln-len=105	UniProtKB	Q9SW95	GO:0000166	GO_REF:0000002	IEA	InterPro:IPR004364|InterPro:IPR004522|InterPro:IPR018150	F	nucleotide binding	Asparagine--tRNA ligase, cytoplasmic 2	SYNC2_ARATH|SYNC2|NS2|At3g07420|F21O3.13	protein	3702	InterPro	-	-
RefPYTFcomp29822_c0_seq1	0-384	XLOC_000266	PYTL	PYTF	OK	1255.3	1274.79	0.0222294	-0.276903	0.781855	0.971605	no	1255.3	1156.31	1354.29	OK	1274.79	1174.68	1374.9	gi|400071385|gb|AFP66237.1|	polyprotein [Pokeweed mosaic virus]	log(E-value)=-33.9508	identity=62.9213%	aln-len=89	UniProtKB	Q9ULD4	GO:0002576	Reactome:REACT_318	TAS	-	P	platelet degranulation	Bromodomain and PHD finger-containing protein 3	BRPF3_HUMAN|BRPF3|KIAA1286	protein	9606	Reactome	-	-
RefPYTFcomp29891_c0_seq1	0-207	XLOC_000267	PYTL	PYTF	OK	84.1484	365.389	2.11842	-1.36684	0.171677	0.946279	no	84.1484	0	258.746	OK	365.389	161.519	569.259	gi|225435985|ref|XP_002272310.1|	PREDICTED: protein kinase 2B, chloroplastic-like [Vitis vinifera]	log(E-value)=-2.28	identity=50%	aln-len=44	UniProtKB	A3A207	GO:0004672	GO_REF:0000002	IEA	InterPro:IPR000719|InterPro:IPR001245	F	protein kinase activity	Uncharacterized protein	A3A207_ORYSJ|OsJ_04942	protein	39947	InterPro	-	-
RefPYTFcomp29896_c0_seq1	5-286	XLOC_000268	PYTL	PYTF	OK	613.25	538.194	-0.188351	0.756991	0.449055	0.946279	no	613.25	469.716	756.784	OK	538.194	401.832	674.555	-	-	-	-	-	UniProtKB	O35691	GO:0003677	GO_REF:0000037	IEA	UniProtKB-KW:KW-0238	F	DNA binding	Pinin	PININ_MOUSE|Pnn	protein	10090	UniProtKB	-	-
RefPYTFcomp29913_c0_seq1	14-254	XLOC_000269	PYTL	PYTF	OK	64.4366	152.756	1.24528	-1.10866	0.267575	0.946279	no	64.4366	0	155.23	OK	152.756	51.5162	253.996	gi|147772645|emb|CAN60633.1|	hypothetical protein VITISV_041704 [Vitis vinifera]	log(E-value)=-2.97	identity=56.8182%	aln-len=44	UniProtKB	P40335	GO:0000329	PMID:22842922	IDA	-	C	fungal-type vacuole membrane	Carboxypeptidase Y-deficient protein 8	PEP8_YEAST|PEP8|GRD6|VPS26|VPT4|YJL053W|J1152	protein	559292	SGD	-	-
RefPYTFcomp30025_c0_seq2	11-217	XLOC_000270	PYTL	PYTF	OK	51.5728	241.503	2.22736	-0.776207	0.437627	0.946279	no	51.5728	0	253.046	OK	241.503	60.2472	422.759	gi|147837053|emb|CAN68086.1|	hypothetical protein VITISV_023693 [Vitis vinifera]	log(E-value)=-19.0729	identity=84.4828%	aln-len=58	UniProtKB	Q9SUA1	GO:0003677	GO_REF:0000002	IEA	InterPro:IPR009057	F	DNA binding	Putative uncharacterized protein AT4g26630	Q9SUA1_ARATH|AT4g26630|At4g26630|AT4G26630	protein	3702	InterPro	-	-
RefPYTFcomp30044_c0_seq1	0-317	XLOC_000271	PYTL	PYTF	OK	9.33983	27.7141	1.56915	-0.535394	0.592377	0.951226	no	9.33983	0	45.8267	OK	27.7141	0	58.657	gi|224142187|ref|XP_002324440.1|	predicted protein [Populus trichocarpa]	log(E-value)=-35.2952	identity=96.1538%	aln-len=52	UniProtKB	Q0C3A1	GO:0004854	GO_REF:0000012	ISS	UniProtKB:P77489	F	xanthine dehydrogenase activity	Putative xanthine dehydrogenase, molybdenum-binding subunit	Q0C3A1_HYPNA|HNE_1071	protein	228405	JCVI	-	-
RefPYTFcomp30190_c0_seq1	7-249	XLOC_000272	PYTL	PYTF	OK	26.7444	113.791	2.08907	-0.725888	0.467907	0.946279	no	26.7444	0	131.224	OK	113.791	21.6093	205.972	-	-	-	-	-	UniProtKB	F5H8L7	GO:0003676	GO_REF:0000002	IEA	InterPro:IPR013087	F	nucleic acid binding	Zinc finger protein 384	F5H8L7_HUMAN|ZNF384	protein	9606	InterPro	-	-
RefPYTFcomp30210_c0_seq1	26-383	XLOC_000273	PYTL	PYTF	OK	28.5115	25.4648	-0.163043	0.23723	0.812478	0.975198	no	28.5115	10.1572	46.8658	OK	25.4648	7.57846	43.3511	gi|255557651|ref|XP_002519855.1|	lipid binding protein, putative [Ricinus communis]	log(E-value)=-5.45793	identity=42.8571%	aln-len=14	UniProtKB	Q8VZF6	GO:0000226	PMID:22589469	RCA	-	P	microtubule cytoskeleton organization	AT5g45560/MFC19_23	Q8VZF6_ARATH|AT5G45560|At5g45560	protein	3702	TAIR	-	-
RefPYTFcomp30256_c0_seq1	0-359	XLOC_000274	PYTL	PYTF	OK	8.14293	22.6616	1.47663	-0.927755	0.353535	0.946279	no	8.14293	0	25.0385	OK	22.6616	5.65333	39.6698	gi|242053431|ref|XP_002455861.1|	hypothetical protein SORBIDRAFT_03g026410 [Sorghum bicolor]	log(E-value)=-34.05	identity=92%	aln-len=75	GR_protein	Q5ZC77	GO:0005739	GR_REF:7047	RCA	-	C	mitochondrion	ATP synthase beta subunit/transcription termination factor rho-like	Os01g0588800|LOC_Os01g40620	protein	39947	GR	-	-
RefPYTFcomp3034_c0_seq1	15-180	XLOC_000276	PYTL	PYTF	OK	382.868	907.715	1.24539	-1.10877	0.267531	0.946279	no	382.868	0	922.342	OK	907.715	306.122	1509.31	gi|255583781|ref|XP_002532643.1|	conserved hypothetical protein [Ricinus communis]	log(E-value)=-20.49	identity=71.0145%	aln-len=69	UniProtKB	Q94AL2	GO:0005886	PMID:19200151	IDA	-	C	plasma membrane	Putative uncharacterized protein At4g22270	Q94AL2_ARATH|MRB1|AT4G22270|At4g22270	protein	3702	TAIR	-	-
RefPYTFcomp30362_c1_seq1	0-227	XLOC_000277	PYTL	PYTF	OK	171.842	146.274	-0.232409	0.300153	0.764061	0.967071	no	171.842	50.8243	292.861	OK	146.274	27.7781	264.771	-	-	-	-	-	UniProtKB	Q94H26	GO:0003676	GO_REF:0000002	IEA	InterPro:IPR002156|InterPro:IPR012337	F	nucleic acid binding	Putative gag-pol polyprotein	Q94H26_ORYSJ|OSJNBa0077G22.13	protein	39947	InterPro	-	-
RefPYTFcomp30364_c1_seq1	2-152	XLOC_000278	PYTL	PYTF	OK	427.696	1364.2	1.6734	-0.807334	0.419474	0.946279	no	427.696	0	1606.8	OK	1364.2	259.067	2469.33	gi|2444174|gb|AAB71526.1|	unconventional myosin [Helianthus annuus]	log(E-value)=-30.69	identity=88%	aln-len=75	UniProtKB	B8BHL2	GO:0000166	GO_REF:0000038	IEA	UniProtKB-KW:KW-0547	F	nucleotide binding	Uncharacterized protein	B8BHL2_ORYSI|OsI_34110	protein	39946	UniProtKB	-	-
RefPYTFcomp30375_c0_seq1	0-507	XLOC_000279	PYTL	PYTF	OK	2.97273	5.60827	0.915766	-0.670991	0.502226	0.946279	no	2.97273	0	7.94313	OK	5.60827	0.64211	10.5744	gi|357454687|ref|XP_003597624.1|	RNA exonuclease [Medicago truncatula]	log(E-value)=-11.56	identity=49.2958%	aln-len=71	UniProtKB	Q9ZU79	GO:0003676	GO_REF:0000002	IEA	InterPro:IPR012337	F	nucleic acid binding	Exonuclease-like protein	Q9ZU79_ARATH|At2g48100|AT2G48100	protein	3702	InterPro	-	-
RefPYTFcomp30437_c1_seq1	0-217	XLOC_000280	PYTL	PYTF	OK	41.2933	175.775	2.08975	-0.726123	0.467763	0.946279	no	41.2933	0	202.609	OK	175.775	33.3804	318.17	gi|242048304|ref|XP_002461898.1|	hypothetical protein SORBIDRAFT_02g010040 [Sorghum bicolor]	log(E-value)=-20.84	identity=75.3623%	aln-len=69	UniProtKB	F4JM19	GO:0000166	GO_REF:0000038	IEA	UniProtKB-KW:KW-0547	F	nucleotide binding	Myosin family protein with Dil domain	F4JM19_ARATH|XIH|AT4G28710|At4g28710	protein	3702	UniProtKB	-	-
RefPYTFcomp30482_c0_seq1	0-177	XLOC_000281	PYTL	PYTF	OK	180.716	461.477	1.35253	-0.841789	0.399906	0.946279	no	180.716	0	555.68	OK	461.477	87.6365	835.318	-	-	-	-	-	UniProtKB	Q8I576	GO:0003674	GO_REF:0000015	ND	-	F	molecular_function	Conserved Plasmodium protein	Q8I576_PLAF7|PFL1670c	protein	36329	GeneDB_Pfalciparum	-	-
RefPYTFcomp30542_c0_seq1	65-223	XLOC_000282	PYTL	PYTF	OK	218.668	930.223	2.08884	-0.725806	0.467958	0.946279	no	218.668	0	1072.91	OK	930.223	176.653	1683.79	gi|224129980|ref|XP_002328851.1|	predicted protein [Populus trichocarpa]	log(E-value)=-20.4281	identity=100%	aln-len=16	UniProtKB	Q9DA19	GO:0000118	GO_REF:0000019	IEA	Ensembl:ENSP00000339723	C	histone deacetylase complex	Corepressor interacting with RBPJ 1	CIR1_MOUSE|Cir1|Cir	protein	10090	ENSEMBL	-	-
RefPYTFcomp30585_c0_seq1	0-459	XLOC_000284	PYTL	PYTF	OK	4.49101	4.8452	0.109515	-0.0790587	0.936986	0.990984	no	4.49101	0	10.819	OK	4.8452	0	11.167	gi|225432876|ref|XP_002280020.1|	PREDICTED: uncharacterized protein LOC100252711 [Vitis vinifera]	log(E-value)=-49.02	identity=81.6514%	aln-len=109	UniProtKB	Q9FG89	GO:0006979	PMID:18614705	IMP	-	P	response to oxidative stress	Putative uncharacterized protein At5g43750	Q9FG89_ARATH|NDH18|AT5G43750|At5g43750	protein	3702	TAIR	-	-
RefPYTFcomp30589_c0_seq1	0-425	XLOC_000285	PYTL	PYTF	OK	5.676	10.2151	0.847763	-0.723093	0.469623	0.946279	no	5.676	0	13.6737	OK	10.2151	1.9399	18.4904	gi|357475565|ref|XP_003608068.1|	GRAM domain-containing protein [Medicago truncatula]	log(E-value)=-0.31	identity=52.5%	aln-len=40	UniProtKB	Q8W4D4	GO:0009617	PMID:22589469	RCA	-	P	response to bacterium	Putative uncharacterized protein T16L24.21	Q8W4D4_ARATH|T16L24.21|AT3G59660|At3g59660	protein	3702	TAIR	-	-
RefPYTFcomp30613_c0_seq2	0-845	XLOC_000288	PYTL	PYTF	OK	0.951287	4.06137	2.09401	-1.35108	0.176669	0.946279	no	0.951287	0	2.92509	OK	4.06137	1.79532	6.32742	gi|255547636|ref|XP_002514875.1|	amino acid binding protein, putative [Ricinus communis]	log(E-value)=-90.35	identity=80.1843%	aln-len=217	UniProtKB	F4I0I7	GO:0005829	PMID:12481063	ISS	-	C	cytosol	ACT domain-containing protein	F4I0I7_ARATH|ACR4|AT1G69040|At1g69040	protein	3702	TAIR	-	-
RefPYTFcomp30621_c1_seq1	0-387	XLOC_000289	PYTL	PYTF	OK	2.29421	8.68594	1.92069	-0.42112	0.673667	0.958982	no	2.29421	0	16.4877	OK	8.68594	0	20.019	gi|326534300|dbj|BAJ89500.1|	predicted protein [Hordeum vulgare subsp. vulgare]	log(E-value)=-7.27	identity=63.2653%	aln-len=49	UniProtKB	Q5XQC7	GO:0005886	GO_REF:0000037	IEA	UniProtKB-KW:KW-1003	C	plasma membrane	Protein BONZAI 3	BON3_ARATH|BON3|At1g08860|F7G19.25	protein	3702	UniProtKB	-	-
RefPYTFcomp30673_c0_seq1	0-255	XLOC_000291	PYTL	PYTF	OK	21.8871	65.1591	1.57389	-0.537011	0.59126	0.950995	no	21.8871	0	107.391	OK	65.1591	0	137.909	gi|255536903|ref|XP_002509518.1|	metalloendopeptidase, putative [Ricinus communis]	log(E-value)=-56.08	identity=86.9231%	aln-len=130	UniProtKB	Q5JMD7	GO:0004222	GO_REF:0000002	IEA	InterPro:IPR001915	F	metalloendopeptidase activity	Peptidase M48-like	Q5JMD7_ORYSJ|P0518C01.4-2	protein	39947	InterPro	-	-
RefPYTFcomp30693_c0_seq1	20-272	XLOC_000292	PYTL	PYTF	OK	76.3293	155.837	1.02973	-1.2482	0.211957	0.946279	no	76.3293	0.996592	151.662	OK	155.837	65.7919	245.881	gi|242070995|ref|XP_002450774.1|	hypothetical protein SORBIDRAFT_05g017490 [Sorghum bicolor]	log(E-value)=-13.2604	identity=71.4286%	aln-len=14	GR_protein	A3A121	GO:0005739	GR_REF:7047	RCA	-	C	mitochondrion	Hypothetical protein	Os01g0923300|LOC_Os01g69900	protein	39947	GR	-	-
RefPYTFcomp30781_c0_seq1	0-425	XLOC_000295	PYTL	PYTF	OK	236.77	283.981	0.262306	-1.82355	0.0682195	0.946279	no	236.77	201.898	271.642	OK	283.981	245.805	322.157	-	-	-	-	-	UniProtKB	Q0KHT7	GO:0000166	GO_REF:0000037	IEA	UniProtKB-KW:KW-0547	F	nucleotide binding	Probable serine/threonine-protein kinase CG32666	Y2666_DROME|CG32666	protein	7227	UniProtKB	-	-
RefPYTFcomp30829_c1_seq1	0-362	XLOC_000296	PYTL	PYTF	OK	6.24074	5.91893	-0.0763811	0.0261068	0.979172	0.994957	no	6.24074	0	23.4457	OK	5.91893	0	23.5271	gi|147783695|emb|CAN72519.1|	hypothetical protein VITISV_024695 [Vitis vinifera]	log(E-value)=-2.52	identity=32.8767%	aln-len=73	-	-	-	-	-	-	-	-	-	-	-	-	-	-	-
RefPYTFcomp30911_c0_seq1	0-579	XLOC_000298	PYTL	PYTF	OK	2.21568	4.64141	1.06681	-0.796011	0.426026	0.946279	no	2.21568	0	5.92029	OK	4.64141	0.881424	8.4014	gi|224083253|ref|XP_002306972.1|	predicted protein [Populus trichocarpa]	log(E-value)=-20.16	identity=80.9524%	aln-len=63	UniProtKB	Q8L844	GO:0005739	GO_REF:0000037	IEA	UniProtKB-KW:KW-0496	C	mitochondrion	Pentatricopeptide repeat-containing protein At5g42310, mitochondrial	PP413_ARATH|At5g42310|K5J14.11	protein	3702	UniProtKB	-	-
RefPYTFcomp30936_c0_seq1	64-260	XLOC_000300	PYTL	PYTF	OK	86.1877	275.134	1.67458	-0.807905	0.419145	0.946279	no	86.1877	0	323.797	OK	275.134	52.2492	498.019	-	-	-	-	-	UniProtKB	Q9FE52	GO:0000166	GO_REF:0000038	IEA	UniProtKB-KW:KW-0547	F	nucleotide binding	SRPK3	Q9FE52_ARATH|srpk3|AT5G22840|At5g22840	protein	3702	UniProtKB	-	-
RefPYTFcomp30987_c0_seq1	36-390	XLOC_000301	PYTL	PYTF	OK	1.7547	8.88392	2.33997	-0.246547	0.805259	0.974416	no	1.7547	0	24.5554	OK	8.88392	0	27.2381	gi|9971824|gb|AAG10432.1|	1-deoxy-D-xylulose-5-phosphate synthase [Tagetes erecta]	log(E-value)=-57.7	identity=84.0909%	aln-len=132	UniProtKB	B8B7Y6	GO:0003824	GO_REF:0000002	IEA	InterPro:IPR005476|InterPro:IPR009014|InterPro:IPR015941	F	catalytic activity	Putative uncharacterized protein	B8B7Y6_ORYSI|OsI_25196	protein	39946	InterPro	-	-
RefPYTFcomp31024_c0_seq1	0-370	XLOC_000303	PYTL	PYTF	OK	194.735	214.204	0.137476	-0.632672	0.526948	0.946279	no	194.735	152.278	237.192	OK	214.204	169.679	258.729	-	-	-	-	-	UniProtKB	Q8VY73	GO:0005774	PMID:17151019	IDA	-	C	vacuolar membrane	Uncharacterized protein	Q8VY73_ARATH|AT3G22530|At3g22530	protein	3702	TAIR	-	-
RefPYTFcomp31038_c0_seq1	5-292	XLOC_000304	PYTL	PYTF	OK	46.3182	70.8233	0.612645	-0.701112	0.483233	0.946279	no	46.3182	0.604752	92.0316	OK	70.8233	21.0774	120.569	gi|255586132|ref|XP_002533728.1|	amino acid transporter, putative [Ricinus communis]	log(E-value)=-15.38	identity=61.6667%	aln-len=60	UniProtKB	B9FFN2	GO:0016020	GO_REF:0000038	IEA	UniProtKB-KW:KW-0472	C	membrane	Putative uncharacterized protein	B9FFN2_ORYSJ|OsJ_15135	protein	39947	UniProtKB	-	-
RefPYTFcomp31039_c1_seq1	0-213	XLOC_000305	PYTL	PYTF	OK	74.41	190.055	1.35285	-0.841987	0.399795	0.946279	no	74.41	0	228.801	OK	190.055	36.0923	344.018	-	-	-	-	-	UniProtKB	P0C485	GO:0003723	GO_REF:0000002	IEA	InterPro:IPR009019|InterPro:IPR018280	F	RNA binding	30S ribosomal protein S3, chloroplastic	RR3_ORYSJ|rps3|Nip111	protein	39947	InterPro	-	-
RefPYTFcomp31116_c0_seq1	0-609	XLOC_000306	PYTL	PYTF	OK	13.0202	16.3618	0.329579	-0.807781	0.419216	0.946279	no	13.0202	7.53146	18.509	OK	16.3618	10.1917	22.532	gi|255557429|ref|XP_002519745.1|	COR414-TM1, putative [Ricinus communis]	log(E-value)=-62.35	identity=71.25%	aln-len=160	UniProtKB	F4I1G5	GO:0009507	GO_REF:0000037	IEA	UniProtKB-KW:KW-0150	C	chloroplast	Cold-regulated 413 inner membrane protein 2, chloroplastic	CRIM2_ARATH|COR413IM2|COR314TM2|COR413TM2|At1g29390|F15D2.42	protein	3702	UniProtKB	-	-
RefPYTFcomp31120_c0_seq1	0-274	XLOC_000307	PYTL	PYTF	OK	49.8595	113.014	1.18057	-1.32653	0.184664	0.946279	no	49.8595	0	104.21	OK	113.014	47.713	178.316	gi|350534796|ref|NP_001234416.1|	beta-glucosidase 08 precursor [Solanum lycopersicum]	log(E-value)=-14.34	identity=58.7302%	aln-len=63	UniProtKB	Q9M2T6	GO:0003824	GO_REF:0000002	IEA	InterPro:IPR013781	F	catalytic activity	Putative beta-1,3-glucanase	Q9M2T6_ARATH|T22E16.90|At3g55430|AT3G55430	protein	3702	InterPro	-	-
RefPYTFcomp31141_c0_seq1	0-424	XLOC_000310	PYTL	PYTF	OK	10.6235	17.502	0.720261	-1.03511	0.30062	0.946279	no	10.6235	2.26396	18.9831	OK	17.502	7.73673	27.2674	gi|225464882|ref|XP_002273260.1|	PREDICTED: nicalin-1 [Vitis vinifera]	log(E-value)=-40.66	identity=62.6761%	aln-len=142	UniProtKB	Q6Z1Y4	GO:0005739	GO_REF:0000035	IEA	EnsemblPlants:AT3G44330.1	C	mitochondrion	Os08g0102100 protein	Q6Z1Y4_ORYSJ|B1147B12.25|P0015C07.8|Os08g0102100|OsJ_25727	protein	39947	EnsemblPlants/Gramene	-	-
RefPYTFcomp31230_c0_seq1	0-431	XLOC_000312	PYTL	PYTF	OK	10.8472	18.5422	0.773488	-1.17859	0.238561	0.946279	no	10.8472	2.79724	18.8972	OK	18.5422	8.78345	28.3009	gi|225460813|ref|XP_002276851.1|	PREDICTED: fimbrin-like protein 2-like [Vitis vinifera]	log(E-value)=-15.39	identity=55.9524%	aln-len=84	UniProtKB	Q9FJ70	GO:0003779	GO_REF:0000002	IEA	InterPro:IPR001589	F	actin binding	Putative fimbrin-like protein 3	FIMB3_ARATH|FIM3|At5g55400|MTE17.11	protein	3702	InterPro	-	-
RefPYTFcomp31242_c0_seq1	0-274	XLOC_000313	PYTL	PYTF	OK	55.3995	98.8876	0.835918	-0.989889	0.322228	0.946279	no	55.3995	0.723322	110.076	OK	98.8876	36.6278	161.147	gi|225450013|ref|XP_002272410.1|	PREDICTED: structural maintenance of chromosomes protein 5 [Vitis vinifera]	log(E-value)=-25.36	identity=61.5385%	aln-len=91	UniProtKB	Q9LFS8	GO:0000724	GO_REF:0000002	IEA	InterPro:IPR027131	P	double-strand break repair via homologous recombination	Structural maintenance of chromosomes 5	Q9LFS8_ARATH|F1N13_60|SMC5|At5g15920|AT5G15920	protein	3702	InterPro	-	-
RefPYTFcomp31256_c0_seq1	0-531	XLOC_000314	PYTL	PYTF	OK	2.66879	7.27063	1.4459	-1.11447	0.265078	0.946279	no	2.66879	0	7.13099	OK	7.27063	2.45199	12.0893	gi|350535030|ref|NP_001234172.1|	endo-beta-1,4-D-glucanase precursor [Solanum lycopersicum]	log(E-value)=-20.32	identity=73.2394%	aln-len=71	UniProtKB	A2WM56	GO:0003824	GO_REF:0000002	IEA	InterPro:IPR008928|InterPro:IPR012341	F	catalytic activity	Putative uncharacterized protein	A2WM56_ORYSI|OsI_00928	protein	39946	InterPro	-	-
RefPYTFcomp31282_c0_seq2	5-266	XLOC_000315	PYTL	PYTF	OK	80.1028	136.24	0.766227	-1.04141	0.297685	0.946279	no	80.1028	12.7741	147.432	OK	136.24	57.5186	214.962	gi|302760619|ref|XP_002963732.1|	hypothetical protein SELMODRAFT_405114 [Selaginella moellendorffii]	log(E-value)=-10.3114	identity=46.2963%	aln-len=54	UniProtKB	Q9FS16	GO:0005199	GO_REF:0000002	IEA	InterPro:IPR006706	F	structural constituent of cell wall	Extensin-3	EXTN3_ARATH|EXT3|EXT5|At1g21310|F16F4.4	protein	3702	InterPro	-	-
RefPYTFcomp31286_c0_seq1	5-551	XLOC_000316	PYTL	PYTF	OK	2.92656	3.15367	0.107825	-0.0778384	0.937957	0.990984	no	2.92656	0	7.05019	OK	3.15367	0	7.26844	gi|359485049|ref|XP_002271984.2|	PREDICTED: diacylglycerol kinase A-like [Vitis vinifera]	log(E-value)=-45.89	identity=61.0063%	aln-len=159	UniProtKB	Q8VZG1	GO:0000166	GO_REF:0000037	IEA	UniProtKB-KW:KW-0547	F	nucleotide binding	Diacylglycerol kinase 3	DGK3_ARATH|DGK3|At2g18730|MSF3.11	protein	3702	UniProtKB	-	-
RefPYTFcomp31287_c0_seq1	0-234	XLOC_000317	PYTL	PYTF	OK	101.59	116.729	0.200403	-0.209521	0.834041	0.976544	no	101.59	1.32641	201.854	OK	116.729	13.3647	220.093	gi|242089071|ref|XP_002440368.1|	hypothetical protein SORBIDRAFT_09g030440 [Sorghum bicolor]	log(E-value)=-32.31	identity=87.1795%	aln-len=78	UniProtKB	Q7Y229	GO:0000166	GO_REF:0000038	IEA	UniProtKB-KW:KW-0547	F	nucleotide binding	Protein kinase	Q7Y229_ARATH|AT1G56720|At1g56720	protein	3702	UniProtKB	-	-
RefPYTFcomp31305_c1_seq1	6-380	XLOC_000318	PYTL	PYTF	OK	9.32558	15.1456	0.699638	-0.582812	0.56002	0.946279	no	9.32558	0	22.4656	OK	15.1456	1.73408	28.5572	gi|224111428|ref|XP_002315851.1|	predicted protein [Populus trichocarpa]	log(E-value)=-15.96	identity=65.0794%	aln-len=63	UniProtKB	Q9LQ96	GO:0019344	PMID:22589469	RCA	-	P	cysteine biosynthetic process	Polyphosphoinositide binding protein, putative	Q9LQ96_ARATH|T1N6.1|At1g01630|AT1G01630	protein	3702	TAIR	-	-
RefPYTFcomp31312_c0_seq1	0-627	XLOC_000319	PYTL	PYTF	OK	4.10385	7.53656	0.876929	-1.28416	0.199085	0.946279	no	4.10385	0.874564	7.33313	OK	7.53656	3.57008	11.503	-	-	-	-	-	UniProtKB	Q5ANI0	GO:0000981	GO_REF:0000002	IEA	InterPro:IPR001138	F	sequence-specific DNA binding RNA polymerase II transcription factor activity	Potential fungal zinc cluster transcription factor	Q5ANI0_CANAL|ZCF31|CaO19.13345|CaO19.5924	protein	237561	InterPro	-	-
RefPYTFcomp3132_c0_seq1	28-249	XLOC_000320	PYTL	PYTF	OK	102.127	244.52	1.25958	-1.27934	0.200777	0.946279	no	102.127	0	227.253	OK	244.52	97.4395	391.6	-	-	-	-	-	UniProtKB	O94317	GO:0003674	GO_REF:0000015	ND	-	F	molecular_function	Uncharacterized serine-rich protein C215.13	YH5D_SCHPO|SPBC215.13	protein	284812	PomBase	-	-
RefPYTFcomp31416_c0_seq1	130-424	XLOC_000322	PYTL	PYTF	OK	134.94	123.535	-0.127399	0.265026	0.79099	0.971605	no	134.94	72.8027	197.076	OK	123.535	64.0264	183.043	gi|255588084|ref|XP_002534496.1|	histone h1/h5, putative [Ricinus communis]	log(E-value)=-22.69	identity=68.3544%	aln-len=79	UniProtKB	Q4V3D1	GO:0000786	GO_REF:0000002	IEA	InterPro:IPR005818	C	nucleosome	High mobility group A5	Q4V3D1_ARATH|HON5|AT1G48620|At1g48620	protein	3702	InterPro	-	-
RefPYTFcomp31478_c1_seq1	1-491	XLOC_000325	PYTL	PYTF	OK	30.7189	30.5088	-0.00990474	0.0277424	0.977868	0.994646	no	30.7189	19.9946	41.4433	OK	30.5088	19.805	41.2125	gi|225453602|ref|XP_002264834.1|	PREDICTED: heterogeneous nuclear ribonucleoprotein Q [Vitis vinifera]	log(E-value)=-53.96	identity=61.9883%	aln-len=171	UniProtKB	Q9ASP6	GO:0000166	GO_REF:0000002	IEA	InterPro:IPR012677	F	nucleotide binding	Putative uncharacterized protein At4g00830	Q9ASP6_ARATH|AT4G00830|At4g00830	protein	3702	InterPro	-	-
RefPYTFcomp31487_c0_seq1	0-313	XLOC_000326	PYTL	PYTF	OK	19.7125	66.8738	1.76233	-1.38105	0.167264	0.946279	no	19.7125	0	52.6717	OK	66.8738	28.2331	105.514	gi|255546983|ref|XP_002514549.1|	hypothetical protein RCOM_1465130 [Ricinus communis]	log(E-value)=-2.4	identity=36.2069%	aln-len=58	-	-	-	-	-	-	-	-	-	-	-	-	-	-	-
RefPYTFcomp31529_c0_seq1	0-230	XLOC_000327	PYTL	PYTF	OK	652.382	652.471	0.000195258	-0.000560265	0.999553	0.999658	no	652.382	430.509	874.256	OK	652.471	428.572	876.37	-	-	-	-	-	UniProtKB	Q8I6V0	GO:0006508	GO_REF:0000002	IEA	InterPro:IPR000668	P	proteolysis	Cysteine proteinase falcipain-1	Q8I6V0_PLAF7|PF14_0553	protein	36329	InterPro	-	-
RefPYTFcomp31550_c0_seq1	17-331	XLOC_000329	PYTL	PYTF	OK	12.9675	24.7432	0.932128	-0.423667	0.671808	0.958982	no	12.9675	0	48.7174	OK	24.7432	0	57.0269	-	-	-	-	-	UniProtKB	D2H526	GO:0000166	GO_REF:0000037	IEA	UniProtKB-KW:KW-0547	F	nucleotide binding	Cyclin-dependent kinase 12	CDK12_AILME|CDK12|PANDA_004952	protein	9646	UniProtKB	-	-
RefPYTFcomp31564_c0_seq2	0-267	XLOC_000330	PYTL	PYTF	OK	85.6657	140.467	0.713437	-1.07693	0.281513	0.946279	no	85.6657	22.0912	149.24	OK	140.467	64.4737	216.459	gi|48766856|gb|AAR00325.2|	rapid alkalinization factor 1 [Solanum chacoense]	log(E-value)=-20.95	identity=74.6032%	aln-len=63	UniProtKB	Q9LK37	GO:0004871	GO_REF:0000024	ISS	UniProtKB:Q945T0	F	signal transducer activity	Protein RALF-like 24	RLF24_ARATH|RALFL24|At3g23805|MYM9.15	protein	3702	UniProtKB	-	-
RefPYTFcomp31587_c1_seq1	0-515	XLOC_000331	PYTL	PYTF	OK	10.024	10.8053	0.108274	-0.192275	0.847527	0.979246	no	10.024	4.38262	15.6654	OK	10.8053	4.95959	16.651	-	-	-	-	-	UniProtKB	Q12142	GO:0000045	PMID:10662773	IMP	-	P	autophagic vacuole assembly	Autophagy-related protein 9	ATG9_YEAST|ATG9|APG9|AUT9|CVT7|YDL149W|D1560	protein	559292	SGD	-	-
RefPYTFcomp31593_c0_seq1	0-204	XLOC_000333	PYTL	PYTF	OK	179.494	275.079	0.615908	-0.704847	0.480906	0.946279	no	179.494	2.34356	356.645	OK	275.079	81.865	468.292	gi|318086978|gb|ADV40081.1|	ribosomal protein S15 [Latrodectus hesperus]	log(E-value)=-20.95	identity=91.3793%	aln-len=58	UniProtKB	P62246	GO:0003735	GO_REF:0000002	IEA	InterPro:IPR000630	F	structural constituent of ribosome	40S ribosomal protein S15a	RS15A_RAT|Rps15a	protein	10116	InterPro	-	-
RefPYTFcomp31634_c0_seq1	0-309	XLOC_000336	PYTL	PYTF	OK	31.173	88.1556	1.49976	-1.72553	0.084432	0.946279	no	31.173	0	65.154	OK	88.1556	42.9012	133.41	gi|400753090|ref|YP_006561458.1|	GDP-mannose 4,6-dehydratase [Phaeobacter gallaeciensis 2.10]	log(E-value)=0.84	identity=39.5833%	aln-len=48	UniProtKB	F2Z4T4	GO:0000902	PMID:17575056	IDA	-	P	cell morphogenesis	Uncharacterized protein	F2Z4T4_DANRE|akap12b	protein	7955	ZFIN	-	-
RefPYTFcomp31656_c0_seq1	0-530	XLOC_000338	PYTL	PYTF	OK	11.6142	8.98685	-0.370006	0.668517	0.503803	0.946279	no	11.6142	5.75116	17.4773	OK	8.98685	3.79411	14.1796	gi|297745629|emb|CBI40794.3|	unnamed protein product [Vitis vinifera]	log(E-value)=-55.81	identity=59.4286%	aln-len=175	UniProtKB	Q6E2A4	GO:0048765	PMID:22589469	RCA	-	P	root hair cell differentiation	Uncharacterized protein	Q6E2A4_ARATH|AT1G43020|At1g43020	protein	3702	TAIR	-	-
RefPYTFcomp31656_c0_seq3	2-457	XLOC_000339	PYTL	PYTF	OK	9.20829	11.5912	0.33203	-0.47296	0.636242	0.95584	no	9.20829	2.3746	16.042	OK	11.5912	4.29338	18.8891	gi|255584341|ref|XP_002532906.1|	Blue copper protein precursor, putative [Ricinus communis]	log(E-value)=-14.69	identity=51.8987%	aln-len=79	UniProtKB	F4YAW3	GO:0005507	GO_REF:0000002	IEA	InterPro:IPR003245	F	copper ion binding	Copper binding protein 4	F4YAW3_GOSHI|BCP4	protein	3635	InterPro	-	-
RefPYTFcomp31665_c0_seq1	0-295	XLOC_000340	PYTL	PYTF	OK	8.32268	42.4003	2.34895	-0.519818	0.60319	0.954907	no	8.32268	0	59.8123	OK	42.4003	0.689044	84.1115	-	-	-	-	-	UniProtKB	F1RCP6	GO:0001525	PMID:18426981	IMP	ZFIN:ZDB-MRPHLNO-080807-1	P	angiogenesis	Uncharacterized protein	F1RCP6_DANRE|hspg2	protein	7955	ZFIN	-	-
RefPYTFcomp31667_c0_seq1	34-572	XLOC_000341	PYTL	PYTF	OK	25.915	19.0066	-0.447286	1.1845	0.236215	0.946279	no	25.915	17.1014	34.7287	OK	19.0066	11.4428	26.5705	gi|147779903|emb|CAN65841.1|	hypothetical protein VITISV_009619 [Vitis vinifera]	log(E-value)=-97.55	identity=89.6373%	aln-len=193	UniProtKB	Q9SZW3	GO:0004519	GO_REF:0000038	IEA	UniProtKB-KW:KW-0255	F	endonuclease activity	Putative uncharacterized protein AT4g30100	Q9SZW3_ARATH|F6G3.130|AT4g30100|At4g30100|AT4G30100	protein	3702	UniProtKB	K10706	senataxin [EC:3.6.4.-]
RefPYTFcomp31694_c0_seq1	33-517	XLOC_000342	PYTL	PYTF	OK	471.06	485.593	0.0438362	-0.495116	0.620518	0.95584	no	471.06	429.919	512.202	OK	485.593	443.717	527.469	gi|20161472|dbj|BAB90396.1|	ADP-ribosylation factor [Oryza sativa Japonica Group]	log(E-value)=-19.2	identity=90.1961%	aln-len=51	UniProtKB	Q9M1P5	GO:0000166	GO_REF:0000038	IEA	UniProtKB-KW:KW-0547	F	nucleotide binding	ADP-ribosylation factor A1E	Q9M1P5_ARATH|T17J13.250|ARFA1E|At3g62290|AT3G62290	protein	3702	UniProtKB	-	-
RefPYTFcomp31695_c0_seq1	0-520	XLOC_000343	PYTL	PYTF	OK	7.46667	11.15	0.578513	-0.939745	0.347348	0.946279	no	7.46667	2.45053	12.4828	OK	11.15	5.28179	17.0183	gi|225425047|ref|XP_002270800.1|	PREDICTED: LAG1 longevity assurance homolog 3 [Vitis vinifera]	log(E-value)=-14.8787	identity=75%	aln-len=32	UniProtKB	Q6NQI8	GO:0005783	GO_REF:0000037	IEA	UniProtKB-KW:KW-0256	C	endoplasmic reticulum	LAG1 longevity assurance homolog 3	LAG13_ARATH|At1g13580|F13B4.7|F21F23.1	protein	3702	UniProtKB	-	-
RefPYTFcomp31701_c0_seq2	0-445	XLOC_000344	PYTL	PYTF	OK	4.91354	10.6055	1.10997	-0.977357	0.328393	0.946279	no	4.91354	0	11.8369	OK	10.6055	3.15625	18.0547	gi|224113753|ref|XP_002316562.1|	predicted protein [Populus trichocarpa]	log(E-value)=-41.1473	identity=78.1609%	aln-len=87	UniProtKB	F4HYR4	GO:0005768	PMID:22923678	IDA	-	C	endosome	O-fucosyltransferase family protein	F4HYR4_ARATH|AT1G62330|At1g62330	protein	3702	TAIR	-	-
RefPYTFcomp31735_c0_seq1	0-470	XLOC_000345	PYTL	PYTF	OK	16.226	13.6126	-0.253362	0.478472	0.632314	0.95584	no	16.226	8.17517	24.2768	OK	13.6126	6.24814	20.9771	gi|359490753|ref|XP_003634156.1|	PREDICTED: uncharacterized protein LOC100854009 [Vitis vinifera]	log(E-value)=-21.41	identity=67.5325%	aln-len=77	UniProtKB	Q9FGE4	GO:0005618	PMID:14595688	IDA	-	C	cell wall	Uncharacterized protein	Q9FGE4_ARATH|At5g24460/T31K7.4|AT5G24460|At5g24460	protein	3702	TAIR	-	-
RefPYTFcomp31743_c0_seq2	3-358	XLOC_000346	PYTL	PYTF	OK	10.3692	0	-1.79769e+308	-1.79769e+308	0.115814	0.946279	no	10.3692	0	27.7066	OK	0	0	0	gi|356542994|ref|XP_003539948.1|	PREDICTED: OPA3-like protein-like [Glycine max]	log(E-value)=0.62	identity=51.6129%	aln-len=31	UniProtKB	O94388	GO:0005085	GO_REF:0000024	ISO	SGD:S000004563	F	guanyl-nucleotide exchange factor activity	Vacuolar protein sorting-associated protein 9b	VPS92_SCHPO|vps902|vps9b|SPBC29A10.11c	protein	284812	PomBase	-	-
RefPYTFcomp31757_c0_seq1	0-1264	XLOC_000347	PYTL	PYTF	OK	20.281	20.581	0.0211834	-0.112432	0.910481	0.989242	no	20.281	16.5214	24.0406	OK	20.581	16.794	24.368	gi|225454344|ref|XP_002275920.1|	PREDICTED: uncharacterized protein LOC100261915 [Vitis vinifera]	log(E-value)=-137.49	identity=71.3864%	aln-len=339	UniProtKB	Q8VZL4	GO:0005739	GO_REF:0000037	IEA	UniProtKB-KW:KW-0496	C	mitochondrion	Mechanosensitive ion channel protein 1, mitochondrial	MSL1_ARATH|MSL1|At4g00290|A_IG005I10.9|F5I10.9	protein	3702	UniProtKB	-	-
RefPYTFcomp31805_c1_seq1	0-424	XLOC_000349	PYTL	PYTF	OK	3.26878	7.20672	1.14059	-0.531605	0.595	0.951583	no	3.26878	0	12.2804	OK	7.20672	0	15.253	gi|123383107|ref|XP_001298774.1|	hypothetical protein [Trichomonas vaginalis G3]	log(E-value)=0.115953	identity=58.3333%	aln-len=12	GR_protein	A2Z8S3	GO:0016023	GR_REF:7047	RCA	-	C	cytoplasmic membrane-bounded vesicle	Hypothetical protein	LOC_Os10g34770|Os10g0489400	protein	39946	GR	-	-
RefPYTFcomp31852_c0_seq1	31-407	XLOC_000350	PYTL	PYTF	OK	11.7017	22.9896	0.974271	-1.07292	0.283309	0.946279	no	11.7017	0	24.4574	OK	22.9896	8.51533	37.4639	gi|225445951|ref|XP_002264547.1|	PREDICTED: uncharacterized membrane protein At1g16860 [Vitis vinifera]	log(E-value)=-32.2	identity=63.1579%	aln-len=114	UniProtKB	Q9ZVA7	GO:0005886	PMID:14506206	IDA	-	C	plasma membrane	Ubiquitin-specific protease family C19-related protein	Q9ZVA7_ARATH|F9K20.7|At1g78880|AT1G78880	protein	3702	TAIR	-	-
RefPYTFcomp31887_c0_seq1	0-530	XLOC_000352	PYTL	PYTF	OK	14.2944	17.9737	0.330434	-0.73831	0.460326	0.946279	no	14.2944	7.71214	20.8767	OK	17.9737	10.4998	25.4476	gi|147773103|emb|CAN71689.1|	hypothetical protein VITISV_039291 [Vitis vinifera]	log(E-value)=-6.73	identity=72.5%	aln-len=40	-	-	-	-	-	-	-	-	-	-	-	-	-	-	-
RefPYTFcomp31915_c0_seq1	0-304	XLOC_000353	PYTL	PYTF	OK	25.8845	65.9007	1.34821	-1.21105	0.225876	0.946279	no	25.8845	0	62.3565	OK	65.9007	24.4095	107.392	gi|343887317|dbj|BAK61863.1|	DNAJ heat shock N-terminal domain-containing protein [Citrus unshiu]	log(E-value)=-28.61	identity=70.7865%	aln-len=89	UniProtKB	Q84VQ4	GO:0009507	PMID:18431481	IDA	-	C	chloroplast	DnaJ domain family	Q84VQ4_ARATH|At5g21430|AT5G21430	protein	3702	TAIR	-	-
RefPYTFcomp32016_c0_seq1	11-684	XLOC_000355	PYTL	PYTF	OK	4.98835	4.52596	-0.14034	0.214489	0.830166	0.976544	no	4.98835	1.8992	8.07751	OK	4.52596	1.52636	7.52556	gi|388506436|gb|AFK41284.1|	unknown [Lotus japonicus]	log(E-value)=-65.59	identity=72.3529%	aln-len=170	UniProtKB	F4K5W8	GO:0001666	PMID:22589469	RCA	-	P	response to hypoxia	Sucrose synthase 5	SUS5_ARATH|SUS5|At5g37180|MJG14.25	protein	3702	TAIR	-	-
RefPYTFcomp3204_c0_seq1	39-327	XLOC_000356	PYTL	PYTF	OK	22.8483	58.2244	1.34954	-0.839926	0.40095	0.946279	no	22.8483	0	70.2555	OK	58.2244	11.0571	105.392	gi|224065691|ref|XP_002301923.1|	predicted protein [Populus trichocarpa]	log(E-value)=-12.95	identity=48.4536%	aln-len=97	UniProtKB	Q54ET6	GO:0005634	GO_REF:0000037	IEA	UniProtKB-KW:KW-0539	C	nucleus	Actin-binding protein F	ABPF_DICDI|abpF|kenN|DDB_0230207	protein	44689	UniProtKB	-	-
RefPYTFcomp32061_c0_seq1	0-439	XLOC_000357	PYTL	PYTF	OK	5.85135	9.21054	0.654516	-0.617754	0.536738	0.946279	no	5.85135	0	13.0204	OK	9.21054	1.74912	16.672	gi|224111376|ref|XP_002315832.1|	predicted protein [Populus trichocarpa]	log(E-value)=-18.4	identity=73.0159%	aln-len=63	UniProtKB	Q9SKC9	GO:0003954	GO_REF:0000002	IEA	InterPro:IPR008698	F	NADH dehydrogenase activity	NADH dehydrogenase [ubiquinone] 1 beta subcomplex subunit 7	NDUB7_ARATH|At2g02050|F14H20.12	protein	3702	InterPro	-	-
RefPYTFcomp32146_c0_seq2	29-211	XLOC_000358	PYTL	PYTF	OK	155.55	516.322	1.73089	-1.10164	0.27062	0.946279	no	155.55	0	478.296	OK	516.322	174.127	858.517	gi|225439878|ref|XP_002278867.1|	PREDICTED: soluble inorganic pyrophosphatase [Vitis vinifera]	log(E-value)=-12.14	identity=75.5556%	aln-len=45	UniProtKB	Q9LFF9	GO:0000287	GO_REF:0000002	IEA	InterPro:IPR008162	F	magnesium ion binding	Pyrophosphorylase 4	Q9LFF9_ARATH|F4P12_320|PPa4|At3g53620|AT3G53620	protein	3702	InterPro	-	-
RefPYTFcomp32154_c0_seq1	0-534	XLOC_000359	PYTL	PYTF	OK	665.804	644.424	-0.0470881	0.680718	0.49605	0.946279	no	665.804	621	710.608	OK	644.424	600.396	688.451	gi|15229784|ref|NP_189967.1|	calmodulin 7 [Arabidopsis thaliana]	log(E-value)=-77.36	identity=100%	aln-len=147	UniProtKB	P59220	GO:0005509	GO_REF:0000002	IEA	InterPro:IPR002048|InterPro:IPR011992	F	calcium ion binding	Calmodulin-7	CALM7_ARATH|CAM7|At3g43810|T28A8_100	protein	3702	InterPro	K02183	calmodulin
RefPYTFcomp32228_c0_seq1	1-186	XLOC_000361	PYTL	PYTF	OK	371.563	109.467	-1.76311	0.794288	0.427028	0.946279	no	371.563	79.1831	663.943	OK	109.467	0	435.12	gi|116265946|gb|ABJ91221.1|	CBL-interacting protein kinase 14 [Populus trichocarpa]	log(E-value)=-28.49	identity=81.9444%	aln-len=72	UniProtKB	Q9FJ54	GO:0000166	GO_REF:0000037	IEA	UniProtKB-KW:KW-0547	F	nucleotide binding	CBL-interacting serine/threonine-protein kinase 20	CIPKK_ARATH|CIPK20|PKS18|SnRK3.6|At5g45820|K15I22.2	protein	3702	UniProtKB	-	-
RefPYTFcomp32232_c0_seq1	0-367	XLOC_000362	PYTL	PYTF	OK	125.304	93.9224	-0.415894	1.32991	0.183548	0.946279	no	125.304	89.9422	160.666	OK	93.9224	63.0131	124.832	-	-	-	-	-	UniProtKB	Q9SIY2	GO:0006333	PMID:22589469	RCA	-	P	chromatin assembly or disassembly	Putative uncharacterized protein At2g11910	Q9SIY2_ARATH|At2g11910|AT2G11910	protein	3702	TAIR	-	-
RefPYTFcomp32287_c0_seq2	22-505	XLOC_000363	PYTL	PYTF	OK	7.26869	10.5519	0.537736	-0.752641	0.451665	0.946279	no	7.26869	1.54902	12.9884	OK	10.5519	4.20486	16.8989	gi|224136566|ref|XP_002326892.1|	predicted protein [Populus trichocarpa]	log(E-value)=-52.1493	identity=71.4286%	aln-len=119	UniProtKB	Q9FZF1	GO:0003674	GO_REF:0000015	ND	-	F	molecular_function	Peroxisomal membrane protein 11A	PX11A_ARATH|PEX11A|PEX11-3|At1g47750|T2E6.18	protein	3702	TAIR	-	-
RefPYTFcomp32318_c0_seq1	59-567	XLOC_000364	PYTL	PYTF	OK	11.3416	13.6442	0.266655	-0.508483	0.611115	0.95584	no	11.3416	5.26421	17.4191	OK	13.6442	6.94074	20.3476	gi|359492347|ref|XP_003634400.1|	PREDICTED: wall-associated receptor kinase 2-like [Vitis vinifera]	log(E-value)=-22.9726	identity=39.2405%	aln-len=79	UniProtKB	Q6K9B1	GO:0000166	GO_REF:0000038	IEA	UniProtKB-KW:KW-0547	F	nucleotide binding	cDNA, clone: J065212B02, full insert sequence	Q6K9B1_ORYSJ|OJ1520_C09.11	protein	39947	UniProtKB	-	-
RefPYTFcomp32331_c1_seq1	0-510	XLOC_000366	PYTL	PYTF	OK	2.4425	3.68623	0.593785	-0.335845	0.736988	0.964278	no	2.4425	0	7.51039	OK	3.68623	0	8.49585	gi|261865341|gb|ACY01922.1|	hypothetical protein [Beta vulgaris]	log(E-value)=-5.99	identity=67.5676%	aln-len=37	-	-	-	-	-	-	-	-	-	-	-	-	-	-	-
RefPYTFcomp32362_c0_seq1	0-209	XLOC_000368	PYTL	PYTF	OK	80.701	267.968	1.7314	-1.10196	0.27048	0.946279	no	80.701	0	248.145	OK	267.968	90.3708	445.565	gi|118487826|gb|ABK95736.1|	unknown [Populus trichocarpa]	log(E-value)=-9.24	identity=79.4872%	aln-len=39	UniProtKB	Q8LGE3	GO:0005200	PMID:11891255	ISS	-	F	structural constituent of cytoskeleton	Actin-related protein 6	ARP6_ARATH|ARP6|ESD1|SUF3|At3g33520|T4P3.8	protein	3702	TAIR	-	-
RefPYTFcomp32378_c0_seq1	0-262	XLOC_000369	PYTL	PYTF	OK	52.6266	109.084	1.05157	-1.04654	0.295313	0.946279	no	52.6266	0	117.104	OK	109.084	36.7879	181.379	gi|225440083|ref|XP_002282555.1|	PREDICTED: uncharacterized protein LOC100251727 [Vitis vinifera]	log(E-value)=-22.22	identity=75.7576%	aln-len=66	GR_protein	Q0DRP4	GO:0009536	GR_REF:7047	RCA	-	C	plastid	Os03g0366700 protein	-	protein	39947	GR	-	-
RefPYTFcomp32384_c0_seq1	0-267	XLOC_000370	PYTL	PYTF	OK	6.11898	31.2148	2.35087	-0.247695	0.80437	0.974175	no	6.11898	0	85.6293	OK	31.2148	0	95.7046	gi|255578839|ref|XP_002530274.1|	hypothetical protein RCOM_0265760 [Ricinus communis]	log(E-value)=-3.44	identity=66.6667%	aln-len=30	UniProtKB	Q07617	GO:0000166	GO_REF:0000037	IEA	UniProtKB-KW:KW-0547	F	nucleotide binding	Sperm-associated antigen 1	SPAG1_HUMAN|SPAG1	protein	9606	UniProtKB	-	-
RefPYTFcomp32397_c0_seq1	0-424	XLOC_000371	PYTL	PYTF	OK	2.45158	7.20672	1.55563	-0.53078	0.595571	0.951583	no	2.45158	0	12.0289	OK	7.20672	0	15.253	gi|296084496|emb|CBI25055.3|	unnamed protein product [Vitis vinifera]	log(E-value)=-7.26876	identity=77.4194%	aln-len=31	UniProtKB	Q9LY75	GO:0000398	PMID:22589469	RCA	-	P	mRNA splicing, via spliceosome	Putative cyclophylin protein	Q9LY75_ARATH|MAA21_30|At3g63400|AT3G63400	protein	3702	TAIR	-	-
RefPYTFcomp32405_c1_seq1	0-246	XLOC_000372	PYTL	PYTF	OK	16.7402	64.0951	1.9369	-0.424675	0.671074	0.958982	no	16.7402	0	120.306	OK	64.0951	0	147.723	gi|115459742|ref|NP_001053471.1|	Os04g0546300 [Oryza sativa Japonica Group]	log(E-value)=-30.46	identity=82.8947%	aln-len=76	UniProtKB	Q5I6E9	GO:0004672	GO_REF:0000002	IEA	InterPro:IPR000719|InterPro:IPR002290	F	protein kinase activity	Uncharacterized protein	Q5I6E9_SOLLC|Adi3	protein	4081	InterPro	-	-
RefPYTFcomp32414_c0_seq1	0-991	XLOC_000373	PYTL	PYTF	OK	111.351	125.078	0.167706	-1.81545	0.0694551	0.946279	no	111.351	101	121.703	OK	125.078	114.061	136.095	gi|224061232|ref|XP_002300382.1|	predicted protein [Populus trichocarpa]	log(E-value)=-78.28	identity=70.297%	aln-len=202	UniProtKB	Q9S7M9	GO:0005783	PMID:22923678	IDA	-	C	endoplasmic reticulum	Transmembrane emp24 domain-containing protein p24beta2	P24B2_ARATH|At3g07680|F17A17.2|MLP3.13	protein	3702	TAIR	-	-
RefPYTFcomp32417_c0_seq1	1-362	XLOC_000374	PYTL	PYTF	OK	12.6593	30.0195	1.2457	-1.26524	0.205784	0.946279	no	12.6593	0	28.1694	OK	30.0195	11.9626	48.0764	-	-	-	-	-	UniProtKB	Q6FWX2	GO:0004553	GO_REF:0000002	IEA	InterPro:IPR000757	F	hydrolase activity, hydrolyzing O-glycosyl compounds	Similar to uniprot|P32623 Saccharomyces cerevisiae YEL040w UTR2 cell wall protein	Q6FWX2_CANGA|CAGL0C02211g	protein	284593	InterPro	-	-
RefPYTFcomp32441_c1_seq1	0-222	XLOC_000375	PYTL	PYTF	OK	62.6649	144.031	1.20065	-0.737815	0.460627	0.946279	no	62.6649	0	192.687	OK	144.031	16.4907	271.572	-	-	-	-	-	UniProtKB	A0JL24	GO:0000287	GO_REF:0000033	IBA	PANTHER:PTN000216216	F	magnesium ion binding	Fork head transcription factor short isoform	A0JL24_DROME|fd68A|Mnf|mnf|CG11799	protein	7227	RefGenome	-	-
RefPYTFcomp32452_c0_seq1	63-463	XLOC_000376	PYTL	PYTF	OK	10.0536	15.214	0.597693	-0.684002	0.493974	0.946279	no	10.0536	0.131264	19.9759	OK	15.214	4.52778	25.9003	gi|356525774|ref|XP_003531498.1|	PREDICTED: elongation factor 2-like [Glycine max]	log(E-value)=-57.14	identity=100%	aln-len=115	UniProtKB	Q9ASR1	GO:0000166	GO_REF:0000038	IEA	UniProtKB-KW:KW-0547	F	nucleotide binding	At1g56070/T6H22_13	Q9ASR1_ARATH|At1g56075|LOS1|T6H22.13|AT1G56070|At1g56070	protein	3702	UniProtKB	-	-
RefPYTFcomp32471_c1_seq1	9-406	XLOC_000377	PYTL	PYTF	OK	14.4899	19.5812	0.434419	-0.630427	0.528415	0.946279	no	14.4899	3.73661	25.2432	OK	19.5812	7.80299	31.3594	gi|255581537|ref|XP_002531574.1|	conserved hypothetical protein [Ricinus communis]	log(E-value)=-4.25	identity=39.6552%	aln-len=58	GR_protein	B7F8Y1	GO:0009536	GR_REF:7047	RCA	-	C	plastid	Putative uncharacterized protein	cDNA, clone	protein	39947	GR	-	-
RefPYTFcomp32489_c0_seq1	0-218	XLOC_000378	PYTL	PYTF	OK	108.035	224.185	1.0532	-1.04816	0.294566	0.946279	no	108.035	0	240.397	OK	224.185	75.6053	372.765	gi|224110688|ref|XP_002315601.1|	predicted protein [Populus trichocarpa]	log(E-value)=-27.22	identity=76.3889%	aln-len=72	UniProtKB	Q8GS60	GO:0009507	GO_REF:0000037	IEA	UniProtKB-KW:KW-0150	C	chloroplast	7-hydroxymethyl chlorophyll a reductase, chloroplastic	HCAR_ARATH|HCAR|At1g04620|T1G11.13	protein	3702	UniProtKB	K00441	coenzyme F420 hydrogenase beta subunit [EC:1.12.98.1]
RefPYTFcomp32489_c0_seq2	56-216	XLOC_000379	PYTL	PYTF	OK	133.749	682.846	2.35204	-0.5205	0.602715	0.954867	no	133.749	0	961.207	OK	682.846	11.0969	1354.6	gi|225433343|ref|XP_002285592.1|	PREDICTED: uncharacterized protein all1601 [Vitis vinifera]	log(E-value)=-26.6193	identity=85.7143%	aln-len=42	UniProtKB	Q8GS60	GO:0009507	GO_REF:0000037	IEA	UniProtKB-KW:KW-0150	C	chloroplast	7-hydroxymethyl chlorophyll a reductase, chloroplastic	HCAR_ARATH|HCAR|At1g04620|T1G11.13	protein	3702	UniProtKB	-	-
RefPYTFcomp3252_c0_seq1	0-233	XLOC_000380	PYTL	PYTF	OK	113.643	224.23	0.980466	-1.27759	0.201394	0.946279	no	113.643	10.7004	216.586	OK	224.23	99.1203	349.34	gi|11177524|gb|AAG32318.1|	ribosomal protein S10 [Lactuca sativa]	log(E-value)=-13.76	identity=76.9231%	aln-len=52	UniProtKB	P42797	GO:0003735	GO_REF:0000002	IEA	InterPro:IPR001848	F	structural constituent of ribosome	40S ribosomal protein S10, mitochondrial	RT10_ARATH|RPS10|At3g22300|MCB17.2	protein	3702	InterPro	-	-
RefPYTFcomp32628_c0_seq1	27-246	XLOC_000382	PYTL	PYTF	OK	159.016	219.981	0.468204	-0.606385	0.544259	0.946279	no	159.016	25.3586	292.674	OK	219.981	74.1875	365.774	gi|11994555|dbj|BAB02742.1|	unnamed protein product [Arabidopsis thaliana]	log(E-value)=-3.33	identity=47.7273%	aln-len=44	UniProtKB	Q7EZJ0	GO:0004221	GO_REF:0000002	IEA	InterPro:IPR001394|InterPro:IPR018200	F	ubiquitin thiolesterase activity	Putative ubiquitin-specific protease	Q7EZJ0_ORYSJ|P0428D12.118	protein	39947	InterPro	-	-
RefPYTFcomp32666_c0_seq1	0-1152	XLOC_000383	PYTL	PYTF	OK	11.3458	12.404	0.128644	-0.476457	0.633749	0.95584	no	11.3458	8.27298	14.4186	OK	12.404	9.19923	15.6087	-	-	-	-	-	UniProtKB	Q9NBW1	GO:0001944	GO_REF:0000033	IBA	PANTHER:PTN000139394	P	vasculature development	Frizzled-4	FRIZ4_DROME|fz4|CG4626	protein	7227	RefGenome	-	-
RefPYTFcomp32698_c0_seq1	0-401	XLOC_000384	PYTL	PYTF	OK	5.97504	13.8135	1.20906	-0.914545	0.360431	0.946279	no	5.97504	0	15.9653	OK	13.8135	3.44602	24.181	gi|297802924|ref|XP_002869346.1|	hypothetical protein ARALYDRAFT_491637 [Arabidopsis lyrata subsp. lyrata]	log(E-value)=-26.28	identity=63.8298%	aln-len=94	GR_protein	Q7FAQ7	GO:0009536	GR_REF:7047	RCA	-	C	plastid	OSJNBb0004A17.14 protein	-	protein	4530	GR	-	-
RefPYTFcomp32706_c0_seq1	3-420	XLOC_000385	PYTL	PYTF	OK	12.967	16.3404	0.333596	-0.499336	0.617542	0.95584	no	12.967	3.83515	22.0989	OK	16.3404	6.51156	26.1693	gi|147838051|emb|CAN60920.1|	hypothetical protein VITISV_019335 [Vitis vinifera]	log(E-value)=-9.23	identity=79.4872%	aln-len=39	UniProtKB	Q6ZIF9	GO:0005618	GO_REF:0000035	IEA	EnsemblPlants:AT4G34180.1	C	cell wall	Metal-dependent hydrolase-like protein	Q6ZIF9_ORYSJ|OJ1115_B01.33|OJ1073_F05.22	protein	39947	EnsemblPlants/Gramene	-	-
RefPYTFcomp32725_c2_seq2	0-491	XLOC_000386	PYTL	PYTF	OK	2.14465	6.74482	1.65304	-0.797512	0.425154	0.946279	no	2.14465	0	8.05718	OK	6.74482	1.28087	12.2088	gi|225444627|ref|XP_002277540.1|	PREDICTED: respiratory burst oxidase homolog protein E [Vitis vinifera]	log(E-value)=-68.2797	identity=77.5701%	aln-len=107	UniProtKB	B8BKW6	GO:0004601	GO_REF:0000002	IEA	InterPro:IPR013623	F	peroxidase activity	Putative uncharacterized protein	B8BKW6_ORYSI|OsI_36373	protein	39946	InterPro	-	-
RefPYTFcomp32728_c0_seq1	0-281	XLOC_000387	PYTL	PYTF	OK	85.4529	121.734	0.510534	-0.851165	0.394678	0.946279	no	85.4529	30.4426	140.463	OK	121.734	57.6656	185.803	gi|225438041|ref|XP_002271667.1|	PREDICTED: uncharacterized protein LOC100266863 [Vitis vinifera]	log(E-value)=-17.48	identity=55.1724%	aln-len=87	UniProtKB	Q9SD94	GO:0016020	PMID:17432890	IDA	-	C	membrane	Putative uncharacterized protein At5g07900	Q9SD94_ARATH|F13G24.100|At5g07900|AT5G07900	protein	3702	TAIR	-	-
RefPYTFcomp32731_c0_seq1	0-529	XLOC_000388	PYTL	PYTF	OK	13.01	28.2049	1.11632	-2.64807	0.00809517	0.686181	no	13.01	6.75703	19.2629	OK	28.2049	18.8279	37.5818	gi|224111178|ref|XP_002315772.1|	predicted protein [Populus trichocarpa]	log(E-value)=-54.41	identity=60.6061%	aln-len=165	UniProtKB	Q94GQ7	GO:0008080	GO_REF:0000002	IEA	InterPro:IPR000182	F	N-acetyltransferase activity	Putative uncharacterized protein OJ1124_H03.4	Q94GQ7_ORYSJ|OJ1124_H03.4	protein	39947	InterPro	-	-
RefPYTFcomp32737_c0_seq1	0-722	XLOC_000389	PYTL	PYTF	OK	194.713	208.224	0.0967843	-1.07012	0.284563	0.946279	no	194.713	177.189	212.238	OK	208.224	190.048	226.4	gi|358344028|ref|XP_003636096.1|	hypothetical protein MTR_027s0011 [Medicago truncatula]	log(E-value)=-0.48	identity=21.0884%	aln-len=147	UniProtKB	P32323	GO:0000752	PMID:2072914	IMP	-	P	agglutination involved in conjugation with cellular fusion	A-agglutinin anchorage subunit	AGA1_YEAST|AGA1|YNR044W|N3431	protein	559292	SGD	-	-
RefPYTFcomp32742_c2_seq2	0-375	XLOC_000390	PYTL	PYTF	OK	9.21215	21.6092	1.23004	-1.0951	0.273474	0.946279	no	9.21215	0	22.1924	OK	21.6092	7.2876	35.9308	gi|147767995|emb|CAN64921.1|	hypothetical protein VITISV_017200 [Vitis vinifera]	log(E-value)=-12.25	identity=42%	aln-len=100	UniProtKB	Q0DDY8	GO:0004970	GO_REF:0000002	IEA	InterPro:IPR001320	F	ionotropic glutamate receptor activity	Os06g0188400 protein	Q0DDY8_ORYSJ|Os06g0188400	protein	39947	InterPro	-	-
RefPYTFcomp32819_c1_seq1	90-283	XLOC_000391	PYTL	PYTF	OK	139.085	325.579	1.22704	-0.92815	0.35333	0.946279	no	139.085	0	371.635	OK	325.579	81.2215	569.937	gi|224148289|ref|XP_002336625.1|	predicted protein [Populus trichocarpa]	log(E-value)=-37.54	identity=73.6842%	aln-len=95	UniProtKB	Q8W496	GO:0006810	GO_REF:0000037	IEA	UniProtKB-KW:KW-0813	P	transport	Protochlorophyllide-dependent translocon component 52, chloroplastic	PTC52_ARATH|PTC52|ACD1-like|TIC55-IV|At4g25650|L73G19.30	protein	3702	UniProtKB	-	-
RefPYTFcomp32829_c0_seq1	0-327	XLOC_000392	PYTL	PYTF	OK	8.09811	24.005	1.56767	-0.53489	0.592726	0.951385	no	8.09811	0	39.7341	OK	24.005	0	50.8065	gi|356551271|ref|XP_003544000.1|	PREDICTED: solute carrier family 25 member 44-like [Glycine max]	log(E-value)=-25.7	identity=80.2817%	aln-len=71	UniProtKB	Q949U9	GO:0005739	PMID:14671022	IDA	-	C	mitochondrion	Mitochondrial substrate carrier family protein	Q949U9_ARATH|F14F8_20|AT5G15640|At5g15640	protein	3702	TAIR	-	-
RefPYTFcomp32833_c0_seq1	0-286	XLOC_000393	PYTL	PYTF	OK	75.1198	59.8274	-0.328387	0.432568	0.665329	0.958982	no	75.1198	24.654	125.586	OK	59.8274	11.3615	108.293	gi|56561617|emb|CAG28412.1|	S-receptor kinase-like protein 1 [Senecio squalidus]	log(E-value)=-19.67	identity=73.6111%	aln-len=72	UniProtKB	B8B701	GO:0004672	GO_REF:0000002	IEA	InterPro:IPR000719|InterPro:IPR001245	F	protein kinase activity	Putative uncharacterized protein	B8B701_ORYSI|OsI_26349	protein	39946	InterPro	-	-
RefPYTFcomp32845_c1_seq1	1-237	XLOC_000394	PYTL	PYTF	OK	137.57	175.625	0.352327	-0.501872	0.615757	0.95584	no	137.57	35.4762	239.665	OK	175.625	65.0512	286.198	gi|350538715|ref|NP_001234356.1|	cullin 4 [Solanum lycopersicum]	log(E-value)=-28.8928	identity=92.1569%	aln-len=51	UniProtKB	Q10CD7	GO:0006511	GO_REF:0000002	IEA	InterPro:IPR001373|InterPro:IPR016157|InterPro:IPR016158|InterPro:IPR019559	P	ubiquitin-dependent protein catabolic process	Cullin-4B, putative, expressed	Q10CD7_ORYSJ|LOC_Os03g57290	protein	39947	InterPro	-	-
RefPYTFcomp32859_c0_seq1	0-551	XLOC_000395	PYTL	PYTF	OK	4.09874	4.12218	0.00822723	-0.00818474	0.99347	0.997501	no	4.09874	0.0535151	8.14396	OK	4.12218	0.0669893	8.17737	gi|27804369|gb|AAO22986.1|	MADS-box transcription factor CDM86 [Chrysanthemum x morifolium]	log(E-value)=-74.95	identity=97.1831%	aln-len=142	UniProtKB	Q9ZS26	GO:0003677	GO_REF:0000002	IEA	InterPro:IPR002100	F	DNA binding	MADS-box protein, GGLO1	Q9ZS26_GERHY|gglo1	protein	18101	InterPro	K09264	MADS-box transcription factor, plant
RefPYTFcomp32876_c0_seq1	0-533	XLOC_000396	PYTL	PYTF	OK	381.059	402.044	0.0773409	-0.886353	0.375427	0.946279	no	381.059	348.082	414.035	OK	402.044	368.064	436.024	gi|9633629|ref|NP_051161.1|	polyprotein [Japanese yam mosaic virus]	log(E-value)=-46.29	identity=51.6854%	aln-len=178	UniProtKB	Q9SRY6	GO:0004364	GO_REF:0000003	IEA	EC:2.5.1.18	F	glutathione transferase activity	Glutathione S-transferase F5	GSTF5_ARATH|GSTF5|At1g02940|F22D16.6	protein	3702	UniProtKB	-	-
RefPYTFcomp32878_c0_seq1	0-264	XLOC_000397	PYTL	PYTF	OK	31.9482	122.246	1.93598	-1.24235	0.214109	0.946279	no	31.9482	0	98.2368	OK	122.246	48.7144	195.778	gi|224132524|ref|XP_002328312.1|	predicted protein [Populus trichocarpa]	log(E-value)=-27.79	identity=63.9535%	aln-len=86	GR_protein	Q6Z9S3	GO:0016023	GR_REF:7047	RCA	-	C	cytoplasmic membrane-bounded vesicle	Putative dioscorin class A	-	protein	39947	GR	-	-
RefPYTFcomp32892_c0_seq1	7-340	XLOC_000398	PYTL	PYTF	OK	145.129	162.374	0.16198	-0.474632	0.63505	0.95584	no	145.129	95.3455	194.913	OK	162.374	109.468	215.279	gi|224086474|ref|XP_002307895.1|	predicted protein [Populus trichocarpa]	log(E-value)=-8.78	identity=78.3784%	aln-len=37	UniProtKB	Q9M8S8	GO:0005829	PMID:21166475	IDA	-	C	cytosol	Inositol-phosphate phosphatase	VTC4_ARATH|VTC4|IMP|At3g02870|F13E7.19	protein	3702	TAIR	-	-
RefPYTFcomp32898_c0_seq1	9-351	XLOC_000399	PYTL	PYTF	OK	14.8748	26.9406	0.856916	-0.7309	0.46484	0.946279	no	14.8748	0	35.8338	OK	26.9406	5.11614	48.7651	gi|224079924|ref|XP_002305974.1|	predicted protein [Populus trichocarpa]	log(E-value)=-2.51	identity=65.625%	aln-len=32	UniProtKB	Q9M895	GO:0000166	GO_REF:0000002	IEA	InterPro:IPR003593	F	nucleotide binding	Putative cell division protein ftsH	Q9M895_ARATH|F16B3.8|At3g02450/F16B3.8|At3g02450|AT3G02450	protein	3702	InterPro	-	-
RefPYTFcomp32903_c0_seq2	0-728	XLOC_000400	PYTL	PYTF	OK	2.66005	4.55605	0.776333	-0.989757	0.322293	0.946279	no	2.66005	0.250463	5.06963	OK	4.55605	1.81556	7.29655	gi|47115349|emb|CAE12269.1|	putative xyloglucan endotransglucosylase / hydrolase [Lactuca sativa]	log(E-value)=-86.46	identity=87.5%	aln-len=168	UniProtKB	Q9FI31	GO:0004553	GO_REF:0000002	IEA	InterPro:IPR000757|InterPro:IPR008263|InterPro:IPR008264	F	hydrolase activity, hydrolyzing O-glycosyl compounds	Xyloglucan endotransglucosylase/hydrolase protein 20	XTH20_ARATH|XTH20|At5g48070|MDN11.15	protein	3702	InterPro	-	-
RefPYTFcomp32959_c0_seq1	0-627	XLOC_000401	PYTL	PYTF	OK	45.7737	45.2193	-0.0175781	0.0805625	0.93579	0.990984	no	45.7737	36.0203	55.527	OK	45.2193	35.5113	54.9274	gi|359480177|ref|XP_003632412.1|	PREDICTED: transcription factor UPBEAT1-like [Vitis vinifera]	log(E-value)=-11.07	identity=55%	aln-len=80	UniProtKB	O22901	GO:0003677	GO_REF:0000037	IEA	UniProtKB-KW:KW-0238	F	DNA binding	Transcription factor UPBEAT1	BH151_ARATH|UPB1|BHLH151|EN146|At2g47270|T8I13.11	protein	3702	UniProtKB	-	-
RefPYTFcomp32960_c1_seq1	136-498	XLOC_000402	PYTL	PYTF	OK	3.12037	13.8108	2.14601	-0.473229	0.636049	0.95584	no	3.12037	0	22.425	OK	13.8108	0	29.2306	gi|224131812|ref|XP_002328114.1|	predicted protein [Populus trichocarpa]	log(E-value)=-57.9999	identity=65.1852%	aln-len=135	UniProtKB	Q9FMS6	GO:0000165	PMID:22589469	RCA	-	P	MAPK cascade	Probable CCR4-associated factor 1 homolog 11	CAF1K_ARATH|CAF1-11|At5g22250|T6G21.2	protein	3702	TAIR	-	-
RefPYTFcomp32967_c0_seq1	3-536	XLOC_000403	PYTL	PYTF	OK	1.76416	0	-1.79769e+308	-1.79769e+308	0.234086	0.946279	no	1.76416	0	6.62774	OK	0	0	0	gi|357487929|ref|XP_003614252.1|	Kinase-like protein [Medicago truncatula]	log(E-value)=-4.86	identity=30.7692%	aln-len=104	UniProtKB	Q40234	GO:0004672	GO_REF:0000002	IEA	InterPro:IPR000719|InterPro:IPR001245	F	protein kinase activity	Pto disease resistance protein	Q40234_SOLPI|Pto	protein	4084	InterPro	-	-
RefPYTFcomp32979_c0_seq1	0-579	XLOC_000404	PYTL	PYTF	OK	2.58496	5.10555	0.981925	-0.852662	0.393847	0.946279	no	2.58496	0	6.22725	OK	5.10555	1.27367	8.93743	gi|225440843|ref|XP_002276376.1|	PREDICTED: uncharacterized protein LOC100263016 [Vitis vinifera]	log(E-value)=-34.12	identity=48.7952%	aln-len=166	UniProtKB	Q54NC8	GO:0005634	GO_REF:0000037	IEA	UniProtKB-KW:KW-0539	C	nucleus	Integrator complex subunit 1 homolog	INT1_DICDI|ints1|DDB_G0285393	protein	44689	UniProtKB	-	-
RefPYTFcomp32982_c0_seq1	11-214	XLOC_000405	PYTL	PYTF	OK	91.7386	281.179	1.61589	-1.02262	0.306486	0.946279	no	91.7386	0	282.085	OK	281.179	83.6805	478.677	gi|356505516|ref|XP_003521536.1|	PREDICTED: membrane-anchored ubiquitin-fold protein 3-like [Glycine max]	log(E-value)=-2.75	identity=59.375%	aln-len=32	UniProtKB	Q9SW27	GO:0005886	GO_REF:0000037	IEA	UniProtKB-KW:KW-1003	C	plasma membrane	Membrane-anchored ubiquitin-fold protein 3	MUB3_ARATH|MUB3|At4g24990|F13M23.130	protein	3702	UniProtKB	-	-
RefPYTFcomp33044_c0_seq1	1-283	XLOC_000406	PYTL	PYTF	OK	59.4973	63.1937	0.0869579	-0.103266	0.917752	0.990642	no	59.4973	9.48812	109.506	OK	63.1937	12.0008	114.387	gi|224140241|ref|XP_002323492.1|	predicted protein [Populus trichocarpa]	log(E-value)=-26.76	identity=69.7917%	aln-len=96	UniProtKB	Q9SCP9	GO:0000813	PMID:17090720	ISS	SGD:S000004109	C	ESCRT I complex	Vacuolar protein-sorting-associated protein 37 homolog 1	VP371_ARATH|VPS37-1|At3g53120|T4D2.50	protein	3702	TAIR	K12185	ESCRT-I complex subunit VPS37
RefPYTFcomp33048_c0_seq1	101-287	XLOC_000407	PYTL	PYTF	OK	389.309	426.012	0.129979	-0.176343	0.860025	0.980582	no	389.309	100.394	678.224	OK	426.012	126.784	725.241	gi|357503771|ref|XP_003622174.1|	ATP-dependent DNA helicase PIF1 [Medicago truncatula]	log(E-value)=-19.32	identity=73.4375%	aln-len=64	UniProtKB	Q7XS07	GO:0004386	GO_REF:0000002	IEA	InterPro:IPR003840	F	helicase activity	OSJNBa0095H06.12 protein	Q7XS07_ORYSJ|OSJNBa0095H06.12	protein	39947	InterPro	-	-
RefPYTFcomp33112_c0_seq1	0-383	XLOC_000408	PYTL	PYTF	OK	5.99327	0	-1.79769e+308	-1.79769e+308	0.167545	0.946279	no	5.99327	0	18.4286	OK	0	0	0	gi|356502555|ref|XP_003520084.1|	PREDICTED: uncharacterized protein LOC100789831 [Glycine max]	log(E-value)=-0.08	identity=73.913%	aln-len=23	UniProtKB	Q8GXX6	GO:0000911	PMID:22589469	RCA	-	P	cytokinesis by cell plate formation	RING/U-box domain-containing protein	Q8GXX6_ARATH|At1g14175/At1g14180|AT1G14180|At1g14180	protein	3702	TAIR	-	-
RefPYTFcomp33188_c0_seq1	29-600	XLOC_000410	PYTL	PYTF	OK	828.854	853.622	0.0424795	-0.725214	0.468321	0.946279	no	828.854	781.002	876.706	OK	853.622	804.878	902.367	gi|255542722|ref|XP_002512424.1|	40S ribosomal protein S21e, putative [Ricinus communis]	log(E-value)=-37.32	identity=93.8272%	aln-len=81	UniProtKB	Q3E902	GO:0000447	GO_REF:0000033	IBA	PANTHER:PTHR10442_AN0	P	endonucleolytic cleavage in ITS1 to separate SSU-rRNA from 5.8S rRNA and LSU-rRNA from tricistronic rRNA transcript (SSU-rRNA, 5.8S rRNA, LSU-rRNA)	40S ribosomal protein S21-2	RS212_ARATH|RPS21C|At5g27700|T1G16.30	protein	3702	RefGenome	K02971	small subunit ribosomal protein S21e
RefPYTFcomp33224_c1_seq1	0-397	XLOC_000412	PYTL	PYTF	OK	6.20997	7.83248	0.334884	-0.218898	0.82673	0.976398	no	6.20997	0	16.593	OK	7.83248	0	18.0519	gi|147778300|emb|CAN60820.1|	hypothetical protein VITISV_033223 [Vitis vinifera]	log(E-value)=-48.2608	identity=54.0741%	aln-len=135	UniProtKB	Q9MA63	GO:0005773	PMID:15539469	IDA	-	C	vacuole	REF/SRPP-like protein At3g05500	Y3550_ARATH|At3g05500|F22F7.5	protein	3702	TAIR	-	-
RefPYTFcomp33227_c0_seq1	47-423	XLOC_000413	PYTL	PYTF	OK	14.302	27.916	0.964872	-1.25727	0.208656	0.946279	no	14.302	1.34664	27.2574	OK	27.916	12.3402	43.4918	gi|224131380|ref|XP_002321070.1|	predicted protein [Populus trichocarpa]	log(E-value)=-6.8	identity=64.2857%	aln-len=42	-	-	-	-	-	-	-	-	-	-	-	-	-	-	-
RefPYTFcomp33317_c0_seq1	0-349	XLOC_000414	PYTL	PYTF	OK	5.69148	16.8199	1.56329	-0.533395	0.59376	0.951583	no	5.69148	0	27.9257	OK	16.8199	0	35.5994	gi|224142697|ref|XP_002324691.1|	predicted protein [Populus trichocarpa]	log(E-value)=-27.09	identity=60.3448%	aln-len=116	UniProtKB	Q9LU68	GO:0005634	GO_REF:0000037	IEA	UniProtKB-KW:KW-0539	C	nucleus	Protein CHLOROPLAST IMPORT APPARATUS 2	CIA2_ARATH|CIA2|At5g57180|MUL3.13	protein	3702	UniProtKB	-	-
RefPYTFcomp33362_c0_seq1	0-305	XLOC_000415	PYTL	PYTF	OK	14.5992	46.4584	1.67005	-0.805719	0.420405	0.946279	no	14.5992	0	54.8474	OK	46.4584	8.82266	84.0942	gi|224110104|ref|XP_002315417.1|	predicted protein [Populus trichocarpa]	log(E-value)=-25.6838	identity=75%	aln-len=12	UniProtKB	Q9SUZ8	GO:0008375	GO_REF:0000002	IEA	InterPro:IPR003406	F	acetylglucosaminyltransferase activity	Putative uncharacterized protein F4F15.170	Q9SUZ8_ARATH|F4F15.170|At3g52060|AT3G52060	protein	3702	InterPro	-	-
RefPYTFcomp33428_c0_seq1	0-252	XLOC_000417	PYTL	PYTF	OK	129.76	165.576	0.351654	-0.572249	0.567153	0.946651	no	129.76	46.2269	213.293	OK	165.576	73.1926	257.96	gi|255579466|ref|XP_002530576.1|	60S ribosomal protein L51, putative [Ricinus communis]	log(E-value)=-25.35	identity=79.4521%	aln-len=73	UniProtKB	Q54RB6	GO:0044351	PMID:22120990	RCA	-	P	macropinocytosis	Putative uncharacterized protein	Q54RB6_DICDI|DDB_0185423|DDB_G0283273	protein	44689	dictyBase	-	-
RefPYTFcomp33433_c0_seq2	1-364	XLOC_000418	PYTL	PYTF	OK	63.0789	62.2516	-0.0190452	0.0451268	0.964006	0.992887	no	63.0789	37.1169	89.0409	OK	62.2516	36.366	88.1372	gi|356553903|ref|XP_003545290.1|	PREDICTED: probable galacturonosyltransferase-like 2-like [Glycine max]	log(E-value)=-12.37	identity=83.7838%	aln-len=37	UniProtKB	Q9LN68	GO:0005783	GO_REF:0000037	IEA	UniProtKB-KW:KW-0256	C	endoplasmic reticulum	Probable galacturonosyltransferase-like 1	GATL1_ARATH|GATL1|GLZ1|PARVUS|At1g19300|F18O14.2	protein	3702	UniProtKB	-	-
RefPYTFcomp33454_c0_seq1	52-254	XLOC_000419	PYTL	PYTF	OK	112.556	335.396	1.57522	-1.22227	0.221606	0.946279	no	112.556	0	300.751	OK	335.396	124.23	546.562	gi|118483960|gb|ABK93868.1|	unknown [Populus trichocarpa]	log(E-value)=-35.32	identity=78.5714%	aln-len=98	UniProtKB	Q6DBR9	GO:0003674	GO_REF:0000015	ND	-	F	molecular_function	KxDL motif-containing protein 1	KXDL1_DANRE|kxd1|zgc:91862	protein	7955	ZFIN	-	-
RefPYTFcomp33474_c0_seq1	24-633	XLOC_000421	PYTL	PYTF	OK	4.00623	4.19534	0.066545	-0.0790249	0.937013	0.990984	no	4.00623	0.638879	7.37358	OK	4.19534	0.796714	7.59398	gi|356498365|ref|XP_003518023.1|	PREDICTED: uncharacterized protein LOC100795798 [Glycine max]	log(E-value)=-21.58	identity=58.6957%	aln-len=92	UniProtKB	F4JVX1	GO:0000165	PMID:22589469	RCA	-	P	MAPK cascade	Calmodulin-binding protein	F4JVX1_ARATH|EDA39|AT4G33050|At4g33050	protein	3702	TAIR	-	-
RefPYTFcomp33479_c0_seq1	0-570	XLOC_000422	PYTL	PYTF	OK	4.95849	2.8766	-0.785537	0.714711	0.474788	0.946279	no	4.95849	1.0567	8.86029	OK	2.8766	0	6.62985	-	-	-	-	-	UniProtKB	Q54BM5	GO:0000243	GO_REF:0000024	ISS	SGD:S000004106	C	commitment complex	Branchpoint-bridging protein	BBP_DICDI|sf1|DDB_G0293554	protein	44689	dictyBase	-	-
RefPYTFcomp33495_c1_seq1	0-245	XLOC_000423	PYTL	PYTF	OK	102.024	65.1068	-0.648023	0.578814	0.562715	0.946279	no	102.024	16.2699	187.777	OK	65.1068	0	150.055	gi|224109776|ref|XP_002315307.1|	predicted protein [Populus trichocarpa]	log(E-value)=-7.61	identity=59.6491%	aln-len=57	-	-	-	-	-	-	-	-	-	-	-	-	-	-	-
RefPYTFcomp33529_c0_seq1	0-351	XLOC_000424	PYTL	PYTF	OK	9.19076	23.2749	1.34052	-0.834312	0.404105	0.946279	no	9.19076	0	28.2604	OK	23.2749	4.42001	42.1298	gi|357449189|ref|XP_003594871.1|	hypothetical protein MTR_2g035650 [Medicago truncatula]	log(E-value)=-18.4	identity=70.5882%	aln-len=68	UniProtKB	Q84JF5	GO:0006364	PMID:22589469	RCA	-	P	rRNA processing	Putative uncharacterized protein At4g20120	Q84JF5_ARATH|At4g20120|PTAC14|AT4G20130|At4g20130	protein	3702	TAIR	-	-
RefPYTFcomp33560_c0_seq1	61-657	XLOC_000425	PYTL	PYTF	OK	18.4617	16.6351	-0.150303	0.395784	0.692264	0.964278	no	18.4617	11.7743	25.149	OK	16.6351	10.2799	22.9903	gi|351727028|ref|NP_001235099.1|	cell division cycle protein 48 homolog [Glycine max]	log(E-value)=-124.26	identity=96.9565%	aln-len=230	UniProtKB	Q9LZF6	GO:0000166	GO_REF:0000002	IEA	InterPro:IPR003593	F	nucleotide binding	Cell division control protein 48 homolog E	CD48E_ARATH|CDC48E|At5g03340|F12E4_70	protein	3702	InterPro	-	-
RefPYTFcomp33586_c0_seq1	0-372	XLOC_000427	PYTL	PYTF	OK	17.7552	29.334	0.724329	-1.04095	0.297898	0.946279	no	17.7552	3.78378	31.7267	OK	29.334	12.967	45.7009	gi|224131300|ref|XP_002321050.1|	predicted protein [Populus trichocarpa]	log(E-value)=-18.74	identity=68.1159%	aln-len=69	GR_protein	Q8H2T6	GO:0005739	GR_REF:7047	RCA	-	C	mitochondrion	Hypothetical protein P0503D09.103	-	protein	39947	GR	-	-
RefPYTFcomp33614_c0_seq2	0-517	XLOC_000428	PYTL	PYTF	OK	17.9744	11.8968	-0.595366	1.23644	0.216294	0.946279	no	17.9744	10.305	25.6438	OK	11.8968	5.78962	18.004	-	-	-	-	-	UniProtKB	Q9SIV6	GO:0005739	PMID:12606038	IDA	-	C	mitochondrion	Uncharacterized protein	Q9SIV6_ARATH|At2g16460|AT2G16460	protein	3702	TAIR	-	-
RefPYTFcomp33619_c0_seq1	0-401	XLOC_000429	PYTL	PYTF	OK	5.97504	10.0462	0.749625	-0.535689	0.592174	0.951224	no	5.97504	0	15.9653	OK	10.0462	0.16326	19.9291	gi|225457879|ref|XP_002269753.1|	PREDICTED: subtilisin-like protease-like [Vitis vinifera]	log(E-value)=-32.08	identity=56.2044%	aln-len=137	UniProtKB	Q9LNU1	GO:0004252	GO_REF:0000002	IEA	InterPro:IPR000209|InterPro:IPR010259	F	serine-type endopeptidase activity	Subtilisin-like serine endopeptidase-like protein	Q9LNU1_ARATH|T20H2.6|ATSBT5.2|At1g20160|AT1G20160	protein	3702	InterPro	-	-
RefPYTFcomp33626_c1_seq1	74-505	XLOC_000430	PYTL	PYTF	OK	3.0992	2.92771	-0.0821219	0.028069	0.977607	0.994646	no	3.0992	0	11.6433	OK	2.92771	0	11.6373	gi|116793978|gb|ABK26954.1|	unknown [Picea sitchensis]	log(E-value)=-54.2087	identity=76.6667%	aln-len=90	UniProtKB	A1L4Y4	GO:0005829	PMID:21166475	IDA	-	C	cytosol	NADPH2:quinone reductase	A1L4Y4_ARATH|AT5G61510|At5g61510	protein	3702	TAIR	-	-
RefPYTFcomp33641_c0_seq1	0-389	XLOC_000431	PYTL	PYTF	OK	468.238	460.492	-0.0240654	0.190972	0.848548	0.979409	no	468.238	410.725	525.751	OK	460.492	403.289	517.696	-	-	-	-	-	UniProtKB	Q8RWJ5	GO:0005739	PMID:15276431	IDA	-	C	mitochondrion	SecY protein transport family protein	Q8RWJ5_ARATH|AT1G29310|At1g29310	protein	3702	TAIR	-	-
RefPYTFcomp33679_c0_seq1	22-545	XLOC_000432	PYTL	PYTF	OK	3.22345	9.84404	1.61065	-1.47335	0.140657	0.946279	no	3.22345	0	7.76538	OK	9.84404	4.35153	15.3365	gi|225434443|ref|XP_002273069.1|	PREDICTED: N-alpha-acetyltransferase 25, NatB auxiliary subunit [Vitis vinifera]	log(E-value)=-52.41	identity=58.2888%	aln-len=187	UniProtKB	F4KEY9	GO:0005829	PMID:21166475	IDA	-	C	cytosol	Tetratricopeptide repeat-containing protein	F4KEY9_ARATH|AT5G58450|At5g58450	protein	3702	TAIR	-	-
RefPYTFcomp33725_c0_seq1	0-253	XLOC_000433	PYTL	PYTF	OK	105.258	124.713	0.244683	-0.340913	0.733169	0.964278	no	105.258	27.1435	183.372	OK	124.713	42.0587	207.367	-	-	-	-	-	UniProtKB	Q5ZJC8	GO:0005739	GO_REF:0000024	ISS	UniProtKB:Q96E29	C	mitochondrion	mTERF domain-containing protein 1, mitochondrial	MTER1_CHICK|MTERFD1|RCJMB04_19e6	protein	9031	UniProtKB	-	-
RefPYTFcomp33766_c0_seq1	0-421	XLOC_000434	PYTL	PYTF	OK	45.1878	41.1198	-0.136099	0.362456	0.717012	0.964278	no	45.1878	28.9734	61.4022	OK	41.1198	25.6132	56.6264	gi|339779634|gb|AEK06374.1|	microsomal oleate desaturase FAD2-5 [Carthamus tinctorius]	log(E-value)=-61.31	identity=76.6423%	aln-len=137	UniProtKB	P46313	GO:0005783	GO_REF:0000037	IEA	UniProtKB-KW:KW-0256	C	endoplasmic reticulum	Omega-6 fatty acid desaturase, endoplasmic reticulum	FAD6E_ARATH|FAD2|At3g12120|T21B14.6|T21B14_107|T23B7.6	protein	3702	UniProtKB	-	-
RefPYTFcomp33810_c0_seq1	7-213	XLOC_000436	PYTL	PYTF	OK	842.356	1097.74	0.382035	-1.05394	0.29191	0.946279	no	842.356	524.949	1159.76	OK	1097.74	732.787	1462.69	gi|117607067|gb|ABK42077.1|	ubiquitin extension protein [Capsicum annuum]	log(E-value)=-23.39	identity=88.2353%	aln-len=68	UniProtKB	Q42202	GO:0003735	GO_REF:0000002	IEA	InterPro:IPR001975	F	structural constituent of ribosome	Ubiquitin-60S ribosomal protein L40-2	RL40B_ARATH|RPL40B|EMB2167|ERD16|HAP4|UBQ1|At3g52590|F22O6_30|F3C22.8	protein	3702	InterPro	-	-
RefPYTFcomp33820_c0_seq1	31-197	XLOC_000437	PYTL	PYTF	OK	631.893	1008.37	0.674274	-0.904369	0.3658	0.946279	no	631.893	100.769	1163.02	OK	1008.37	401.83	1614.91	gi|357444659|ref|XP_003592607.1|	hypothetical protein MTR_1g110070 [Medicago truncatula]	log(E-value)=-9.12	identity=66.0377%	aln-len=53	GR_protein	Q6YSZ2	GO:0009536	GR_REF:7047	RCA	-	C	plastid	Hypothetical protein OSJNBa0003K21.26	-	protein	39947	GR	-	-
RefPYTFcomp33820_c1_seq1	0-274	XLOC_000438	PYTL	PYTF	OK	55.3995	162.458	1.55212	-1.95925	0.0500837	0.946279	no	55.3995	0.723322	110.076	OK	162.458	84.2001	240.716	gi|255572164|ref|XP_002527022.1|	conserved hypothetical protein [Ricinus communis]	log(E-value)=-27.8	identity=70.4545%	aln-len=88	GR_protein	B8AD56	GO:0005739	GR_REF:7047	RCA	-	C	mitochondrion	Putative uncharacterized protein	-	protein	39946	GR	-	-
RefPYTFcomp33888_c0_seq1	0-428	XLOC_000439	PYTL	PYTF	OK	20.6029	33.9385	0.720073	-1.54435	0.122504	0.946279	no	20.6029	10.2022	31.0037	OK	33.9385	20.238	47.639	gi|356534029|ref|XP_003535560.1|	PREDICTED: probable aquaporin NIP5-1-like [Glycine max]	log(E-value)=-13.18	identity=78.1818%	aln-len=55	UniProtKB	A2Z9A5	GO:0005215	GO_REF:0000002	IEA	InterPro:IPR000425|InterPro:IPR022357	F	transporter activity	Uncharacterized protein	A2Z9A5_ORYSI|OsI_34300	protein	39946	InterPro	-	-
RefPYTFcomp33896_c0_seq1	0-202	XLOC_000440	PYTL	PYTF	OK	187.594	239.569	0.352826	-0.383072	0.701666	0.964278	no	187.594	2.44932	372.739	OK	239.569	45.4951	433.642	gi|225426424|ref|XP_002274169.1|	PREDICTED: uncharacterized protein LOC100256435 [Vitis vinifera]	log(E-value)=-22.92	identity=80.303%	aln-len=66	UniProtKB	B3H6Z8	GO:0000166	GO_REF:0000038	IEA	UniProtKB-KW:KW-0547	F	nucleotide binding	Uncharacterized protein At1g63640.1	B3H6Z8_ARATH|At1g63640|AT1G63640	protein	3702	UniProtKB	-	-
RefPYTFcomp33938_c0_seq1	0-596	XLOC_000441	PYTL	PYTF	OK	6.96667	10.5064	0.592724	-1.09915	0.271701	0.946279	no	6.96667	2.93271	11.0006	OK	10.5064	5.53863	15.4741	gi|225433298|ref|XP_002282340.1|	PREDICTED: glutamyl-tRNA(Gln) amidotransferase subunit B, chloroplastic/mitochondrial-like [Vitis vinifera]	log(E-value)=-62.27	identity=89.2086%	aln-len=139	UniProtKB	Q9FV81	GO:0000166	GO_REF:0000037	IEA	UniProtKB-KW:KW-0547	F	nucleotide binding	Glutamyl-tRNA(Gln) amidotransferase subunit B, chloroplastic/mitochondrial	GATB_ARATH|GATB|At1g48520|T1N15.14	protein	3702	UniProtKB	K02434	aspartyl-tRNA(Asn)/glutamyl-tRNA (Gln) amidotransferase subunit B [EC:6.3.5.6]
RefPYTFcomp3396_c0_seq1	45-292	XLOC_000442	PYTL	PYTF	OK	41.2046	115.691	1.4894	-0.93578	0.349386	0.946279	no	41.2046	0	126.699	OK	115.691	28.8612	202.521	-	-	-	-	-	UniProtKB	Q9VTX9	GO:0003824	GO_REF:0000002	IEA	InterPro:IPR009003	F	catalytic activity	CG10663, isoform A	Q9VTX9_DROME|CG10663|Dmel_CG10663	protein	7227	InterPro	-	-
RefPYTFcomp33979_c0_seq1	0-608	XLOC_000443	PYTL	PYTF	OK	15.7414	13.8891	-0.180607	0.445515	0.655947	0.95584	no	15.7414	9.68516	21.7976	OK	13.8891	8.19947	19.5788	gi|297812115|ref|XP_002873941.1|	armadillo/beta-catenin repeat family protein [Arabidopsis lyrata subsp. lyrata]	log(E-value)=-57.81	identity=86.7188%	aln-len=128	UniProtKB	B9DHT4	GO:0000956	PMID:22589469	RCA	-	P	nuclear-transcribed mRNA catabolic process	ARM REPEAT PROTEIN INTERACTING WITH ABF2	ARIA_ARATH|ARIA|At5g19330|F7K24.80	protein	3702	TAIR	-	-
RefPYTFcomp34092_c0_seq2	32-266	XLOC_000445	PYTL	PYTF	OK	142.226	181.579	0.352406	-0.501985	0.615678	0.95584	no	142.226	36.6768	247.776	OK	181.579	67.2565	295.901	gi|261410282|gb|ACX80235.1|	Pto-type resistance protein [Cucumis x hytivus]	log(E-value)=-20.72	identity=65.8824%	aln-len=85	UniProtKB	Q9FN92	GO:0000166	GO_REF:0000037	IEA	UniProtKB-KW:KW-0547	F	nucleotide binding	Probable receptor-like protein kinase At5g59700	Y5597_ARATH|At5g59700|T5I8.2	protein	3702	UniProtKB	-	-
RefPYTFcomp34104_c0_seq1	73-335	XLOC_000446	PYTL	PYTF	OK	52.6266	159.43	1.59906	-1.66243	0.0964265	0.946279	no	52.6266	0	117.104	OK	159.43	75.5221	243.338	gi|297737727|emb|CBI26928.3|	unnamed protein product [Vitis vinifera]	log(E-value)=-38.58	identity=70.2703%	aln-len=111	GR_protein	Q5ZEM2	GO:0016020	GR_REF:8210	RCA	-	C	membrane	Hypothetical protein P0684C01.11	LOC_Os01g03110|Os01g0121300	protein	39947	GR	-	-
RefPYTFcomp34138_c1_seq1	0-274	XLOC_000448	PYTL	PYTF	OK	27.6997	70.634	1.35049	-0.840518	0.400618	0.946279	no	27.6997	0	85.1732	OK	70.634	13.4137	127.854	gi|255575481|ref|XP_002528642.1|	3-deoxy-d-manno-octulosonic-acid transferase, putative [Ricinus communis]	log(E-value)=-26.6347	identity=65.7143%	aln-len=35	UniProtKB	Q8VZA5	GO:0005739	GO_REF:0000037	IEA	UniProtKB-KW:KW-0496	C	mitochondrion	Probable 3-deoxy-D-manno-octulosonic acid transferase, mitochondrial	KDTA_ARATH|KDTA|At5g03770|F17C15.190|MED24.5	protein	3702	UniProtKB	-	-
RefPYTFcomp34155_c0_seq1	25-575	XLOC_000449	PYTL	PYTF	OK	0.822979	3.10385	1.91513	-0.419902	0.674557	0.958982	no	0.822979	0	5.91447	OK	3.10385	0	7.1536	gi|297736015|emb|CBI24053.3|	unnamed protein product [Vitis vinifera]	log(E-value)=-36.9492	identity=42.7746%	aln-len=173	UniProtKB	Q9FHH2	GO:0005524	GO_REF:0000002	IEA	InterPro:IPR013093	F	ATP binding	Heat shock protein-like protein	Q9FHH2_ARATH|AT5G57710|At5g57710	protein	3702	InterPro	-	-
RefPYTFcomp34165_c1_seq1	3-283	XLOC_000450	PYTL	PYTF	OK	76.4446	77.9544	0.0282159	-0.0393263	0.96863	0.993419	no	76.4446	22.6093	130.28	OK	77.9544	23.1997	132.709	gi|225465451|ref|XP_002266369.1|	PREDICTED: PPPDE peptidase domain-containing protein 2-like isoform 2 [Vitis vinifera]	log(E-value)=-41.02	identity=82.9787%	aln-len=94	UniProtKB	Q9SFT9	GO:0005634	PMID:21443605	IDA	-	C	nucleus	T1B9.26 protein	Q9SFT9_ARATH|T1B9.26|At3g07090|AT3G07090	protein	3702	TAIR	-	-
RefPYTFcomp34204_c0_seq1	0-654	XLOC_000451	PYTL	PYTF	OK	1.45926	5.13342	1.81469	-1.16022	0.245961	0.946279	no	1.45926	0	4.48703	OK	5.13342	1.90141	8.36543	gi|302142914|emb|CBI20209.3|	unnamed protein product [Vitis vinifera]	log(E-value)=-33.4482	identity=57.8947%	aln-len=19	UniProtKB	Q109Y3	GO:0004519	GO_REF:0000002	IEA	InterPro:IPR003611	F	endonuclease activity	NUMOD3 motif family protein, expressed	Q109Y3_ORYSJ|Os10g0198600|LOC_Os10g12354|OsJ_30982	protein	39947	InterPro	-	-
RefPYTFcomp34237_c0_seq2	25-284	XLOC_000452	PYTL	PYTF	OK	82.4934	61.3884	-0.426313	0.422888	0.672377	0.958982	no	82.4934	13.1554	151.831	OK	61.3884	0	129.929	gi|225434327|ref|XP_002266157.1|	PREDICTED: ATP-dependent RNA helicase DBP2 [Vitis vinifera]	log(E-value)=-24.09	identity=81.9444%	aln-len=72	UniProtKB	Q9W3M7	GO:0000166	GO_REF:0000038	IEA	UniProtKB-KW:KW-0547	F	nucleotide binding	CG10777	Q9W3M7_DROME|CG10777|Dmel_CG10777	protein	7227	UniProtKB	-	-
RefPYTFcomp34237_c1_seq1	51-543	XLOC_000453	PYTL	PYTF	OK	51.742	46.3008	-0.160298	0.575207	0.565152	0.946279	no	51.742	38.0382	65.4457	OK	46.3008	33.2782	59.3234	gi|224146601|ref|XP_002326066.1|	predicted protein [Populus trichocarpa]	log(E-value)=-28.4442	identity=63.0435%	aln-len=46	UniProtKB	Q61496	GO:0000166	GO_REF:0000037	IEA	UniProtKB-KW:KW-0547	F	nucleotide binding	Probable ATP-dependent RNA helicase DDX4	DDX4_MOUSE|Ddx4|Vasa	protein	10090	UniProtKB	-	-
RefPYTFcomp34253_c0_seq1	18-446	XLOC_000455	PYTL	PYTF	OK	7.9242	8.98372	0.181046	-0.189284	0.84987	0.979409	no	7.9242	0.103462	15.7449	OK	8.98372	1.02858	16.9389	gi|225429466|ref|XP_002277550.1|	PREDICTED: serine/threonine protein phosphatase 2A 55 kDa regulatory subunit B beta isoform-like [Vitis vinifera]	log(E-value)=-59.45	identity=74.0506%	aln-len=158	UniProtKB	Q39247	GO:0000159	GO_REF:0000002	IEA	InterPro:IPR000009	C	protein phosphatase type 2A complex	Serine/threonine protein phosphatase 2A 55 kDa regulatory subunit B beta isoform	2ABB_ARATH|PP2AB2|At1g17720|F11A6.6	protein	3702	InterPro	-	-
RefPYTFcomp34263_c0_seq1	15-962	XLOC_000457	PYTL	PYTF	OK	94.6556	96.4812	0.0275592	-0.261887	0.793409	0.971875	no	94.6556	84.8486	104.463	OK	96.4812	86.5724	106.39	gi|255548968|ref|XP_002515540.1|	conserved hypothetical protein [Ricinus communis]	log(E-value)=-65.78	identity=74.0506%	aln-len=158	GR_protein	Q8RVF1	GO:0009536	GR_REF:7047	RCA	-	C	plastid	Hypothetical protein OJ1014_G12.1	B1110C07.25 protein|LOC_Os01g37480|B1110C07.25|Os01g0555300	protein	39947	GR	-	-
RefPYTFcomp34301_c0_seq1	4-243	XLOC_000458	PYTL	PYTF	OK	112.264	274.674	1.29082	-1.84713	0.0647285	0.946279	no	112.264	17.903	206.626	OK	274.674	142.36	406.989	gi|356539736|ref|XP_003538350.1|	PREDICTED: uncharacterized protein LOC100780083 [Glycine max]	log(E-value)=-1.71	identity=48.7805%	aln-len=41	-	-	-	-	-	-	-	-	-	-	-	-	-	-	-
RefPYTFcomp3430_c0_seq1	0-483	XLOC_000459	PYTL	PYTF	OK	1.11826	4.22076	1.91625	-0.420147	0.674378	0.958982	no	1.11826	0	8.03655	OK	4.22076	0	9.72781	gi|9758830|dbj|BAB09502.1|	transposon protein-like [Arabidopsis thaliana]	log(E-value)=-28.25	identity=42.4658%	aln-len=146	GR_protein	Q33AM1	GO:0005739	GR_REF:7047	RCA	-	C	mitochondrion	Transposon protein, putative, CACTA, En/Spm sub-class	LOC_Os10g09280	protein	39947	GR	-	-
RefPYTFcomp34323_c0_seq1	0-406	XLOC_000460	PYTL	PYTF	OK	16.1631	34.761	1.10477	-1.97088	0.0487376	0.946279	no	16.1631	5.7581	26.5681	OK	34.761	19.6315	49.8906	gi|147779029|emb|CAN71395.1|	hypothetical protein VITISV_036125 [Vitis vinifera]	log(E-value)=-14.46	identity=82.6087%	aln-len=46	UniProtKB	Q9LTR2	GO:0005319	PMID:16818883	IMP	-	F	lipid transporter activity	Protein TRIGALACTOSYLDIACYLGLYCEROL 2, chloroplastic	TGD2_ARATH|TGD2|ABCI15|At3g20320|MQC12.6	protein	3702	TAIR	-	-
RefPYTFcomp34330_c0_seq1	0-286	XLOC_000461	PYTL	PYTF	OK	14.085	53.8447	1.93465	-0.669546	0.503147	0.946279	no	14.085	0	69.109	OK	53.8447	6.16487	101.524	-	-	-	-	-	UniProtKB	Q9W4S0	GO:0005326	PMID:17443808	ISS	FB:FBgn0034136	F	neurotransmitter transporter activity	Transporter	Q9W4S0_DROME|CG10804|Dmel_CG10804	protein	7227	FlyBase	-	-
RefPYTFcomp34338_c0_seq2	0-938	XLOC_000462	PYTL	PYTF	OK	53.8482	50.6539	-0.0882253	0.616325	0.53768	0.946279	no	53.8482	46.4135	61.2829	OK	50.6539	43.4337	57.8741	gi|225446384|ref|XP_002274262.1|	PREDICTED: transcription factor bHLH118-like [Vitis vinifera]	log(E-value)=-3.3	identity=49.0909%	aln-len=55	UniProtKB	F4JIJ7	GO:0003700	PMID:11118137	ISS	-	F	sequence-specific DNA binding transcription factor activity	Basic helix-loop-helix domain-containing protein	F4JIJ7_ARATH|AT4G20970|At4g20970	protein	3702	TAIR	-	-
RefPYTFcomp34369_c0_seq2	9-472	XLOC_000465	PYTL	PYTF	OK	12.5237	21.2788	0.764751	-1.44659	0.148011	0.946279	no	12.5237	5.27202	19.7754	OK	21.2788	11.7194	30.8381	gi|295844360|gb|ADG43176.1|	putative major latex-like protein [Salvia miltiorrhiza]	log(E-value)=-30.4306	identity=44.186%	aln-len=86	UniProtKB	Q9SSK5	GO:0003674	GO_REF:0000015	ND	-	F	molecular_function	MLP-like protein 43	MLP43_ARATH|MLP43|At1g70890|F15H11.12	protein	3702	TAIR	-	-
RefPYTFcomp34399_c0_seq1	0-480	XLOC_000467	PYTL	PYTF	OK	2.27303	7.14979	1.65328	-0.797629	0.425086	0.946279	no	2.27303	0	8.53951	OK	7.14979	1.35778	12.9418	gi|255585130|ref|XP_002533270.1|	conserved hypothetical protein [Ricinus communis]	log(E-value)=-34.75	identity=69.2308%	aln-len=104	UniProtKB	Q2QLN2	GO:0016021	GO_REF:0000002	IEA	InterPro:IPR002076	C	integral to membrane	cDNA clone:002-139-G12, full insert sequence	Q2QLN2_ORYSJ|LOC_Os12g43890|Os12g0635700|OsJ_36991	protein	39947	InterPro	-	-
RefPYTFcomp34441_c0_seq1	65-576	XLOC_000468	PYTL	PYTF	OK	4.37603	12.2301	1.48274	-1.70595	0.0880175	0.946279	no	4.37603	0	9.14626	OK	12.2301	5.9518	18.5083	gi|255545828|ref|XP_002513974.1|	kinase, putative [Ricinus communis]	log(E-value)=-40.9652	identity=80.6122%	aln-len=98	UniProtKB	Q8RY17	GO:0000166	GO_REF:0000037	IEA	UniProtKB-KW:KW-0547	F	nucleotide binding	Wall-associated receptor kinase-like 22	WAKLI_ARATH|WAKL22|RFO1|At1g79670|F20B17_27	protein	3702	UniProtKB	-	-
RefPYTFcomp34456_c0_seq1	0-453	XLOC_000469	PYTL	PYTF	OK	3.99675	12.5782	1.65402	-1.29042	0.196903	0.946279	no	3.99675	0	10.6793	OK	12.5782	5.01231	20.144	gi|359481059|ref|XP_003632562.1|	PREDICTED: uncharacterized protein LOC100254761 isoform 2 [Vitis vinifera]	log(E-value)=-16.2456	identity=50%	aln-len=54	GR_protein	B8AVW7	GO:0005739	GR_REF:7047	RCA	-	C	mitochondrion	Putative uncharacterized protein	-	protein	39946	GR	-	-
RefPYTFcomp34457_c0_seq1	0-518	XLOC_000470	PYTL	PYTF	OK	2.82526	5.92151	1.06758	-0.796585	0.425692	0.946279	no	2.82526	0	7.54908	OK	5.92151	1.12452	10.7185	gi|225441838|ref|XP_002284088.1|	PREDICTED: exosome complex component RRP43-like [Vitis vinifera]	log(E-value)=-50.51	identity=76.6917%	aln-len=133	UniProtKB	Q9ZUI4	GO:0005829	PMID:21166475	IDA	-	C	cytosol	At1g60080	Q9ZUI4_ARATH|T2K10.14|At1g60080|AT1G60080	protein	3702	TAIR	K12586	exosome complex component RRP43
RefPYTFcomp34462_c0_seq1	0-218	XLOC_000471	PYTL	PYTF	OK	94.5302	310.41	1.71533	-1.57551	0.11514	0.946279	no	94.5302	0	227.726	OK	310.41	142.477	478.343	gi|255567441|ref|XP_002524700.1|	conserved hypothetical protein [Ricinus communis]	log(E-value)=-13.77	identity=53.3333%	aln-len=75	UniProtKB	Q8H1S7	GO:0006355	PMID:22589469	RCA	-	P	regulation of transcription, DNA-dependent	Protein binding / transcription factor/ zinc ion binding protein	Q8H1S7_ARATH|B160|AT4G21430|At4g21430	protein	3702	TAIR	-	-
RefPYTFcomp34486_c1_seq1	0-206	XLOC_000472	PYTL	PYTF	OK	206.291	307.367	0.575281	-0.759399	0.447614	0.946279	no	206.291	32.8976	379.685	OK	307.367	113.848	500.886	-	-	-	-	-	UniProtKB	Q2QLL5	GO:0005886	GO_REF:0000035	IEA	EnsemblPlants:AT2G28120.1	C	plasma membrane	Nodulin family protein, putative, expressed	Q2QLL5_ORYSJ|LOC_Os12g44060|Os12g0637700	protein	39947	EnsemblPlants/Gramene	-	-
RefPYTFcomp34487_c0_seq1	57-255	XLOC_000473	PYTL	PYTF	OK	369.943	498.644	0.430709	-0.734693	0.462526	0.946279	no	369.943	140.847	599.038	OK	498.644	236.208	761.08	-	-	-	-	-	UniProtKB	Q07804	GO:0004771	GO_REF:0000003	IEA	EC:3.1.1.13	F	sterol esterase activity	Sterol esterase 1	YEH1_YEAST|YEH1|YLL012W|L1329	protein	559292	UniProtKB	-	-
RefPYTFcomp34518_c0_seq1	4-271	XLOC_000474	PYTL	PYTF	OK	1211.56	1264.2	0.0613606	-0.335684	0.737109	0.964278	no	1211.56	992.992	1430.12	OK	1264.2	1039.22	1489.18	gi|353259709|gb|AEQ75493.1|	alpha-tubulin [Rosa multiflora]	log(E-value)=-34.0883	identity=100%	aln-len=15	UniProtKB	P29511	GO:0000166	GO_REF:0000037	IEA	UniProtKB-KW:KW-0547	F	nucleotide binding	Tubulin alpha-6 chain	TBA6_ARATH|TUBA6|TUA6|At4g14960|dl3520c	protein	3702	UniProtKB	-	-
RefPYTFcomp34525_c0_seq1	11-312	XLOC_000475	PYTL	PYTF	OK	219.204	210.539	-0.0581872	0.161079	0.872031	0.981226	no	219.204	142.677	295.73	OK	210.539	134.95	286.127	gi|1359896|emb|CAA81209.1|	NADPH-ferrihemoprotein reductase [Helianthus tuberosus]	log(E-value)=-50.52	identity=87.037%	aln-len=108	UniProtKB	Q9SUM3	GO:0003958	GO_REF:0000002	IEA	InterPro:IPR023208	F	NADPH-hemoprotein reductase activity	NADPH--cytochrome P450 reductase 2	NCPR2_ARATH|ATR2|AR2|At4g30210|F9N11.60	protein	3702	InterPro	-	-
RefPYTFcomp34531_c0_seq4	0-206	XLOC_000476	PYTL	PYTF	OK	309.437	614.735	0.990318	-1.80428	0.0711868	0.946279	no	309.437	117.811	501.063	OK	614.735	342.952	886.517	gi|217073468|gb|ACJ85099.1|	unknown [Medicago truncatula]	log(E-value)=-3.56	identity=88%	aln-len=25	UniProtKB	Q8LG64	GO:0000166	GO_REF:0000037	IEA	UniProtKB-KW:KW-0547	F	nucleotide binding	Cyclin-dependent kinase B2-2	CKB22_ARATH|CDKB2-2|At1g20930|F9H16.8	protein	3702	UniProtKB	-	-
RefPYTFcomp34549_c1_seq1	2-228	XLOC_000477	PYTL	PYTF	OK	58.3026	104.219	0.837982	-0.493035	0.621988	0.95584	no	58.3026	0	179.273	OK	104.219	0	220.579	gi|225448126|ref|XP_002263416.1|	PREDICTED: tRNA pseudouridine synthase A [Vitis vinifera]	log(E-value)=-10.86	identity=87.5%	aln-len=40	UniProtKB	F4I2L0	GO:0001522	GO_REF:0000002	IEA	InterPro:IPR001406|InterPro:IPR020094|InterPro:IPR020095|InterPro:IPR020097|InterPro:IPR020103	P	pseudouridine synthesis	tRNA pseudouridine synthase	F4I2L0_ARATH|AT1G09800|At1g09800	protein	3702	InterPro	-	-
RefPYTFcomp34585_c0_seq1	0-454	XLOC_000478	PYTL	PYTF	OK	3.30952	11.665	1.81749	-1.16201	0.245233	0.946279	no	3.30952	0	10.1763	OK	11.665	4.32068	19.0092	gi|302142207|emb|CBI19410.3|	unnamed protein product [Vitis vinifera]	log(E-value)=-25.01	identity=64.7727%	aln-len=88	GR_protein	B8AB98	GO:0016023	GR_REF:7047	RCA	-	C	cytoplasmic membrane-bounded vesicle	Putative uncharacterized protein	-	protein	39946	GR	-	-
RefPYTFcomp34603_c0_seq2	51-202	XLOC_000479	PYTL	PYTF	OK	507.671	1295.35	1.35138	-0.841072	0.400308	0.946279	no	507.671	0	1561.02	OK	1295.35	245.993	2344.72	-	-	-	-	-	UniProtKB	Q9FMM3	GO:0009737	PMID:20733066	IDA	-	P	response to abscisic acid stimulus	GYF domain-containing protein	Q9FMM3_ARATH|AT5G42950|At5g42950	protein	3702	TAIR	-	-
RefPYTFcomp34606_c0_seq1	6-495	XLOC_000480	PYTL	PYTF	OK	2.70862	4.089	0.594188	-0.336072	0.736816	0.964278	no	2.70862	0	8.32868	OK	4.089	0	9.42414	gi|147833308|emb|CAN75190.1|	hypothetical protein VITISV_035381 [Vitis vinifera]	log(E-value)=-32.52	identity=77.1739%	aln-len=92	UniProtKB	Q5VQL9	GO:0000166	GO_REF:0000038	IEA	UniProtKB-KW:KW-0547	F	nucleotide binding	SERK like protein kinase	Q5VQL9_ORYSJ|P0583G08.19-1|OsSERK1|OsJ_00547	protein	39947	UniProtKB	-	-
RefPYTFcomp34610_c4_seq1	6-265	XLOC_000481	PYTL	PYTF	OK	673.696	727.891	0.111624	-0.422084	0.672963	0.958982	no	673.696	496.242	851.151	OK	727.891	542.275	913.507	gi|20153340|ref|NP_619667.1|	polyprotein [Lettuce mosaic virus]	log(E-value)=-7.27	identity=38.3721%	aln-len=86	UniProtKB	P0CK11	GO:0004197	GO_REF:0000002	IEA	InterPro:IPR001456|InterPro:IPR002540	F	cysteine-type endopeptidase activity	P3N-PIPO polyprotein	MVP_TUMVJ	protein	12230	InterPro	-	-
RefPYTFcomp34616_c0_seq1	40-239	XLOC_000482	PYTL	PYTF	OK	341.374	333.355	-0.0342968	0.0514596	0.958959	0.992887	no	341.374	121.614	561.134	OK	333.355	112.422	554.287	gi|47496696|dbj|BAD19063.1|	auxin response factor 3 [Cucumis sativus]	log(E-value)=-42.64	identity=98.7952%	aln-len=83	UniProtKB	Q9ZTX8	GO:0003677	GO_REF:0000002	IEA	InterPro:IPR003340|InterPro:IPR010525	F	DNA binding	Auxin response factor 6	ARFF_ARATH|ARF6|At1g30330|T4K22.6	protein	3702	InterPro	-	-
RefPYTFcomp34623_c2_seq1	42-403	XLOC_000483	PYTL	PYTF	OK	22.1538	36.0234	0.70138	-1.05873	0.289724	0.946279	no	22.1538	5.71294	38.5946	OK	36.0234	16.5346	55.5121	gi|224140255|ref|XP_002323499.1|	predicted protein [Populus trichocarpa]	log(E-value)=-62.7	identity=83.8235%	aln-len=136	UniProtKB	O04375	GO:0000159	GO_REF:0000002	IEA	InterPro:IPR002554	C	protein phosphatase type 2A complex	Serine/threonine protein phosphatase 2A 57 kDa regulatory subunit B' alpha isoform	2A5A_ARATH|B'ALPHA|At5g03470|F12E4.240	protein	3702	InterPro	-	-
RefPYTFcomp34640_c0_seq1	0-355	XLOC_000484	PYTL	PYTF	OK	12.0974	13.1231	0.117404	-0.0847535	0.932457	0.990984	no	12.0974	0	29.1431	OK	13.1231	0	30.2455	gi|224088284|ref|XP_002308405.1|	predicted protein [Populus trichocarpa]	log(E-value)=-19.79	identity=80%	aln-len=60	UniProtKB	Q8W4A5	GO:0000023	PMID:22589469	RCA	-	P	maltose metabolic process	APO protein 2, chloroplastic	APO2_ARATH|APO2|EMB1629|At5g57930|MTI20.19	protein	3702	TAIR	-	-
RefPYTFcomp34724_c0_seq2	15-362	XLOC_000485	PYTL	PYTF	OK	21.5479	37.2261	0.788764	-1.0056	0.314606	0.946279	no	21.5479	2.0289	41.067	OK	37.2261	14.8344	59.6178	gi|296086368|emb|CBI31957.3|	unnamed protein product [Vitis vinifera]	log(E-value)=-29.1637	identity=60%	aln-len=70	UniProtKB	Q5XVF0	GO:0001164	GO_REF:0000024	ISS	UniProtKB:Q53T94	F	RNA polymerase I CORE element sequence-specific DNA binding	TATA box-binding protein-associated factor RNA polymerase I subunit B	MEE12_ARATH|MEE12|CCG|At2g02955|T17M13	protein	3702	UniProtKB	-	-
RefPYTFcomp34730_c0_seq1	35-396	XLOC_000486	PYTL	PYTF	OK	9.49447	12.0078	0.33881	-0.221464	0.824731	0.976398	no	9.49447	0	25.3692	OK	12.0078	0	27.675	gi|225451485|ref|XP_002271244.1|	PREDICTED: uncharacterized protein LOC100263446 [Vitis vinifera]	log(E-value)=-5.76	identity=54.386%	aln-len=57	UniProtKB	F4K6Z5	GO:0005507	GO_REF:0000002	IEA	InterPro:IPR002355|InterPro:IPR011706|InterPro:IPR011707|InterPro:IPR017760	F	copper ion binding	L-ascorbate oxidase	F4K6Z5_ARATH|AT5G21105|At5g21105	protein	3702	InterPro	-	-
RefPYTFcomp34764_c0_seq2	0-227	XLOC_000488	PYTL	PYTF	OK	160.386	190.157	0.245639	-0.342245	0.732167	0.964278	no	160.386	41.3599	279.413	OK	190.157	64.1294	316.184	gi|225427764|ref|XP_002267638.1|	PREDICTED: coenzyme Q-binding protein COQ10 homolog, mitochondrial [Vitis vinifera]	log(E-value)=-34.98	identity=79.5455%	aln-len=88	GR_protein	Q5N8Y6	GO:0005739	GR_REF:7047	RCA	-	C	mitochondrion	Aromatic-rich family protein-like	LOC_Os01g56560|Os01g0772400	protein	39947	GR	-	-
RefPYTFcomp34775_c0_seq1	0-253	XLOC_000489	PYTL	PYTF	OK	7.5184	38.3731	2.3516	-0.247772	0.804311	0.974175	no	7.5184	0	105.213	OK	38.3731	0	117.652	gi|255549878|ref|XP_002515990.1|	ankyrin repeat-containing protein, putative [Ricinus communis]	log(E-value)=-3.43	identity=50%	aln-len=44	UniProtKB	Q9SY76	GO:0002237	PMID:22589469	RCA	-	P	response to molecule of bacterial origin	F14N23.22	Q9SY76_ARATH|At1g10340|AT1G10340	protein	3702	TAIR	-	-
RefPYTFcomp3478_c0_seq1	0-213	XLOC_000490	PYTL	PYTF	OK	89.292	247.072	1.46833	-1.13176	0.257736	0.946279	no	89.292	0	238.588	OK	247.072	83.3238	410.82	-	-	-	-	-	UniProtKB	Q75JZ1	GO:0003700	GO_REF:0000002	IEA	InterPro:IPR000679	F	sequence-specific DNA binding transcription factor activity	GATA zinc finger domain-containing protein 3	GTAC_DICDI|gtaC|DDB_G0277589	protein	44689	InterPro	-	-
RefPYTFcomp34830_c0_seq1	1-249	XLOC_000491	PYTL	PYTF	OK	97.3725	0	-1.79769e+308	-1.79769e+308	0.00866912	0.686181	no	97.3725	15.5281	179.217	OK	0	0	0	gi|297846004|ref|XP_002890883.1|	hypothetical protein ARALYDRAFT_890616 [Arabidopsis lyrata subsp. lyrata]	log(E-value)=-29.64	identity=77.381%	aln-len=84	UniProtKB	Q9SA77	GO:0003824	GO_REF:0000002	IEA	InterPro:IPR001509	F	catalytic activity	UDP-arabinose 4-epimerase 1	ARAE1_ARATH|MUR4|At1g30620|T5I8.7	protein	3702	InterPro	-	-
RefPYTFcomp34883_c0_seq1	0-589	XLOC_000493	PYTL	PYTF	OK	3.9233	5.82731	0.570761	-0.704952	0.48084	0.946279	no	3.9233	0.369408	7.4772	OK	5.82731	1.96523	9.68939	gi|225431229|ref|XP_002273358.1|	PREDICTED: aldehyde dehydrogenase family 3 member F1 [Vitis vinifera]	log(E-value)=-47.79	identity=78.7611%	aln-len=113	UniProtKB	Q70E96	GO:0004029	GO_REF:0000003	IEA	EC:1.2.1.3	F	aldehyde dehydrogenase (NAD) activity	Aldehyde dehydrogenase family 3 member F1	AL3F1_ARATH|ALDH3F1|At4g36250|F23E13.140	protein	3702	UniProtKB	-	-
RefPYTFcomp34902_c0_seq1	0-430	XLOC_000494	PYTL	PYTF	OK	59.3245	66.8591	0.172495	-0.578361	0.56302	0.946279	no	59.3245	41.4658	77.1832	OK	66.8591	47.9099	85.8083	gi|118485524|gb|ABK94615.1|	unknown [Populus trichocarpa]	log(E-value)=-1.81	identity=48.8372%	aln-len=43	UniProtKB	Q9ASK4	GO:0004672	GO_REF:0000002	IEA	InterPro:IPR000719|InterPro:IPR001245	F	protein kinase activity	Os01g0110500 protein	Q9ASK4_ORYSJ|P0439B06.10|Os01g0110500|OsJ_00083	protein	39947	InterPro	-	-
RefPYTFcomp34921_c1_seq1	0-322	XLOC_000495	PYTL	PYTF	OK	606.947	664.434	0.130556	-0.744419	0.456623	0.946279	no	606.947	500.512	713.382	OK	664.434	552.541	776.327	gi|118490068|gb|ABK96813.1|	lipid transfer protein isoform 1.1 precursor [Lactuca sativa]	log(E-value)=-2.86	identity=90.4762%	aln-len=21	UniProtKB	Q9M6B8	GO:0006810	GO_REF:0000038	IEA	UniProtKB-KW:KW-0813	P	transport	Non-specific lipid-transfer protein	Q9M6B8_GOSHI|FSltp1	protein	3635	UniProtKB	-	-
RefPYTFcomp34978_c1_seq1	31-473	XLOC_000496	PYTL	PYTF	OK	88.114	79.3793	-0.150609	0.614741	0.538725	0.946279	no	88.114	67.5819	108.646	OK	79.3793	59.7652	98.9934	gi|255551979|ref|XP_002517034.1|	conserved hypothetical protein [Ricinus communis]	log(E-value)=-25.7	identity=79.4521%	aln-len=73	GR_protein	Q0D862	GO:0016023	GR_REF:7047	RCA	-	C	cytoplasmic membrane-bounded vesicle	Os07g0181800 protein	Os07g0181800|LOC_Os07g08410	protein	39947	GR	-	-
RefPYTFcomp34980_c0_seq1	0-211	XLOC_000497	PYTL	PYTF	OK	46.4761	197.85	2.08985	-0.726157	0.467743	0.946279	no	46.4761	0	228.039	OK	197.85	37.5726	358.128	-	-	-	-	-	UniProtKB	Q54YS8	GO:0044351	PMID:22120990	RCA	-	P	macropinocytosis	Putative uncharacterized protein	Q54YS8_DICDI|DDB_0204423|DDB_G0278103	protein	44689	dictyBase	-	-
RefPYTFcomp34990_c0_seq1	0-587	XLOC_000498	PYTL	PYTF	OK	17.5968	21.6645	0.300024	-0.820062	0.412181	0.946279	no	17.5968	10.9662	24.2274	OK	21.6645	14.3098	29.0193	gi|224125150|ref|XP_002319512.1|	predicted protein [Populus trichocarpa]	log(E-value)=-4.75	identity=44.7368%	aln-len=76	UniProtKB	P20073	GO:0005509	GO_REF:0000002	IEA	InterPro:IPR001464|InterPro:IPR018252|InterPro:IPR018502	F	calcium ion binding	Annexin A7	ANXA7_HUMAN|ANXA7|ANX7|SNX|OK/SW-cl.95	protein	9606	InterPro	-	-
RefPYTFcomp34994_c0_seq1	0-1093	XLOC_000499	PYTL	PYTF	OK	9.30331	11.0204	0.244365	-0.801048	0.423104	0.946279	no	9.30331	6.40194	12.2047	OK	11.0204	7.87269	14.1682	gi|255573515|ref|XP_002527682.1|	3-5 exonuclease, putative [Ricinus communis]	log(E-value)=-68.12	identity=59.4203%	aln-len=207	UniProtKB	A2ZXL8	GO:0003676	GO_REF:0000002	IEA	InterPro:IPR002562|InterPro:IPR012337	F	nucleic acid binding	Uncharacterized protein	A2ZXL8_ORYSJ|OsJ_03382	protein	39947	InterPro	-	-
RefPYTFcomp35005_c0_seq1	11-503	XLOC_000500	PYTL	PYTF	OK	11.7353	27.5121	1.22921	-2.58035	0.0098699	0.726408	no	11.7353	5.29827	18.1723	OK	27.5121	17.3943	37.6299	gi|225463364|ref|XP_002272365.1|	PREDICTED: uncharacterized protein LOC100258967 [Vitis vinifera]	log(E-value)=-34.87	identity=66.0377%	aln-len=106	UniProtKB	Q8L7W0	GO:0000023	PMID:22589469	RCA	-	P	maltose metabolic process	At4g18060/F15J5_30	Q8L7W0_ARATH|AT4G18060|At4g18060	protein	3702	TAIR	-	-
RefPYTFcomp3500_c0_seq1	0-246	XLOC_000501	PYTL	PYTF	OK	58.5906	128.19	1.12954	-0.99459	0.319936	0.946279	no	58.5906	0	141.147	OK	128.19	38.1501	218.23	gi|255563106|ref|XP_002522557.1|	conserved hypothetical protein [Ricinus communis]	log(E-value)=-15.85	identity=90.2439%	aln-len=41	UniProtKB	Q9SIN2	GO:0005773	PMID:14760709	IDA	-	C	vacuole	Expressed protein	Q9SIN2_ARATH|TBL39|At2g42570|AT2G42570	protein	3702	TAIR	-	-
RefPYTFcomp35021_c0_seq2	0-579	XLOC_000502	PYTL	PYTF	OK	48.3757	57.5535	0.250622	-1.14065	0.254017	0.946279	no	48.3757	37.483	59.2683	OK	57.5535	45.7477	69.3593	gi|224138548|ref|XP_002326630.1|	predicted protein [Populus trichocarpa]	log(E-value)=-29.14	identity=67.619%	aln-len=105	GR_protein	Q0JA73	GO:0016023	GR_REF:7047	RCA	-	C	cytoplasmic membrane-bounded vesicle	Os04g0612900 protein	LOC_Os04g52300|Os04g0612900	protein	39947	GR	-	-
RefPYTFcomp35029_c0_seq1	0-1438	XLOC_000503	PYTL	PYTF	OK	7.77211	6.77057	-0.199029	0.661868	0.508056	0.946279	no	7.77211	5.56527	9.97896	OK	6.77057	4.70409	8.83705	gi|18414442|ref|NP_567463.1|	serine/threonine protein phosphatase 2A regulatory subunit B prime gamma [Arabidopsis thaliana]	log(E-value)=-92.9293	identity=73.1183%	aln-len=93	UniProtKB	Q7Y175	GO:0005515	PMID:17190830	IPI	AGI_LocusCode:AT3G09840	F	protein binding	UBA and UBX domain-containing protein At4g15410	UBAX1_ARATH|At4g15410|FCAALL.290|dl3750w	protein	3702	TAIR	K14012	UBX domain-containing protein 1
RefPYTFcomp35042_c0_seq1	0-862	XLOC_000504	PYTL	PYTF	OK	232.52	245.62	0.0790742	-1.07489	0.282426	0.946279	no	232.52	215.555	249.486	OK	245.62	228.119	263.121	gi|297743909|emb|CBI36879.3|	unnamed protein product [Vitis vinifera]	log(E-value)=-85.34	identity=85.8639%	aln-len=191	UniProtKB	Q940B0	GO:0003735	GO_REF:0000002	IEA	InterPro:IPR000039	F	structural constituent of ribosome	60S ribosomal protein L18-3	RL183_ARATH|RPL18C|At5g27850|F14I23.10	protein	3702	InterPro	K02883	large subunit ribosomal protein L18e
RefPYTFcomp35042_c0_seq3	1-236	XLOC_000505	PYTL	PYTF	OK	229.789	204.077	-0.171194	0.301159	0.763293	0.966985	no	229.789	106.656	352.921	OK	204.077	86.1582	321.996	gi|296083341|emb|CBI22977.3|	unnamed protein product [Vitis vinifera]	log(E-value)=-25.47	identity=89.5522%	aln-len=67	UniProtKB	Q940B0	GO:0003735	GO_REF:0000002	IEA	InterPro:IPR000039	F	structural constituent of ribosome	60S ribosomal protein L18-3	RL183_ARATH|RPL18C|At5g27850|F14I23.10	protein	3702	InterPro	-	-
RefPYTFcomp35042_c0_seq4	27-923	XLOC_000506	PYTL	PYTF	OK	39.3414	42.8393	0.122884	-0.731224	0.464642	0.946279	no	39.3414	32.7194	45.9635	OK	42.8393	35.9393	49.7393	gi|297743909|emb|CBI36879.3|	unnamed protein product [Vitis vinifera]	log(E-value)=-85.64	identity=86.3874%	aln-len=191	UniProtKB	Q940B0	GO:0003735	GO_REF:0000002	IEA	InterPro:IPR000039	F	structural constituent of ribosome	60S ribosomal protein L18-3	RL183_ARATH|RPL18C|At5g27850|F14I23.10	protein	3702	InterPro	K02883	large subunit ribosomal protein L18e
RefPYTFcomp35062_c0_seq1	0-566	XLOC_000508	PYTL	PYTF	OK	144.381	152.779	0.0815719	-0.623906	0.53269	0.946279	no	144.381	125.624	163.137	OK	152.779	133.47	172.089	gi|356496312|ref|XP_003517012.1|	PREDICTED: protein transport protein Sec61 subunit beta [Glycine max]	log(E-value)=-21.9127	identity=77.7778%	aln-len=18	UniProtKB	Q9M206	GO:0009627	PMID:22589469	RCA	-	P	systemic acquired resistance	Transport protein subunit-like	Q9M206_ARATH|T8B10_200|At3g60540|AT3G60540	protein	3702	TAIR	K09481	protein transport protein SEC61 subunit beta
RefPYTFcomp35077_c0_seq2	11-583	XLOC_000509	PYTL	PYTF	OK	4.54387	1.90379	-1.25504	0.780054	0.435359	0.946279	no	4.54387	0.724618	8.36312	OK	1.90379	0	5.83703	gi|294461066|gb|ADE76100.1|	unknown [Picea sitchensis]	log(E-value)=-34.23	identity=80.2198%	aln-len=91	UniProtKB	Q5ZAR7	GO:0006810	GO_REF:0000002	IEA	InterPro:IPR011012	P	transport	Putative adaptin 3	Q5ZAR7_ORYSJ|B1102E12.36	protein	39947	InterPro	-	-
RefPYTFcomp35085_c0_seq1	0-524	XLOC_000510	PYTL	PYTF	OK	65.5612	74.3701	0.181879	-0.857726	0.391044	0.946279	no	65.5612	51.4859	79.6366	OK	74.3701	59.4364	89.3037	gi|296082919|emb|CBI22220.3|	unnamed protein product [Vitis vinifera]	log(E-value)=-10.7761	identity=59.5238%	aln-len=42	UniProtKB	Q9S7U2	GO:0003735	GO_REF:0000002	IEA	InterPro:IPR008195	F	structural constituent of ribosome	Putative uncharacterized protein F24J1.24	Q9S7U2_ARATH|F24J1.24|T6C23.19|At1g69610|AT1G69610	protein	3702	InterPro	-	-
RefPYTFcomp35101_c0_seq1	0-760	XLOC_000511	PYTL	PYTF	OK	9.45563	8.19976	-0.205591	0.478429	0.632345	0.95584	no	9.45563	5.60958	13.3017	OK	8.19976	4.63085	11.7687	gi|224127838|ref|XP_002329190.1|	predicted protein [Populus trichocarpa]	log(E-value)=-22.1857	identity=68.254%	aln-len=63	GR_protein	Q5N8G7	GO:0005739	GR_REF:7047	RCA	-	C	mitochondrion	Hypothetical protein P0408G07.31	Os01g0886500|LOC_Os01g66320|Hypothetical protein P0434C04.10	protein	39947	GR	-	-
RefPYTFcomp35107_c0_seq1	0-410	XLOC_000512	PYTL	PYTF	OK	23.8548	24.2865	0.0258758	-0.0503974	0.959806	0.992887	no	23.8548	11.8125	35.8972	OK	24.2865	12.1001	36.473	gi|255567648|ref|XP_002524803.1|	synapse-associated protein, putative [Ricinus communis]	log(E-value)=-10.4	identity=64.8148%	aln-len=54	GR_protein	B8B5D6	GO:0009536	GR_REF:7047	RCA	-	C	plastid	Putative uncharacterized protein	-	protein	39946	GR	-	-
RefPYTFcomp35123_c0_seq1	1-657	XLOC_000514	PYTL	PYTF	OK	26.9913	30.9936	0.199478	-0.747848	0.454552	0.946279	no	26.9913	19.6812	34.3014	OK	30.9936	23.1907	38.7966	gi|255587934|ref|XP_002534445.1|	Minor allergen Alt a, putative [Ricinus communis]	log(E-value)=-78.97	identity=91.9753%	aln-len=162	UniProtKB	A3F7Q3	GO:0010181	GO_REF:0000002	IEA	InterPro:IPR008254|InterPro:IPR010089	F	FMN binding	Benzoquinone reductase	A3F7Q3_GOSHI	protein	3635	InterPro	K03809	Trp repressor binding protein
RefPYTFcomp35123_c0_seq5	8-342	XLOC_000515	PYTL	PYTF	OK	79.8877	141.343	0.823151	-1.9961	0.0459228	0.946279	no	79.8877	43.5893	116.186	OK	141.343	92.3053	190.38	gi|255587934|ref|XP_002534445.1|	Minor allergen Alt a, putative [Ricinus communis]	log(E-value)=-42.4	identity=95.6522%	aln-len=92	UniProtKB	A3F7Q3	GO:0010181	GO_REF:0000002	IEA	InterPro:IPR008254|InterPro:IPR010089	F	FMN binding	Benzoquinone reductase	A3F7Q3_GOSHI	protein	3635	InterPro	-	-
RefPYTFcomp35140_c0_seq1	0-472	XLOC_000516	PYTL	PYTF	OK	297.656	284.097	-0.0672623	0.580567	0.561533	0.946279	no	297.656	264.267	331.045	OK	284.097	251.44	316.753	gi|357464075|ref|XP_003602319.1|	Ubiquitin [Medicago truncatula]	log(E-value)=-40.43	identity=100%	aln-len=82	UniProtKB	Q42202	GO:0003735	GO_REF:0000002	IEA	InterPro:IPR001975	F	structural constituent of ribosome	Ubiquitin-60S ribosomal protein L40-2	RL40B_ARATH|RPL40B|EMB2167|ERD16|HAP4|UBQ1|At3g52590|F22O6_30|F3C22.8	protein	3702	InterPro	-	-
RefPYTFcomp35140_c0_seq2	0-468	XLOC_000517	PYTL	PYTF	OK	882.757	843.128	-0.0662639	0.937179	0.348666	0.946279	no	882.757	822.232	943.281	OK	843.128	784.068	902.188	gi|357464075|ref|XP_003602319.1|	Ubiquitin [Medicago truncatula]	log(E-value)=-34.05	identity=100%	aln-len=71	UniProtKB	Q42202	GO:0003735	GO_REF:0000002	IEA	InterPro:IPR001975	F	structural constituent of ribosome	Ubiquitin-60S ribosomal protein L40-2	RL40B_ARATH|RPL40B|EMB2167|ERD16|HAP4|UBQ1|At3g52590|F22O6_30|F3C22.8	protein	3702	InterPro	-	-
RefPYTFcomp35154_c0_seq2	0-480	XLOC_000519	PYTL	PYTF	OK	18.7525	12.1546	-0.625577	1.20524	0.228113	0.946279	no	18.7525	10.232	27.2731	OK	12.1546	5.37292	18.9364	gi|351727531|ref|NP_001236396.1|	uncharacterized protein LOC100305766 [Glycine max]	log(E-value)=-0.55	identity=55.5556%	aln-len=36	GR_protein	Q6Z405	GO:0005739	GR_REF:7047	RCA	-	C	mitochondrion	Hypothetical protein P0567H04.20	Os07g0559100|LOC_Os07g37290	protein	39947	GR	-	-
RefPYTFcomp35163_c0_seq1	0-711	XLOC_000520	PYTL	PYTF	OK	83.8281	86.6402	0.0476038	-0.341759	0.732532	0.964278	no	83.8281	72.2898	95.3663	OK	86.6402	74.9065	98.374	gi|330318591|gb|AEC10963.1|	40S ribosomal protein s17 [Camellia sinensis]	log(E-value)=-58.37	identity=91.6031%	aln-len=131	UniProtKB	Q9LZ17	GO:0000028	GO_REF:0000033	IBA	PANTHER:PTHR10732_AN0	P	ribosomal small subunit assembly	40S ribosomal protein S17-4	RS174_ARATH|RPS17D|At5g04800|MUK11.12|T1E3_160	protein	3702	RefGenome	K02962	small subunit ribosomal protein S17e
RefPYTFcomp35174_c0_seq1	0-1006	XLOC_000521	PYTL	PYTF	OK	171.955	171.368	-0.0049322	0.0640329	0.948944	0.992347	no	171.955	158.983	184.926	OK	171.368	158.417	184.319	gi|357485613|ref|XP_003613094.1|	Ovarian cancer-associated gene 2 protein-like protein [Medicago truncatula]	log(E-value)=-79.43	identity=65.7407%	aln-len=216	UniProtKB	Q0V802	GO:0005777	PMID:19329564	IDA	-	C	peroxisome	At5g65400	Q0V802_ARATH|AT5G65400|At5g65400	protein	3702	TAIR	-	-
RefPYTFcomp35186_c0_seq3	0-204	XLOC_000522	PYTL	PYTF	OK	1471.85	1260.78	-0.223319	0.721914	0.470348	0.946279	no	1471.85	1046	1897.71	OK	1260.78	861.706	1659.85	gi|15242574|ref|NP_195916.1|	40S ribosomal protein S23-2 [Arabidopsis thaliana]	log(E-value)=-8.2	identity=100%	aln-len=32	UniProtKB	P49201	GO:0003735	GO_REF:0000002	IEA	InterPro:IPR005680|InterPro:IPR006032	F	structural constituent of ribosome	40S ribosomal protein S23-2	RS232_ARATH|RPS23B|At5g02960|F9G14_270	protein	3702	InterPro	-	-
RefPYTFcomp35208_c0_seq2	0-741	XLOC_000523	PYTL	PYTF	OK	265.975	268.31	0.0126102	-0.161861	0.871415	0.981226	no	265.975	245.629	286.322	OK	268.31	247.854	288.767	gi|351722849|ref|NP_001237514.1|	uncharacterized protein LOC100305587 [Glycine max]	log(E-value)=-66.79	identity=85.3147%	aln-len=143	UniProtKB	Q9SGA6	GO:0003735	GO_REF:0000002	IEA	InterPro:IPR001266|InterPro:IPR018277	F	structural constituent of ribosome	40S ribosomal protein S19-1	RS191_ARATH|RPS19A|At3g02080|F1C9.13	protein	3702	InterPro	K02966	small subunit ribosomal protein S19e
RefPYTFcomp35210_c0_seq1	19-499	XLOC_000524	PYTL	PYTF	OK	25.0034	27.1692	0.11985	-0.301348	0.76315	0.966985	no	25.0034	15.0637	34.943	OK	27.1692	16.7896	37.5488	-	-	-	-	-	GR_protein	Q84NV9	GO:0005739	GR_REF:7047	RCA	-	C	mitochondrion	Putative CRP1 protein	LOC_Os07g32900	protein	39947	GR	-	-
RefPYTFcomp35230_c0_seq2	58-434	XLOC_000526	PYTL	PYTF	OK	13.0018	29.5581	1.18484	-1.45939	0.144459	0.946279	no	13.0018	0.169758	25.8339	OK	29.5581	13.5671	45.5491	gi|388493854|gb|AFK34993.1|	unknown [Medicago truncatula]	log(E-value)=-1.7	identity=60%	aln-len=30	UniProtKB	Q9M2W2	GO:0004364	GO_REF:0000003	IEA	EC:2.5.1.18	F	glutathione transferase activity	Glutathione S-transferase L2, chloroplastic	GSTL2_ARATH|GSTL2|At3g55040|T15C9.60	protein	3702	UniProtKB	-	-
RefPYTFcomp35234_c0_seq1	1-228	XLOC_000527	PYTL	PYTF	OK	446.79	219.412	-1.02596	1.93634	0.0528265	0.946279	no	446.79	258.442	635.138	OK	219.412	87.4341	351.389	-	-	-	-	-	UniProtKB	B8AZB8	GO:0003824	GO_REF:0000002	IEA	InterPro:IPR006124|InterPro:IPR017849|InterPro:IPR017850	F	catalytic activity	Putative uncharacterized protein	B8AZB8_ORYSI|OsI_20375	protein	39946	InterPro	-	-
RefPYTFcomp35240_c0_seq2	45-366	XLOC_000528	PYTL	PYTF	OK	53.0188	44.932	-0.23876	0.353471	0.723736	0.964278	no	53.0188	20.1857	85.8519	OK	44.932	13.372	76.492	gi|255633434|gb|ACU17075.1|	unknown [Glycine max]	log(E-value)=-0.016114	identity=100%	aln-len=9	-	-	-	-	-	-	-	-	-	-	-	-	-	-	-
RefPYTFcomp35242_c0_seq3	0-452	XLOC_000529	PYTL	PYTF	OK	53.632	73.4232	0.453141	-1.63447	0.102161	0.946279	no	53.632	37.913	69.3511	OK	73.4232	55.1685	91.6779	gi|218186531|gb|EEC68958.1|	hypothetical protein OsI_37686 [Oryza sativa Indica Group]	log(E-value)=-13.18	identity=88.6364%	aln-len=44	UniProtKB	B8BNG7	GO:0003677	GO_REF:0000002	IEA	InterPro:IPR000268|InterPro:IPR009057|InterPro:IPR020789	F	DNA binding	Putative uncharacterized protein	B8BNG7_ORYSI|OsI_37686	protein	39946	InterPro	-	-
RefPYTFcomp35249_c0_seq1	5-263	XLOC_000530	PYTL	PYTF	OK	1597.7	1504.22	-0.0869811	0.499653	0.617319	0.95584	no	1597.7	1330.62	1864.78	OK	1504.22	1242.4	1766.04	gi|313586463|gb|ADR71242.1|	60S ribosomal protein L34B [Hevea brasiliensis]	log(E-value)=-34.28	identity=98.6301%	aln-len=73	UniProtKB	Q42351	GO:0001510	PMID:22589469	RCA	-	P	RNA methylation	60S ribosomal protein L34-1	RL341_ARATH|RPL34A|At1g26880|T2P11.7	protein	3702	TAIR	-	-
RefPYTFcomp35254_c0_seq1	2-272	XLOC_000532	PYTL	PYTF	OK	82.0704	52.3269	-0.64931	0.67142	0.501953	0.946279	no	82.0704	21.1641	142.977	OK	52.3269	0	110.75	gi|51292007|gb|AAT99735.1|	SKP1 [Nicotiana tabacum]	log(E-value)=-21.88	identity=88.5246%	aln-len=61	UniProtKB	Q9FHW7	GO:0005515	PMID:10398681	IPI	UniProtKB:Q570C0	F	protein binding	SKP1-like protein 1B	SKP1B_ARATH|SKP1B|ASK2|UIP2|At5g42190|MJC20.30	protein	3702	IntAct	-	-
RefPYTFcomp35255_c0_seq1	2-456	XLOC_000533	PYTL	PYTF	OK	531.508	485.762	-0.129843	1.39019	0.16447	0.946279	no	531.508	483.923	579.094	OK	485.762	440.325	531.199	gi|356513231|ref|XP_003525317.1|	PREDICTED: mitochondrial import receptor subunit TOM7-1-like isoform 1 [Glycine max]	log(E-value)=-20.61	identity=77.4194%	aln-len=62	UniProtKB	Q0DFL3	GO:0005742	GO_REF:0000002	IEA	InterPro:IPR012621	C	mitochondrial outer membrane translocase complex	Os05g0583400 protein	Q0DFL3_ORYSJ|Os05g0583400|OsJ_19695	protein	39947	InterPro	-	-
RefPYTFcomp35268_c1_seq1	0-353	XLOC_000534	PYTL	PYTF	OK	185.313	218.796	0.239624	-0.958768	0.337676	0.946279	no	185.313	138.028	232.597	OK	218.796	167.512	270.079	gi|255544260|ref|XP_002513192.1|	60S ribosomal protein L6, putative [Ricinus communis]	log(E-value)=-16.77	identity=84.6154%	aln-len=52	UniProtKB	Q9C9C6	GO:0003735	GO_REF:0000002	IEA	InterPro:IPR000915|InterPro:IPR005568	F	structural constituent of ribosome	60S ribosomal protein L6-2	RL62_ARATH|RPL6B|At1g74060|F2P9.7	protein	3702	InterPro	-	-
RefPYTFcomp35273_c0_seq1	0-288	XLOC_000535	PYTL	PYTF	OK	18.2786	34.9347	0.934503	-0.424747	0.671021	0.958982	no	18.2786	0	68.6705	OK	34.9347	0	80.5158	gi|224142087|ref|XP_002324390.1|	predicted protein [Populus trichocarpa]	log(E-value)=-24.43	identity=73.9726%	aln-len=73	UniProtKB	Q54TR3	GO:0003735	GO_REF:0000002	IEA	InterPro:IPR001383|InterPro:IPR026569	F	structural constituent of ribosome	Putative uncharacterized protein	Q54TR3_DICDI|DDB_0204554|DDB_G0281601	protein	44689	InterPro	-	-
RefPYTFcomp35287_c0_seq1	63-653	XLOC_000536	PYTL	PYTF	OK	1.06635	2.68035	1.32974	-0.447571	0.654463	0.95584	no	1.06635	0	5.23213	OK	2.68035	0	6.17755	gi|225461605|ref|XP_002282960.1|	PREDICTED: uncharacterized protein LOC100241883 [Vitis vinifera]	log(E-value)=-45.35	identity=70.6767%	aln-len=133	UniProtKB	A2YMQ9	GO:0000325	GO_REF:0000035	IEA	EnsemblPlants:AT1G53210.1	C	plant-type vacuole	Putative uncharacterized protein	A2YMQ9_ORYSI|OsI_26513	protein	39946	EnsemblPlants/Gramene	-	-
RefPYTFcomp35301_c0_seq1	5-426	XLOC_000537	PYTL	PYTF	OK	12.5522	10.5435	-0.251576	0.324907	0.745251	0.964395	no	12.5522	3.71244	21.3919	OK	10.5435	2.00226	19.0848	gi|297742494|emb|CBI34643.3|	unnamed protein product [Vitis vinifera]	log(E-value)=-13.88	identity=85.1064%	aln-len=47	UniProtKB	B8AGX3	GO:0016021	GO_REF:0000002	IEA	InterPro:IPR012926	C	integral to membrane	Putative uncharacterized protein	B8AGX3_ORYSI|OsI_05499	protein	39946	InterPro	-	-
RefPYTFcomp35349_c0_seq1	80-571	XLOC_000538	PYTL	PYTF	OK	5.36162	6.74482	0.331111	-0.359496	0.719224	0.964278	no	5.36162	0.0700038	10.6532	OK	6.74482	1.28087	12.2088	gi|224104201|ref|XP_002333972.1|	predicted protein [Populus trichocarpa]	log(E-value)=-2.48	identity=76%	aln-len=25	UniProtKB	Q9FMM3	GO:0009737	PMID:20733066	IDA	-	P	response to abscisic acid stimulus	GYF domain-containing protein	Q9FMM3_ARATH|AT5G42950|At5g42950	protein	3702	TAIR	-	-
RefPYTFcomp35366_c0_seq2	0-614	XLOC_000539	PYTL	PYTF	OK	21.0303	19.8202	-0.0854981	0.250705	0.802042	0.973524	no	21.0303	14.1107	27.9498	OK	19.8202	13.0915	26.5488	gi|226235303|dbj|BAH47607.1|	auxin:hydrogen symporter/transporter [Zinnia violacea]	log(E-value)=-54	identity=92.562%	aln-len=121	UniProtKB	Q0IQA5	GO:0016021	GO_REF:0000002	IEA	InterPro:IPR004776	C	integral to membrane	Os12g0133800 protein	Q0IQA5_ORYSJ|Os12g0133800	protein	39947	InterPro	-	-
RefPYTFcomp35367_c0_seq1	7-379	XLOC_000540	PYTL	PYTF	OK	25.9499	43.1382	0.733234	-1.34272	0.179363	0.946279	no	25.9499	10.4383	41.4616	OK	43.1382	23.0994	63.177	gi|57336886|emb|CAH60718.1|	putative plasma membrane intrinsic protein [Populus tremula x Populus tremuloides]	log(E-value)=-60.14	identity=88.9764%	aln-len=127	UniProtKB	B1NHU0	GO:0005215	GO_REF:0000002	IEA	InterPro:IPR000425|InterPro:IPR022357	F	transporter activity	Aquaporin PIP1-2	B1NHU0_GOSHI	protein	3635	InterPro	-	-
RefPYTFcomp35369_c1_seq1	0-401	XLOC_000541	PYTL	PYTF	OK	3.98336	7.53463	0.91955	-0.41795	0.675983	0.958982	no	3.98336	0	14.965	OK	7.53463	0	17.3655	gi|255568337|ref|XP_002525143.1|	conserved hypothetical protein [Ricinus communis]	log(E-value)=-2.63	identity=39.2405%	aln-len=79	UniProtKB	Q9TW28	GO:0000146	PMID:10828443	ISS	-	F	microfilament motor activity	Myosin-M heavy chain	MYOM_DICDI|myoM|racGEF|DDB_G0292262	protein	44689	dictyBase	-	-
RefPYTFcomp35382_c0_seq1	12-444	XLOC_000542	PYTL	PYTF	OK	34.6094	52.3095	0.595907	-1.63061	0.102972	0.946279	no	34.6094	21.0032	48.2157	OK	52.3095	35.5943	69.0247	gi|359483518|ref|XP_002272702.2|	PREDICTED: apoptosis inhibitor 5-like [Vitis vinifera]	log(E-value)=-53.88	identity=83.8462%	aln-len=130	UniProtKB	O22957	GO:0005829	PMID:21166475	IDA	-	C	cytosol	Apoptosis inhibitory protein 5 (API5)	O22957_ARATH|At2g34040|AT2G34040	protein	3702	TAIR	-	-
RefPYTFcomp35407_c1_seq1	0-421	XLOC_000543	PYTL	PYTF	OK	10.0417	12.6523	0.333386	-0.42193	0.673076	0.958982	no	10.0417	1.60137	18.4821	OK	12.6523	3.76538	21.5391	gi|147777784|emb|CAN75733.1|	hypothetical protein VITISV_030147 [Vitis vinifera]	log(E-value)=-43.56	identity=59.2857%	aln-len=140	UniProtKB	Q9SIE0	GO:0006281	PMID:22532610	IDA	-	P	DNA repair	Oxidoreductase, 2OG-Fe(II) oxygenase-like protein	Q9SIE0_ARATH|At2g22260|AT2G22260	protein	3702	TAIR	-	-
RefPYTFcomp35415_c1_seq1	34-593	XLOC_000544	PYTL	PYTF	OK	1.19218	2.9973	1.33006	-0.447678	0.654386	0.95584	no	1.19218	0	5.84952	OK	2.9973	0	6.90803	gi|224119780|ref|XP_002331159.1|	predicted protein [Populus trichocarpa]	log(E-value)=-65.1643	identity=64.9573%	aln-len=117	UniProtKB	O22714	GO:0005739	PMID:14671022	IDA	-	C	mitochondrion	Pentatricopeptide repeat-containing protein At1g60770	PPR86_ARATH|At1g60770|F8A5.28	protein	3702	TAIR	-	-
RefPYTFcomp35428_c0_seq1	0-359	XLOC_000545	PYTL	PYTF	OK	11.4001	26.7819	1.23221	-1.09703	0.272628	0.946279	no	11.4001	0	27.4632	OK	26.7819	9.03205	44.5317	gi|115471855|ref|NP_001059526.1|	Os07g0442900 [Oryza sativa Japonica Group]	log(E-value)=-7.74	identity=54%	aln-len=50	UniProtKB	A2YKT5	GO:0005886	GO_REF:0000038	IEA	UniProtKB-KW:KW-1003	C	plasma membrane	Putative uncharacterized protein	A2YKT5_ORYSI|OsI_25828	protein	39946	UniProtKB	-	-
RefPYTFcomp35476_c1_seq6	3-460	XLOC_000547	PYTL	PYTF	OK	24.0335	15.5346	-0.629558	1.28187	0.199889	0.946279	no	24.0335	13.6528	34.4141	OK	15.5346	7.35878	23.7105	gi|115438927|ref|NP_001043743.1|	Os01g0653700 [Oryza sativa Japonica Group]	log(E-value)=0.38	identity=28.7879%	aln-len=66	UniProtKB	Q54WH5	GO:0005515	PMID:22264729	IPI	UniProtKB:Q54DW1	F	protein binding	ELMO domain-containing protein E	ELMOE_DICDI|elmoE|DDB_G0279657	protein	44689	dictyBase	-	-
RefPYTFcomp35482_c0_seq1	3-515	XLOC_000548	PYTL	PYTF	OK	3.87178	11.5646	1.57864	-1.64121	0.100754	0.946279	no	3.87178	0	8.61545	OK	11.5646	5.47815	17.651	-	-	-	-	-	UniProtKB	Q1ZXC2	GO:0000166	GO_REF:0000002	IEA	InterPro:IPR012677	F	nucleotide binding	Polyadenylate-binding protein 1-B	PAP1B_DICDI|pabpc1B|DDB_G0290745	protein	44689	InterPro	-	-
RefPYTFcomp35487_c0_seq1	4-511	XLOC_000549	PYTL	PYTF	OK	5.45001	14.3322	1.39493	-1.88485	0.0594495	0.946279	no	5.45001	0.513158	10.3869	OK	14.3322	7.42822	21.2362	gi|1032374|gb|AAA79779.1|	homeodomain protein, partial [Helianthus annuus]	log(E-value)=-34.88	identity=70.6294%	aln-len=143	UniProtKB	P46603	GO:0003677	GO_REF:0000002	IEA	InterPro:IPR003106|InterPro:IPR009057	F	DNA binding	Homeobox-leucine zipper protein HAT9	HAT9_ARATH|HAT9|At2g22800|T20K9.1|T30L20.6	protein	3702	InterPro	-	-
RefPYTFcomp35502_c0_seq1	14-385	XLOC_000550	PYTL	PYTF	OK	9.68218	22.7193	1.23051	-1.09552	0.273289	0.946279	no	9.68218	0	23.3247	OK	22.7193	7.66196	37.7766	gi|359491569|ref|XP_002280533.2|	PREDICTED: uncharacterized protein LOC100266246 [Vitis vinifera]	log(E-value)=-50.29	identity=71.875%	aln-len=128	UniProtKB	F4JRS4	GO:0005524	GO_REF:0000002	IEA	InterPro:IPR003594	F	ATP binding	Histidine kinase-like ATPase domain-containing protein	F4JRS4_ARATH|AT4G24970|At4g24970	protein	3702	InterPro	-	-
RefPYTFcomp35509_c0_seq1	1-288	XLOC_000551	PYTL	PYTF	OK	37.0545	35.4116	-0.0654273	0.0506761	0.959584	0.992887	no	37.0545	0	82.4534	OK	35.4116	0	81.6151	gi|255549064|ref|XP_002515588.1|	conserved hypothetical protein [Ricinus communis]	log(E-value)=-39.62	identity=80.198%	aln-len=101	UniProtKB	Q93YS8	GO:0009793	PMID:15634699	IMP	-	P	embryo development ending in seed dormancy	Putative uncharacterized protein At4g13345	Q93YS8_ARATH|MEE55|AT4G13345|At4g13345	protein	3702	TAIR	-	-
RefPYTFcomp35515_c1_seq1	18-534	XLOC_000552	PYTL	PYTF	OK	12.3542	11.3535	-0.121863	0.231653	0.816807	0.975329	no	12.3542	6.11759	18.5908	OK	11.3535	5.37818	17.3289	gi|255537531|ref|XP_002509832.1|	protein binding protein, putative [Ricinus communis]	log(E-value)=-16.95	identity=83.3333%	aln-len=48	UniProtKB	Q94AB7	GO:0005739	PMID:14671022	IDA	-	C	mitochondrion	AT5g41350/MYC6_6	Q94AB7_ARATH|AT5G41350|At5g41350	protein	3702	TAIR	-	-
RefPYTFcomp35517_c0_seq1	4-749	XLOC_000553	PYTL	PYTF	OK	3.02458	4.38322	0.535254	-0.749168	0.453756	0.946279	no	3.02458	0.644564	5.4046	OK	4.38322	1.74669	7.01976	gi|225424995|ref|XP_002267025.1|	PREDICTED: probable phosphatidylinositol 4-kinase type 2-beta At1g26270 isoform 1 [Vitis vinifera]	log(E-value)=-112.7	identity=82%	aln-len=250	UniProtKB	Q9SI52	GO:0004430	PMID:17880284	IDA	-	F	1-phosphatidylinositol 4-kinase activity	At2g03890/T18C20.9	Q9SI52_ARATH|PI4K GAMMA 7|At2g03890|AT2G03890	protein	3702	TAIR	-	-
RefPYTFcomp35527_c0_seq1	0-229	XLOC_000554	PYTL	PYTF	OK	110.626	169.494	0.615549	-0.704436	0.481161	0.946279	no	110.626	1.44438	219.807	OK	169.494	50.4425	288.546	gi|297846152|ref|XP_002890957.1|	extra-large GTP-binding protein 3 [Arabidopsis lyrata subsp. lyrata]	log(E-value)=-26.63	identity=80%	aln-len=75	UniProtKB	Q9C516	GO:0000166	GO_REF:0000038	IEA	UniProtKB-KW:KW-0547	F	nucleotide binding	G-protein alpha subunit, putative	Q9C516_ARATH|T12O21.16|F5M6.7|XLG3|At1g31930|AT1G31930	protein	3702	UniProtKB	-	-
RefPYTFcomp35532_c0_seq2	0-756	XLOC_000555	PYTL	PYTF	OK	4.31477	3.70778	-0.218727	0.339743	0.73405	0.964278	no	4.31477	1.7356	6.89393	OK	3.70778	1.25043	6.16513	gi|147789657|emb|CAN69584.1|	hypothetical protein VITISV_006259 [Vitis vinifera]	log(E-value)=-91.59	identity=86.3636%	aln-len=176	UniProtKB	Q4VCM1	GO:0004607	PMID:16020547	IDA	-	F	phosphatidylcholine-sterol O-acyltransferase activity	Phospholipid--sterol O-acyltransferase	LCAT2_ARATH|PSAT|LCAT2|PSAT1|At1g04010|F21M11.5	protein	3702	TAIR	-	-
RefPYTFcomp35553_c1_seq2	87-418	XLOC_000556	PYTL	PYTF	OK	20.3098	45.1307	1.15193	-1.15929	0.246337	0.946279	no	20.3098	0	45.1932	OK	45.1307	16.7164	73.5451	gi|224142850|ref|XP_002324751.1|	predicted protein [Populus trichocarpa]	log(E-value)=-54.7	identity=76.9784%	aln-len=139	UniProtKB	Q8L5Z4	GO:0003824	GO_REF:0000002	IEA	InterPro:IPR006379	F	catalytic activity	Haloacid dehalogenase-like hydrolase domain-containing protein	Q8L5Z4_ARATH|At2g25860:At2g25870|At2g25860|AT2G25870|At2g25870	protein	3702	InterPro	-	-
RefPYTFcomp35563_c0_seq1	0-406	XLOC_000557	PYTL	PYTF	OK	2.85231	11.9866	2.07121	-0.719682	0.471721	0.946279	no	2.85231	0	13.9951	OK	11.9866	2.2763	21.6968	gi|224064778|ref|XP_002301558.1|	predicted protein [Populus trichocarpa]	log(E-value)=-10.28	identity=57.8947%	aln-len=57	UniProtKB	Q9VCA8	GO:0001751	PMID:11782402	IMP	-	P	compound eye photoreceptor cell differentiation	Ankyrin repeat and KH domain-containing protein mask	ANKHM_DROME|mask|CG33106	protein	7227	FlyBase	-	-
RefPYTFcomp35565_c0_seq3	0-207	XLOC_000558	PYTL	PYTF	OK	84.1484	193.441	1.20089	-0.737958	0.46054	0.946279	no	84.1484	0	258.746	OK	193.441	22.1478	364.735	gi|147775395|emb|CAN78196.1|	hypothetical protein VITISV_008800 [Vitis vinifera]	log(E-value)=-11.67	identity=60.3448%	aln-len=58	UniProtKB	B9FIY2	GO:0009507	GO_REF:0000035	IEA	EnsemblPlants:AT1G35420.2	C	chloroplast	Putative uncharacterized protein	B9FIY2_ORYSJ|OsJ_18630	protein	39947	EnsemblPlants/Gramene	-	-
RefPYTFcomp35568_c1_seq1	0-511	XLOC_000559	PYTL	PYTF	OK	3.88981	3.66902	-0.084304	0.065297	0.947938	0.991993	no	3.88981	0	8.65557	OK	3.66902	0	8.45619	gi|326501626|dbj|BAK02602.1|	predicted protein [Hordeum vulgare subsp. vulgare]	log(E-value)=-20.6	identity=78.6885%	aln-len=61	UniProtKB	Q9LQ32	GO:0000139	GO_REF:0000039	IEA	UniProtKB-SubCell:SL-0134	C	Golgi membrane	Glucuronoxylan 4-O-methyltransferase 3	GXM3_ARATH|GXM3|At1g33800|F14M2.8	protein	3702	UniProtKB	-	-
RefPYTFcomp35617_c0_seq1	0-344	XLOC_000561	PYTL	PYTF	OK	4.11317	15.6396	1.92688	-0.422479	0.672675	0.958982	no	4.11317	0	29.5599	OK	15.6396	0	36.0455	gi|356497949|ref|XP_003517818.1|	PREDICTED: uncharacterized protein LOC100799644 [Glycine max]	log(E-value)=-6.57	identity=52.459%	aln-len=61	GR_protein	Q9AUW2	GO:0005739	GR_REF:7047	RCA	-	C	mitochondrion	Hypothetical protein OSJNBa0040E01.12	Os03g0758600|LOC_Os03g55130	protein	39947	GR	-	-
RefPYTFcomp35642_c0_seq1	0-335	XLOC_000562	PYTL	PYTF	OK	19.0578	21.1626	0.151137	-0.1264	0.899416	0.986611	no	19.0578	0	42.4071	OK	21.1626	0	44.7906	-	-	-	-	-	UniProtKB	Q54MK9	GO:0044351	PMID:22120990	RCA	-	P	macropinocytosis	Putative uncharacterized protein	Q54MK9_DICDI|DDB_0218753|DDB_G0285955	protein	44689	dictyBase	-	-
RefPYTFcomp35643_c0_seq1	0-495	XLOC_000563	PYTL	PYTF	OK	3.15222	8.5913	1.44651	-1.11494	0.264877	0.946279	no	3.15222	0	8.42274	OK	8.5913	2.89737	14.2852	gi|158287997|ref|XP_001688256.1|	AGAP010845-PA [Anopheles gambiae str. PEST]	log(E-value)=0.85	identity=40%	aln-len=35	-	-	-	-	-	-	-	-	-	-	-	-	-	-	-
RefPYTFcomp35670_c0_seq2	0-280	XLOC_000564	PYTL	PYTF	OK	61.1557	84.4506	0.465621	-0.603041	0.546482	0.946279	no	61.1557	9.75259	112.559	OK	84.4506	28.4806	140.421	gi|255553123|ref|XP_002517604.1|	polypeptide deformylase, putative [Ricinus communis]	log(E-value)=-33.4551	identity=85%	aln-len=40	UniProtKB	Q9FV53	GO:0005506	GO_REF:0000002	IEA	InterPro:IPR000181	F	iron ion binding	Peptide deformylase 1A, chloroplastic/mitochondrial	DEF1A_ARATH|PDF1A|DEF1|At1g15390|F9L1.34|F9L1_34	protein	3702	InterPro	-	-
RefPYTFcomp35670_c1_seq1	0-467	XLOC_000565	PYTL	PYTF	OK	13.4534	23.8571	0.826445	-1.65528	0.0978684	0.946279	no	13.4534	6.07397	20.8329	OK	23.8571	13.7862	33.9279	gi|317106741|dbj|BAJ53237.1|	JHL06P13.18 [Jatropha curcas]	log(E-value)=-38.8	identity=77.551%	aln-len=98	UniProtKB	Q9FV53	GO:0005506	GO_REF:0000002	IEA	InterPro:IPR000181	F	iron ion binding	Peptide deformylase 1A, chloroplastic/mitochondrial	DEF1A_ARATH|PDF1A|DEF1|At1g15390|F9L1.34|F9L1_34	protein	3702	InterPro	-	-
RefPYTFcomp35682_c0_seq1	0-310	XLOC_000566	PYTL	PYTF	OK	20.5106	39.1492	0.93261	-0.683333	0.494397	0.946279	no	20.5106	0	54.8044	OK	39.1492	4.48233	73.816	gi|328848456|gb|EGF97671.1|	hypothetical protein MELLADRAFT_84554 [Melampsora larici-populina 98AG31]	log(E-value)=-0.78	identity=31.1111%	aln-len=90	UniProtKB	P82970	GO:0000785	GO_REF:0000002	IEA	InterPro:IPR000079	C	chromatin	High mobility group nucleosome-binding domain-containing protein 5	HMGN5_HUMAN|HMGN5|NSBP1	protein	9606	InterPro	-	-
RefPYTFcomp35685_c0_seq1	0-730	XLOC_000567	PYTL	PYTF	OK	19.2566	29.6288	0.621647	-2.30131	0.0213739	0.784457	no	19.2566	13.6127	24.9005	OK	29.6288	22.7227	36.5349	gi|356504171|ref|XP_003520872.1|	PREDICTED: uncharacterized protein LOC100817832 [Glycine max]	log(E-value)=-55.1108	identity=51.1111%	aln-len=45	GR_protein	A2X3N7	GO:0009536	GR_REF:7047	RCA	-	C	plastid	Hypothetical protein	Os02g0293800|LOC_Os02g19170	protein	39946	GR	-	-
RefPYTFcomp35691_c0_seq1	0-822	XLOC_000568	PYTL	PYTF	OK	2.78014	3.24178	0.221626	-0.308789	0.757482	0.966107	no	2.78014	0.716934	4.84335	OK	3.24178	1.09327	5.39028	gi|255569991|ref|XP_002525958.1|	Cell division protease ftsH, putative [Ricinus communis]	log(E-value)=-89.67	identity=81.8182%	aln-len=209	UniProtKB	Q9M895	GO:0000166	GO_REF:0000002	IEA	InterPro:IPR003593	F	nucleotide binding	Putative cell division protein ftsH	Q9M895_ARATH|F16B3.8|At3g02450/F16B3.8|At3g02450|AT3G02450	protein	3702	InterPro	-	-
RefPYTFcomp35717_c0_seq1	0-631	XLOC_000569	PYTL	PYTF	OK	8.73342	4.70295	-0.89298	1.44727	0.147821	0.946279	no	8.73342	4.47031	12.9965	OK	4.70295	1.39962	8.00628	gi|357483671|ref|XP_003612122.1|	Thymus-specific serine protease [Medicago truncatula]	log(E-value)=-54.495	identity=86.6667%	aln-len=75	UniProtKB	A4VCL8	GO:0004180	GO_REF:0000038	IEA	UniProtKB-KW:KW-0121	F	carboxypeptidase activity	Serine carboxypeptidase S28 family protein	A4VCL8_ARATH|AT4G36190|At4g36190	protein	3702	UniProtKB	-	-
RefPYTFcomp35717_c0_seq2	31-200	XLOC_000570	PYTL	PYTF	OK	424.634	1385.5	1.70611	-1.98459	0.0471903	0.946279	no	424.634	0	887.52	OK	1385.5	718.088	2052.91	gi|255581402|ref|XP_002531509.1|	catalytic, putative [Ricinus communis]	log(E-value)=-25.48	identity=78.2609%	aln-len=69	UniProtKB	A4VCL8	GO:0004180	GO_REF:0000038	IEA	UniProtKB-KW:KW-0121	F	carboxypeptidase activity	Serine carboxypeptidase S28 family protein	A4VCL8_ARATH|AT4G36190|At4g36190	protein	3702	UniProtKB	-	-
RefPYTFcomp35718_c0_seq1	0-378	XLOC_000571	PYTL	PYTF	OK	11.4261	24.0479	1.07359	-1.1954	0.231929	0.946279	no	11.4261	0	23.8814	OK	24.0479	9.58295	38.5129	gi|255573539|ref|XP_002527694.1|	conserved hypothetical protein [Ricinus communis]	log(E-value)=0.73	identity=62.963%	aln-len=27	-	-	-	-	-	-	-	-	-	-	-	-	-	-	-
RefPYTFcomp35724_c2_seq1	47-787	XLOC_000572	PYTL	PYTF	OK	16.2345	14.7756	-0.135845	0.410258	0.681617	0.960285	no	16.2345	11.0961	21.3729	OK	14.7756	9.86332	19.6879	gi|359485049|ref|XP_002271984.2|	PREDICTED: diacylglycerol kinase A-like [Vitis vinifera]	log(E-value)=-68.125	identity=74.7748%	aln-len=111	UniProtKB	Q1PDI2	GO:0000166	GO_REF:0000037	IEA	UniProtKB-KW:KW-0547	F	nucleotide binding	Diacylglycerol kinase 4	DGK4_ARATH|DGK4|At5g57690|MRI1.5	protein	3702	UniProtKB	-	-
RefPYTFcomp35727_c0_seq2	0-229	XLOC_000573	PYTL	PYTF	OK	177.001	211.868	0.259405	-0.398799	0.690042	0.964278	no	177.001	58.0912	295.912	OK	211.868	84.428	339.308	-	-	-	-	-	UniProtKB	Q9NL45	GO:0001944	GO_REF:0000033	IBA	PANTHER:PTN000139394	P	vasculature development	Frizzled homolog	Q9NL45_CIOIN|Cifrz	protein	7719	RefGenome	-	-
RefPYTFcomp35729_c2_seq1	14-341	XLOC_000574	PYTL	PYTF	OK	5.39874	24.005	2.15264	-0.474691	0.635008	0.95584	no	5.39874	0	38.7989	OK	24.005	0	50.8065	gi|356525441|ref|XP_003531333.1|	PREDICTED: uncharacterized protein LOC100805311 [Glycine max]	log(E-value)=-22.69	identity=51.2605%	aln-len=119	GR_protein	B9EVH8	GO:0005739	GR_REF:7047	RCA	-	C	mitochondrion	Putative uncharacterized protein	-	protein	39947	GR	-	-
RefPYTFcomp35750_c0_seq1	0-601	XLOC_000576	PYTL	PYTF	OK	29.4651	34.8761	0.243231	-0.881279	0.378167	0.946279	no	29.4651	21.1498	37.7805	OK	34.8761	25.8654	43.8868	gi|225429584|ref|XP_002280280.1|	PREDICTED: uncharacterized protein At4g33100 [Vitis vinifera]	log(E-value)=-14.71	identity=80%	aln-len=45	UniProtKB	O60200	GO:0003674	GO_REF:0000015	ND	-	F	molecular_function	Mitochondrial distribution and morphology protein 35	MDM35_YEAST|MDM35|YKL053C-A	protein	559292	SGD	-	-
RefPYTFcomp35753_c1_seq1	27-252	XLOC_000577	PYTL	PYTF	OK	47.4806	151.562	1.6745	-0.807865	0.419168	0.946279	no	47.4806	0	178.379	OK	151.562	28.7823	274.342	gi|167644953|ref|YP_001682616.1|	hypothetical protein Caul_0988 [Caulobacter sp. K31]	log(E-value)=-1.36	identity=54.5455%	aln-len=33	UniProtKB	Q54IF1	GO:0005847	GO_REF:0000024	ISS	SGD:S000003853	C	mRNA cleavage and polyadenylation specificity factor complex	Cleavage and polyadenylation specificity factor FIP1	Q54IF1_DICDI|fip1l1|DDB_G0288797	protein	44689	dictyBase	-	-
RefPYTFcomp35787_c0_seq1	24-267	XLOC_000578	PYTL	PYTF	OK	52.6454	123.192	1.22653	-0.927764	0.35353	0.946279	no	52.6454	0	140.668	OK	123.192	30.7325	215.652	gi|357500993|ref|XP_003620785.1|	hypothetical protein MTR_6g090420 [Medicago truncatula]	log(E-value)=-19.79	identity=58.1395%	aln-len=86	-	-	-	-	-	-	-	-	-	-	-	-	-	-	-
RefPYTFcomp35811_c0_seq1	6-243	XLOC_000581	PYTL	PYTF	OK	106.324	271.464	1.35229	-1.81918	0.0688833	0.946279	no	106.324	10.0112	202.637	OK	271.464	138.093	404.835	-	-	-	-	-	UniProtKB	F4ICV0	GO:0000226	PMID:22589469	RCA	-	P	microtubule cytoskeleton organization	RHO guanyl-nucleotide exchange factor 11	F4ICV0_ARATH|ROPGEF11|AT1G52240|At1g52240	protein	3702	TAIR	-	-
RefPYTFcomp35850_c0_seq1	0-383	XLOC_000582	PYTL	PYTF	OK	16.7812	22.6967	0.43564	-0.632198	0.527257	0.946279	no	16.7812	4.32747	29.2349	OK	22.6967	9.04449	36.3489	gi|255569508|ref|XP_002525721.1|	nucleic acid binding protein, putative [Ricinus communis]	log(E-value)=-16.2	identity=83.3333%	aln-len=54	UniProtKB	Q8LA96	GO:0000166	GO_REF:0000002	IEA	InterPro:IPR012677	F	nucleotide binding	RNA recognition motif-containing protein	Q8LA96_ARATH|AT4G17720|At4g17720	protein	3702	InterPro	-	-
RefPYTFcomp35853_c1_seq1	1-228	XLOC_000583	PYTL	PYTF	OK	194.755	87.7646	-1.14995	1.0957	0.273208	0.946279	no	194.755	69.3813	320.128	OK	87.7646	0	202.276	gi|255549840|ref|XP_002515971.1|	ATP-binding cassette transporter, putative [Ricinus communis]	log(E-value)=-28.48	identity=69.3333%	aln-len=75	UniProtKB	Q7PC86	GO:0000166	GO_REF:0000002	IEA	InterPro:IPR003593	F	nucleotide binding	ABC transporter G family member 35	AB35G_ARATH|ABCG35|PDR7|At1g15210|F9L1.15	protein	3702	InterPro	-	-
RefPYTFcomp35856_c0_seq2	0-562	XLOC_000584	PYTL	PYTF	OK	3.92906	6.91457	0.815454	-0.965656	0.334216	0.946279	no	3.92906	0.0512997	7.80682	OK	6.91457	2.56115	11.268	gi|225444926|ref|XP_002279655.1|	PREDICTED: uncharacterized protein LOC100255927 [Vitis vinifera]	log(E-value)=-87.26	identity=83.4225%	aln-len=187	GR_protein	Q6K7E2	GO:0005739	GR_REF:7047	RCA	-	C	mitochondrion	Mitochondrial transcription termination factor-like	LOC_Os02g54200|Os02g0783100	protein	39947	GR	K15032	mTERF domain-containing protein, mitochondrial
RefPYTFcomp35883_c0_seq1	0-475	XLOC_000585	PYTL	PYTF	OK	30.376	34.5468	0.185623	-0.513106	0.607877	0.95584	no	30.376	19.2667	41.4852	OK	34.5468	22.6919	46.4017	gi|8919178|emb|CAB96077.1|	alpha-glucosidase [Solanum tuberosum]	log(E-value)=-21.65	identity=51%	aln-len=100	UniProtKB	Q9S7Y7	GO:0000272	GO_REF:0000037	IEA	UniProtKB-KW:KW-0624	P	polysaccharide catabolic process	Alpha-xylosidase 1	XYL1_ARATH|XYL1|AXY3|At1g68560|F24J5.20	protein	3702	UniProtKB	-	-
RefPYTFcomp35886_c0_seq1	0-153	XLOC_000586	PYTL	PYTF	OK	459.391	1172.18	1.35139	-0.84108	0.400303	0.946279	no	459.391	0	1412.57	OK	1172.18	222.601	2121.75	gi|116794238|gb|ABK27058.1|	unknown [Picea sitchensis]	log(E-value)=0.39	identity=60%	aln-len=25	GR_protein	Q75IJ7	GO:0009536	GR_REF:7047	RCA	-	C	plastid	Hypothetical protein B1130G10.5	-	protein	39947	GR	-	-
RefPYTFcomp35896_c1_seq1	0-436	XLOC_000587	PYTL	PYTF	OK	44.0793	38.5764	-0.192385	0.530321	0.59589	0.951583	no	44.0793	28.9588	59.1998	OK	38.5764	24.3896	52.7631	gi|224061151|ref|XP_002300358.1|	GRAS family transcription factor [Populus trichocarpa]	log(E-value)=-17.71	identity=56.4103%	aln-len=78	UniProtKB	Q8H125	GO:0003700	PMID:11118137	ISS	-	F	sequence-specific DNA binding transcription factor activity	Scarecrow-like protein 5	SCL5_ARATH|SCL5|At1g50600|F11F12.8|F17J6.12	protein	3702	TAIR	-	-
RefPYTFcomp35898_c1_seq1	0-275	XLOC_000588	PYTL	PYTF	OK	136.57	222.875	0.70659	-1.48123	0.138545	0.946279	no	136.57	66.3445	206.796	OK	222.875	130.198	315.551	gi|224139410|ref|XP_002323098.1|	predicted protein [Populus trichocarpa]	log(E-value)=-36.6	identity=78.9474%	aln-len=95	UniProtKB	B8A9K1	GO:0004672	GO_REF:0000002	IEA	InterPro:IPR000719|InterPro:IPR001245	F	protein kinase activity	Putative uncharacterized protein	B8A9K1_ORYSI|OsI_05296	protein	39946	InterPro	-	-
RefPYTFcomp35906_c0_seq1	0-281	XLOC_000589	PYTL	PYTF	OK	60.3197	96.106	0.671997	-0.901316	0.367421	0.946279	no	60.3197	9.61927	111.02	OK	96.106	38.2976	153.914	gi|224139094|ref|XP_002326766.1|	predicted protein [Populus trichocarpa]	log(E-value)=-42.9271	identity=97.9167%	aln-len=48	UniProtKB	Q94II3	GO:0005768	PMID:22923678	IDA	-	C	endosome	Probable methyltransferase PMT21	PMTL_ARATH|ERD3|At4g19120|T18B16.90	protein	3702	TAIR	-	-
RefPYTFcomp35908_c1_seq1	0-226	XLOC_000590	PYTL	PYTF	OK	104.945	193.549	0.88307	-0.959594	0.337259	0.946279	no	104.945	0	219.343	OK	193.549	65.2735	321.825	gi|357519155|ref|XP_003629866.1|	ATP-binding/protein serine/threonine kinase [Medicago truncatula]	log(E-value)=-21.64	identity=62.6667%	aln-len=75	UniProtKB	Q6EUF7	GO:0016772	GO_REF:0000002	IEA	InterPro:IPR011009	F	transferase activity, transferring phosphorus-containing groups	Disease resistance protein Cf-2.1-like	Q6EUF7_ORYSJ|OJ1705_E12.28	protein	39947	InterPro	-	-
RefPYTFcomp35930_c1_seq2	46-394	XLOC_000591	PYTL	PYTF	OK	13.4938	21.9767	0.703672	-0.586173	0.557759	0.946279	no	13.4938	0	32.5071	OK	21.9767	2.51619	41.4372	gi|255575145|ref|XP_002528477.1|	big map kinase/bmk, putative [Ricinus communis]	log(E-value)=-4.14	identity=50.7246%	aln-len=69	UniProtKB	P23023	GO:0000122	PMID:12350340	TAS	-	P	negative regulation of transcription from RNA polymerase II promoter	Protein doublesex	DSX_DROME|dsx|CG11094	protein	7227	FlyBase	-	-
RefPYTFcomp35942_c0_seq1	7-264	XLOC_000592	PYTL	PYTF	OK	70.8116	153.58	1.11693	-1.36574	0.172019	0.946279	no	70.8116	0.924551	140.699	OK	153.58	67.8897	239.271	-	-	-	-	-	UniProtKB	Q9P5N0	GO:0000166	GO_REF:0000002	IEA	InterPro:IPR003593	F	nucleotide binding	ATP-binding cassette transporter abc3	ABC3_SCHPO|abc3|SPBC359.05	protein	284812	InterPro	-	-
RefPYTFcomp35948_c0_seq1	0-342	XLOC_000593	PYTL	PYTF	OK	40.3744	35.0228	-0.205145	0.318647	0.749994	0.966107	no	40.3744	16.2405	64.5083	OK	35.0228	11.8113	58.2344	gi|356573189|ref|XP_003554746.1|	PREDICTED: common plant regulatory factor 1-like [Glycine max]	log(E-value)=-12.0526	identity=45.8333%	aln-len=48	UniProtKB	P42776	GO:0000303	PMID:22589469	RCA	-	P	response to superoxide	G-box-binding factor 3	GBF3_ARATH|GBF3|BZIP55|At2g46270|T3F17.8	protein	3702	TAIR	-	-
RefPYTFcomp35958_c0_seq1	0-708	XLOC_000594	PYTL	PYTF	OK	21.0463	17.5182	-0.264716	0.858199	0.390783	0.946279	no	21.0463	14.9954	27.0973	OK	17.5182	11.9732	23.0632	gi|224103445|ref|XP_002313060.1|	predicted protein [Populus trichocarpa]	log(E-value)=-24.98	identity=64.0449%	aln-len=89	UniProtKB	Q00765	GO:0003674	GO_REF:0000015	ND	-	F	molecular_function	Receptor expression-enhancing protein 5	REEP5_HUMAN|REEP5|C5orf18|DP1|TB2	protein	9606	UniProtKB	-	-
RefPYTFcomp35962_c1_seq1	23-538	XLOC_000595	PYTL	PYTF	OK	1.90934	7.80381	2.03111	-0.993048	0.320687	0.946279	no	1.90934	0	7.17315	OK	7.80381	2.6318	12.9758	gi|374095601|gb|AEY85028.1|	putative ATP-binding protein [Camellia sinensis]	log(E-value)=-80.6	identity=96.6887%	aln-len=151	UniProtKB	F4HQ87	GO:0004672	GO_REF:0000002	IEA	InterPro:IPR000719|InterPro:IPR002290	F	protein kinase activity	Protein kinase domain-containing protein	F4HQ87_ARATH|AT1G73450|At1g73450	protein	3702	InterPro	-	-
RefPYTFcomp35981_c0_seq2	0-438	XLOC_000599	PYTL	PYTF	OK	22.8338	35.2477	0.626358	-1.4394	0.150038	0.946279	no	22.8338	12.1736	33.494	OK	35.2477	21.7818	48.7136	gi|255552957|ref|XP_002517521.1|	NMDA receptor-regulated protein, putative [Ricinus communis]	log(E-value)=-75.92	identity=83.7349%	aln-len=166	UniProtKB	Q9BXJ9	GO:0001525	GO_REF:0000037	IEA	UniProtKB-KW:KW-0037	P	angiogenesis	N-alpha-acetyltransferase 15, NatA auxiliary subunit	NAA15_HUMAN|NAA15|GA19|NARG1|NATH|TBDN100	protein	9606	UniProtKB	K00670	peptide alpha-N-acetyltransferase [EC:2.3.1.88]
RefPYTFcomp3598_c0_seq1	0-238	XLOC_000601	PYTL	PYTF	OK	247.231	279.188	0.175378	-0.348431	0.727517	0.964278	no	247.231	122.424	372.037	OK	279.188	144.7	413.676	-	-	-	-	-	UniProtKB	Q3UG20	GO:0002446	PMID:18854576	IMP	-	P	neutrophil mediated immunity	Histone-lysine N-methyltransferase MLL5	MLL5_MOUSE|Mll5	protein	10090	UniProtKB	-	-
RefPYTFcomp36013_c0_seq1	5-347	XLOC_000602	PYTL	PYTF	OK	12.7498	24.2466	0.927305	-0.679446	0.496855	0.946279	no	12.7498	0	34.0675	OK	24.2466	2.77608	45.7171	gi|62857006|dbj|BAD95888.1|	Ser/Thr protein kinase [Lotus japonicus]	log(E-value)=-5.75	identity=57.4468%	aln-len=47	UniProtKB	Q38997	GO:0000152	PMID:11387208	IPI	-	C	nuclear ubiquitin ligase complex	SNF1-related protein kinase catalytic subunit alpha KIN10	KIN10_ARATH|KIN10|AK21|SKIN10|SNR2|SNRK1.1|At3g01090|T4P13.22	protein	3702	TAIR	-	-
RefPYTFcomp36019_c0_seq2	11-606	XLOC_000603	PYTL	PYTF	OK	2.097	5.27081	1.3297	-1.01644	0.309421	0.946279	no	2.097	0	5.60318	OK	5.27081	1.56862	8.97299	gi|255576879|ref|XP_002529325.1|	transferase, putative [Ricinus communis]	log(E-value)=-60.04	identity=62.8415%	aln-len=183	UniProtKB	O80898	GO:0000041	PMID:22589469	RCA	-	P	transition metal ion transport	Cellulose synthase-like protein B1	CSLB1_ARATH|CSLB1|At2g32610|T26B15.17	protein	3702	TAIR	-	-
RefPYTFcomp36032_c0_seq1	114-235	XLOC_000604	PYTL	PYTF	OK	7322.79	23989.4	1.71193	-1.57239	0.11586	0.946279	no	7322.79	0	17640.8	OK	23989.4	11011.1	36967.8	gi|11322245|emb|CAC16734.1|	arabinogalactan protein [Daucus carota]	log(E-value)=-20.72	identity=55.5556%	aln-len=90	UniProtKB	Q9FZA2	GO:0005886	PMID:17885091	IDA	-	C	plasma membrane	F3H9.6 protein	Q9FZA2_ARATH|F3H9.6|AGP31|At1g28290|AT1G28290	protein	3702	TAIR	-	-
RefPYTFcomp36053_c0_seq1	0-315	XLOC_000605	PYTL	PYTF	OK	47.9804	109.851	1.19503	-1.98325	0.0473396	0.946279	no	47.9804	14.1907	81.7701	OK	109.851	60.5011	159.201	gi|224106766|ref|XP_002333634.1|	predicted protein [Populus trichocarpa]	log(E-value)=-1.01	identity=53.3333%	aln-len=45	UniProtKB	Q9XIN8	GO:0002679	PMID:22589469	RCA	-	P	respiratory burst involved in defense response	F-box protein At2g27310	FB119_ARATH|At2g27310|F12K2.11	protein	3702	TAIR	-	-
RefPYTFcomp36090_c0_seq1	8-599	XLOC_000607	PYTL	PYTF	OK	17.7122	19.5891	0.14531	-0.391265	0.695601	0.964278	no	17.7122	11.1053	24.319	OK	19.5891	12.6376	26.5406	gi|356555561|ref|XP_003546099.1|	PREDICTED: uncharacterized protein LOC100814401 [Glycine max]	log(E-value)=-38.84	identity=66.6667%	aln-len=117	UniProtKB	Q8VZB1	GO:0009507	PMID:18431481	IDA	-	C	chloroplast	Putative uncharacterized protein At2g39070At2g39080	Q8VZB1_ARATH|At2g39070At2g39080|AT2G39080|At2g39080	protein	3702	TAIR	-	-
RefPYTFcomp36098_c0_seq1	0-235	XLOC_000608	PYTL	PYTF	OK	99.9081	178.567	0.837795	-0.992112	0.321143	0.946279	no	99.9081	1.30445	198.512	OK	178.567	66.1411	290.994	gi|224101691|ref|XP_002312384.1|	predicted membrane protein [Populus trichocarpa]	log(E-value)=-11.2	identity=70%	aln-len=50	UniProtKB	Q9C6M1	GO:0016020	GO_REF:0000002	IEA	InterPro:IPR001727	C	membrane	GDT1-like protein 4	GDT14_ARATH|At1g25520|F2J7.20	protein	3702	InterPro	-	-
RefPYTFcomp36109_c0_seq1	12-473	XLOC_000609	PYTL	PYTF	OK	6.33787	7.977	0.331849	-0.360297	0.718625	0.964278	no	6.33787	0.0827502	12.593	OK	7.977	1.51487	14.4391	gi|307136361|gb|ADN34175.1|	hypothetical protein [Cucumis melo subsp. melo]	log(E-value)=-51.45	identity=74.8031%	aln-len=127	UniProtKB	Q9M155	GO:0005515	PMID:21798944	IPI	UniProtKB:Q9M223	F	protein binding	Putative uncharacterized protein AT4g01090	Q9M155_ARATH|AT4g01090|At4g01090|AT4G01090	protein	3702	IntAct	-	-
RefPYTFcomp36120_c0_seq1	0-287	XLOC_000610	PYTL	PYTF	OK	23.1591	64.9213	1.48711	-0.934343	0.350127	0.946279	no	23.1591	0	71.2113	OK	64.9213	16.1958	113.647	gi|115474597|ref|NP_001060895.1|	Os08g0125300 [Oryza sativa Japonica Group]	log(E-value)=-3.43	identity=50%	aln-len=48	UniProtKB	Q94I37	GO:0003676	GO_REF:0000002	IEA	InterPro:IPR001878|InterPro:IPR012337	F	nucleic acid binding	Putative retroelement	Q94I37_ORYSJ|OSJNBa0050N08.13	protein	39947	InterPro	-	-
RefPYTFcomp36131_c0_seq1	0-419	XLOC_000612	PYTL	PYTF	OK	34.0167	48.2208	0.503415	-1.28147	0.20003	0.946279	no	34.0167	19.8478	48.1855	OK	48.2208	31.303	65.1387	-	-	-	-	-	UniProtKB	P92994	GO:0004497	GO_REF:0000037	IEA	UniProtKB-KW:KW-0503	F	monooxygenase activity	Trans-cinnamate 4-monooxygenase	TCMO_ARATH|CYP73A5|CYP73|At2g30490|T6B20.16	protein	3702	UniProtKB	-	-
RefPYTFcomp36138_c0_seq1	1-320	XLOC_000613	PYTL	PYTF	OK	136.303	96.2791	-0.501518	1.14246	0.253262	0.946279	no	136.303	82.7171	189.888	OK	96.2791	51.5549	141.003	gi|327286188|ref|XP_003227813.1|	PREDICTED: uncharacterized protein KIAA1841-like [Anolis carolinensis]	log(E-value)=0.85	identity=53.5714%	aln-len=28	UniProtKB	Q55A39	GO:0000124	GO_REF:0000024	ISS	SGD:S000004849	C	SAGA complex	Transcription initiation factor TFIID subunit	Q55A39_DICDI|taf9|DDB_G0272360	protein	44689	dictyBase	-	-
RefPYTFcomp36159_c0_seq1	0-434	XLOC_000614	PYTL	PYTF	OK	12.1271	20.0464	0.725105	-1.1988	0.230604	0.946279	no	12.1271	3.98007	20.2741	OK	20.0464	9.98758	30.1051	gi|356520308|ref|XP_003528805.1|	PREDICTED: LOW QUALITY PROTEIN: serine acetyltransferase 5-like [Glycine max]	log(E-value)=-27.68	identity=82.0513%	aln-len=78	UniProtKB	Q42538	GO:0005737	GO_REF:0000002	IEA	InterPro:IPR005881|InterPro:IPR010493	C	cytoplasm	Serine acetyltransferase 5	SAT5_ARATH|SAT5|SAT52|At5g56760|MIK19.23	protein	3702	InterPro	-	-
RefPYTFcomp36161_c0_seq1	7-208	XLOC_000615	PYTL	PYTF	OK	249.406	563.497	1.17591	-1.76686	0.077252	0.946279	no	249.406	53.1505	445.662	OK	563.497	292.053	834.94	gi|255567031|ref|XP_002524498.1|	xenotropic and polytropic murine leukemia virus receptor ids-4, putative [Ricinus communis]	log(E-value)=-18.4	identity=75%	aln-len=68	UniProtKB	Q8LBH4	GO:0005634	GO_REF:0000037	IEA	UniProtKB-KW:KW-0539	C	nucleus	SPX domain-containing protein 1	SPX1_ARATH|SPX1|At5g20150|F5O24.40	protein	3702	UniProtKB	-	-
RefPYTFcomp36178_c1_seq1	19-425	XLOC_000616	PYTL	PYTF	OK	10.4585	17.9798	0.781707	-0.996608	0.318955	0.946279	no	10.4585	0.984743	19.9322	OK	17.9798	7.16485	28.7948	gi|147819080|emb|CAN65349.1|	hypothetical protein VITISV_000639 [Vitis vinifera]	log(E-value)=-14.45	identity=80.7692%	aln-len=52	-	-	-	-	-	-	-	-	-	-	-	-	-	-	-
RefPYTFcomp36183_c0_seq2	1-286	XLOC_000617	PYTL	PYTF	OK	80.9058	42.4539	-0.930347	1.00073	0.316957	0.946279	no	80.9058	28.8227	132.989	OK	42.4539	0	89.8536	gi|224138442|ref|XP_002322815.1|	predicted protein [Populus trichocarpa]	log(E-value)=-0.78	identity=77.2727%	aln-len=22	UniProtKB	Q9UHB7	GO:0003700	PMID:10588740	TAS	-	F	sequence-specific DNA binding transcription factor activity	AF4/FMR2 family member 4	AFF4_HUMAN|AFF4|AF5Q31|MCEF|HSPC092	protein	9606	PINC	-	-
RefPYTFcomp36184_c0_seq1	0-216	XLOC_000618	PYTL	PYTF	OK	392.893	537.579	0.452339	-0.965332	0.334378	0.946279	no	392.893	201.108	584.679	OK	537.579	307.174	767.984	gi|356544860|ref|XP_003540865.1|	PREDICTED: G-type lectin S-receptor-like serine/threonine-protein kinase At4g03230-like [Glycine max]	log(E-value)=-10.97	identity=48.6842%	aln-len=76	UniProtKB	Q9SXB4	GO:0000166	GO_REF:0000037	IEA	UniProtKB-KW:KW-0547	F	nucleotide binding	G-type lectin S-receptor-like serine/threonine-protein kinase At1g11300	Y1130_ARATH|At1g11300|T28P6.6	protein	3702	UniProtKB	-	-
RefPYTFcomp36188_c0_seq1	6-230	XLOC_000619	PYTL	PYTF	OK	132.939	108.018	-0.299483	0.288765	0.772762	0.968739	no	132.939	12.5171	253.36	OK	108.018	0	228.621	gi|224147812|ref|XP_002336545.1|	predicted protein [Populus trichocarpa]	log(E-value)=-0.42	identity=52.9412%	aln-len=34	-	-	-	-	-	-	-	-	-	-	-	-	-	-	-
RefPYTFcomp36237_c0_seq1	17-483	XLOC_000620	PYTL	PYTF	OK	22.7595	23.2239	0.0291447	-0.0663995	0.94706	0.991986	no	22.7595	12.9291	32.5899	OK	23.2239	13.2702	33.1777	gi|302142813|emb|CBI20108.3|	unnamed protein product [Vitis vinifera]	log(E-value)=-16.42	identity=67.7419%	aln-len=62	UniProtKB	Q0JNH7	GO:0003676	GO_REF:0000002	IEA	InterPro:IPR012337	F	nucleic acid binding	Os01g0290300 protein	Q0JNH7_ORYSJ|Os01g0290300	protein	39947	InterPro	-	-
RefPYTFcomp36247_c0_seq1	200-379	XLOC_000621	PYTL	PYTF	OK	305.927	694.385	1.18255	-1.32876	0.183928	0.946279	no	305.927	0	639.413	OK	694.385	293.159	1095.61	gi|296083601|emb|CBI23590.3|	unnamed protein product [Vitis vinifera]	log(E-value)=-35.21	identity=59.8361%	aln-len=122	UniProtKB	Q84MB3	GO:0009414	PMID:22589469	RCA	-	P	response to water deprivation	1-aminocyclopropane-1-carboxylate oxidase homolog 1	ACCH1_ARATH|At1g06620|F12K11.24|F12K11.6	protein	3702	TAIR	-	-
RefPYTFcomp36272_c0_seq2	0-217	XLOC_000622	PYTL	PYTF	OK	55.0578	210.93	1.93775	-0.94423	0.345052	0.946279	no	55.0578	0	206.845	OK	210.93	62.774	359.086	gi|47027826|gb|AAT08958.1|	CC-NBS-LRR-like protein [Helianthus annuus]	log(E-value)=-15.86	identity=59.1549%	aln-len=71	-	-	-	-	-	-	-	-	-	-	-	-	-	-	-
RefPYTFcomp36273_c1_seq1	0-356	XLOC_000623	PYTL	PYTF	OK	66.392	56.0096	-0.245336	0.547226	0.584223	0.949849	no	66.392	38.404	94.3801	OK	56.0096	30.4304	81.5887	gi|296083697|emb|CBI23686.3|	unnamed protein product [Vitis vinifera]	log(E-value)=-28.84	identity=63.7168%	aln-len=113	UniProtKB	Q24562	GO:0000166	GO_REF:0000002	IEA	InterPro:IPR012677	F	nucleotide binding	Splicing factor U2AF 50 kDa subunit	U2AF2_DROME|U2af50|CG9998	protein	7227	InterPro	K12837	splicing factor U2AF 65 kDa subunit
RefPYTFcomp36286_c0_seq1	0-284	XLOC_000624	PYTL	PYTF	OK	38.5952	116.818	1.59777	-1.66109	0.096696	0.946279	no	38.5952	0	85.8816	OK	116.818	55.3366	178.299	gi|255581223|ref|XP_002531424.1|	receptor-kinase, putative [Ricinus communis]	log(E-value)=-22.69	identity=47.1698%	aln-len=106	UniProtKB	A2X2F1	GO:0004672	GO_REF:0000002	IEA	InterPro:IPR000719	F	protein kinase activity	Putative uncharacterized protein	A2X2F1_ORYSI|OsI_06370	protein	39946	InterPro	-	-
RefPYTFcomp36292_c0_seq1	28-369	XLOC_000625	PYTL	PYTF	OK	21.6009	19.1729	-0.17202	0.160028	0.872859	0.981226	no	21.6009	0.282032	42.9198	OK	19.1729	0	40.5796	gi|255541244|ref|XP_002511686.1|	arginase, putative [Ricinus communis]	log(E-value)=-17.93	identity=74.2424%	aln-len=66	UniProtKB	Q9ZPF5	GO:0000050	GO_REF:0000041	IEA	UniPathway:UPA00158	P	urea cycle	Probable arginase	ARGI2_ARATH|At4g08870|T3H13.10	protein	3702	UniPathway	-	-
RefPYTFcomp36297_c0_seq1	2-346	XLOC_000626	PYTL	PYTF	OK	82.2634	72.9849	-0.172652	0.394037	0.693553	0.964278	no	82.2634	47.9985	116.528	OK	72.9849	40.7173	105.253	gi|255565487|ref|XP_002523734.1|	histone h2b, putative [Ricinus communis]	log(E-value)=-23.96	identity=95.2381%	aln-len=63	UniProtKB	Q943L2	GO:0000786	GO_REF:0000002	IEA	InterPro:IPR000558	C	nucleosome	Histone H2B.11	H2B11_ORYSJ|H2B.11|LOC_Os01g62230|Os01g0839500|OsJ_003922|P0031D11.32|P0408C03.7	protein	39947	InterPro	-	-
RefPYTFcomp36333_c0_seq1	9-426	XLOC_000628	PYTL	PYTF	OK	6.91576	10.8936	0.655524	-0.618706	0.53611	0.946279	no	6.91576	0	15.3889	OK	10.8936	2.06875	19.7185	-	-	-	-	-	UniProtKB	Q10093	GO:0003824	GO_REF:0000002	IEA	InterPro:IPR003692	F	catalytic activity	Uncharacterized protein C11D3.14c	YAOE_SCHPO|SPAC11D3.14c	protein	284812	InterPro	-	-
RefPYTFcomp36337_c0_seq1	0-454	XLOC_000629	PYTL	PYTF	OK	27.7999	44.9934	0.694631	-1.86169	0.0626472	0.946279	no	27.7999	16.4924	39.1075	OK	44.9934	30.616	59.3708	-	-	-	-	-	UniProtKB	Q9C660	GO:0000166	GO_REF:0000037	IEA	UniProtKB-KW:KW-0547	F	nucleotide binding	Proline-rich receptor-like protein kinase PERK10	PEK10_ARATH|PERK10|At1g26150|F28B23.17	protein	3702	UniProtKB	-	-
RefPYTFcomp36353_c0_seq1	27-520	XLOC_000630	PYTL	PYTF	OK	1.06142	4.00564	1.91603	-0.4201	0.674412	0.958982	no	1.06142	0	7.62808	OK	4.00564	0	9.23201	gi|255538440|ref|XP_002510285.1|	signal peptidase I, putative [Ricinus communis]	log(E-value)=-9.54079	identity=61.7647%	aln-len=34	UniProtKB	O04348	GO:0004175	PMID:9422718	IDA	-	F	endopeptidase activity	Thylakoidal processing peptidase 1, chloroplastic	TPP1_ARATH|TPP1|At2g30440|T6B20.20	protein	3702	TAIR	-	-
RefPYTFcomp36359_c0_seq2	0-437	XLOC_000631	PYTL	PYTF	OK	31.8976	26.1571	-0.286244	0.664024	0.506675	0.946279	no	31.8976	19.0726	44.7225	OK	26.1571	14.5927	37.7215	gi|52745118|emb|CAH56540.1|	hypothetical protein [Ricinus communis]	log(E-value)=-1.29216	identity=80%	aln-len=10	UniProtKB	Q551S0	GO:0030587	PMID:17659086	IMP	-	P	sorocarp development	Putative uncharacterized protein tipB	Q551S0_DICDI|tipB|DDB_G0276333	protein	44689	dictyBase	-	-
RefPYTFcomp36364_c1_seq2	12-421	XLOC_000632	PYTL	PYTF	OK	4.62798	3.5003	-0.402907	0.153997	0.877612	0.981226	no	4.62798	0	14.2305	OK	3.5003	0	13.9133	gi|255584486|ref|XP_002532972.1|	RNA-binding protein, putative [Ricinus communis]	log(E-value)=-51.3202	identity=80%	aln-len=15	UniProtKB	Q5RJV3	GO:0000166	GO_REF:0000002	IEA	InterPro:IPR012677	F	nucleotide binding	Rbm3 protein	Q5RJV3_MOUSE|Rbm3	protein	10090	InterPro	-	-
RefPYTFcomp36389_c1_seq1	0-575	XLOC_000633	PYTL	PYTF	OK	11.612	7.06223	-0.717417	1.30617	0.191494	0.946279	no	11.612	6.1908	17.0331	OK	7.06223	2.81425	11.3102	gi|224173415|ref|XP_002339764.1|	predicted protein [Populus trichocarpa]	log(E-value)=-32.27	identity=87.3418%	aln-len=79	GR_protein	Q5H9X6	GO:0009536	GR_REF:7047	RCA	-	C	plastid	P0650D04.6 protein	-	protein	4530	GR	-	-
RefPYTFcomp36395_c0_seq1	0-229	XLOC_000634	PYTL	PYTF	OK	33.1878	127.121	1.93748	-0.670525	0.502523	0.946279	no	33.1878	0	162.839	OK	127.121	14.5545	239.687	gi|194466159|gb|ACF74310.1|	heat shock protein 3 [Arachis hypogaea]	log(E-value)=-7.38	identity=64.2857%	aln-len=42	UniProtKB	P47138	GO:0005634	GO_REF:0000037	IEA	UniProtKB-KW:KW-0539	C	nucleus	Diphthamide biosynthesis protein 4	DPH4_YEAST|JJJ3|DPH4|YJR097W|J1931	protein	559292	UniProtKB	-	-
RefPYTFcomp36427_c0_seq1	0-619	XLOC_000635	PYTL	PYTF	OK	1.29403	4.06511	1.65143	-0.796735	0.425605	0.946279	no	1.29403	0	4.8615	OK	4.06511	0.771983	7.35825	gi|212724122|ref|NP_001131867.1|	uncharacterized protein LOC100193245 [Zea mays]	log(E-value)=-69.4733	identity=61.4379%	aln-len=153	GR_protein	Q5WMX9	GO:0016020	GR_REF:8210	RCA	-	C	membrane	Hypothetical protein P0431G05.9	LOC_Os05g06360|Os05g0155700	protein	39947	GR	-	-
RefPYTFcomp36429_c0_seq1	13-367	XLOC_000636	PYTL	PYTF	OK	64.9239	88.8392	0.452447	-1.09988	0.271385	0.946279	no	64.9239	36.8817	92.9661	OK	88.8392	55.7597	121.919	gi|147844532|emb|CAN79988.1|	hypothetical protein VITISV_021022 [Vitis vinifera]	log(E-value)=-49.939	identity=90%	aln-len=50	UniProtKB	F4JFN3	GO:0005524	GO_REF:0000002	IEA	InterPro:IPR001404|InterPro:IPR003594|InterPro:IPR019805	F	ATP binding	HEAT SHOCK PROTEIN 89.1	F4JFN3_ARATH|Hsp89.1|AT3G07770|At3g07770	protein	3702	InterPro	-	-
RefPYTFcomp36441_c0_seq1	0-422	XLOC_000637	PYTL	PYTF	OK	31.5464	33.4704	0.0854085	-0.198729	0.842475	0.978878	no	31.5464	18.086	45.0068	OK	33.4704	19.5526	47.3881	gi|224120282|ref|XP_002318291.1|	predicted protein [Populus trichocarpa]	log(E-value)=-21.29	identity=80.9524%	aln-len=63	UniProtKB	Q93Y22	GO:0000139	GO_REF:0000039	IEA	UniProtKB-SubCell:SL-0134	C	Golgi membrane	Coatomer subunit delta	COPD_ARATH|At5g05010|MUG13.13	protein	3702	UniProtKB	-	-
RefPYTFcomp36444_c0_seq2	9-317	XLOC_000638	PYTL	PYTF	OK	45.6221	44.6629	-0.0306559	0.0376303	0.969982	0.99356	no	45.6221	9.72245	81.5218	OK	44.6629	8.48168	80.8441	-	-	-	-	-	UniProtKB	P20115	GO:0004108	GO_REF:0000002	IEA	InterPro:IPR010109	F	citrate (Si)-synthase activity	Citrate synthase 4, mitochondrial	CISY4_ARATH|CSY4|At2g44350|F4I1.16	protein	3702	InterPro	-	-
RefPYTFcomp36456_c0_seq1	0-247	XLOC_000639	PYTL	PYTF	OK	41.2046	105.174	1.3519	-0.841393	0.400128	0.946279	no	41.2046	0	126.699	OK	105.174	19.973	190.375	-	-	-	-	-	UniProtKB	Q14395	GO:0005201	PMID:7680650	NAS	-	F	extracellular matrix structural constituent	Mucin	Q14395_HUMAN	protein	9606	UniProtKB	-	-
RefPYTFcomp36465_c1_seq1	7-457	XLOC_000640	PYTL	PYTF	OK	34.635	59.8471	0.78905	-2.36281	0.0181368	0.784457	no	34.635	21.8436	47.4264	OK	59.8471	43.141	76.5531	-	-	-	-	-	UniProtKB	O95886	GO:0001540	GO_REF:0000019	IEA	Ensembl:ENSMUSP00000101700	F	beta-amyloid binding	Disks large-associated protein 3	DLGP3_HUMAN|DLGAP3|DAP3	protein	9606	ENSEMBL	-	-
RefPYTFcomp36481_c0_seq3	9-441	XLOC_000641	PYTL	PYTF	OK	9.22919	0	-1.79769e+308	-1.79769e+308	0.00866912	0.686181	no	9.22919	1.47179	16.9866	OK	0	0	0	gi|255572910|ref|XP_002527386.1|	protein with unknown function [Ricinus communis]	log(E-value)=-49.7	identity=91.8182%	aln-len=110	UniProtKB	P28187	GO:0000139	GO_REF:0000039	IEA	UniProtKB-SubCell:SL-0134	C	Golgi membrane	Ras-related protein RABA5c	RAA5C_ARATH|RABA5C|ARA-4|RAB11F|At2g43130|F14B2.7	protein	3702	UniProtKB	-	-
RefPYTFcomp36504_c0_seq1	15-270	XLOC_000642	PYTL	PYTF	OK	14.5914	55.8507	1.93646	-0.424579	0.671144	0.958982	no	14.5914	0	104.863	OK	55.8507	0	128.722	-	-	-	-	-	GR_protein	A2XTC5	GO:0016023	GR_REF:7047	RCA	-	C	cytoplasmic membrane-bounded vesicle	Hypothetical protein	-	protein	39946	GR	-	-
RefPYTFcomp36528_c0_seq1	4-545	XLOC_000643	PYTL	PYTF	OK	2.13311	1.60912	-0.406684	0.155441	0.876474	0.981226	no	2.13311	0	6.55905	OK	1.60912	0	6.3961	gi|359474788|ref|XP_002280049.2|	PREDICTED: DEAD-box ATP-dependent RNA helicase 42-like [Vitis vinifera]	log(E-value)=-27.8301	identity=44.4444%	aln-len=117	UniProtKB	B9FZ45	GO:0000166	GO_REF:0000038	IEA	UniProtKB-KW:KW-0547	F	nucleotide binding	Putative uncharacterized protein	B9FZ45_ORYSJ|OsJ_26071	protein	39947	UniProtKB	-	-
RefPYTFcomp36547_c0_seq1	9-389	XLOC_000644	PYTL	PYTF	OK	16.1235	18.7918	0.220933	-0.290372	0.771532	0.968739	no	16.1235	3.43606	28.811	OK	18.7918	5.59254	31.991	gi|224133226|ref|XP_002327991.1|	predicted protein [Populus trichocarpa]	log(E-value)=-2.87	identity=60.5263%	aln-len=38	UniProtKB	Q8LPQ9	GO:0000166	GO_REF:0000002	IEA	InterPro:IPR012677	F	nucleotide binding	Flowering time control protein FPA	FPA_ARATH|FPA|At2g43410|T1O24.15	protein	3702	InterPro	-	-
RefPYTFcomp36550_c0_seq2	0-697	XLOC_000645	PYTL	PYTF	OK	0.781595	3.27269	2.06598	-0.717865	0.47284	0.946279	no	0.781595	0	3.83496	OK	3.27269	0.621497	5.92388	gi|359473655|ref|XP_002270371.2|	PREDICTED: probable S-acyltransferase At3g18620-like [Vitis vinifera]	log(E-value)=-57.0854	identity=62.6263%	aln-len=99	UniProtKB	Q5Z4Z6	GO:0008270	GO_REF:0000002	IEA	InterPro:IPR001594	F	zinc ion binding	cDNA clone:J023011B03, full insert sequence	Q5Z4Z6_ORYSJ|P0414E10.12|Os06g0308900	protein	39947	InterPro	-	-
RefPYTFcomp36563_c0_seq1	39-525	XLOC_000646	PYTL	PYTF	OK	1.65087	4.84614	1.55361	-0.530091	0.596049	0.951583	no	1.65087	0	8.10013	OK	4.84614	0	10.2569	gi|225463813|ref|XP_002271050.1|	PREDICTED: uncharacterized protein LOC100262808 [Vitis vinifera]	log(E-value)=-67.82	identity=88.3212%	aln-len=137	UniProtKB	Q8VZD1	GO:0008150	GO_REF:0000015	ND	-	P	biological_process	Uncharacterized protein	Q8VZD1_ARATH|AT5G08400|At5g08400	protein	3702	TAIR	-	-
RefPYTFcomp36577_c0_seq1	5-304	XLOC_000647	PYTL	PYTF	OK	71.0599	105.563	0.570998	-0.993134	0.320645	0.946279	no	71.0599	27.0544	115.065	OK	105.563	52.5941	158.532	gi|228480464|gb|ACQ41893.1|	cinnamoyl-CoA reductase [Camellia oleifera]	log(E-value)=-36.48	identity=70.5882%	aln-len=102	UniProtKB	Q9FGH3	GO:0003824	GO_REF:0000002	IEA	InterPro:IPR001509	F	catalytic activity	Rossmann-fold NAD(P)-binding domain-containing protein	Q9FGH3_ARATH|AT5G58490|At5g58490	protein	3702	InterPro	-	-
RefPYTFcomp36580_c0_seq1	40-618	XLOC_000648	PYTL	PYTF	OK	29.2767	30.2765	0.0484452	-0.16229	0.871077	0.981226	no	29.2767	20.6394	37.9139	OK	30.2765	21.4905	39.0624	gi|255561476|ref|XP_002521748.1|	conserved hypothetical protein [Ricinus communis]	log(E-value)=-23.61	identity=62.766%	aln-len=94	UniProtKB	Q9SN29	GO:0005794	PMID:22430844	IDA	-	C	Golgi apparatus	Putative uncharacterized protein AT4g10140	Q9SN29_ARATH|F28M11.60|AT4g10140|At4g10140|AT4G10140	protein	3702	TAIR	-	-
RefPYTFcomp36595_c0_seq2	0-717	XLOC_000649	PYTL	PYTF	OK	4.46662	9.35068	1.06589	-1.96201	0.0497614	0.946279	no	4.46662	1.70056	7.23268	OK	9.35068	5.34301	13.3584	gi|255564407|ref|XP_002523200.1|	conserved hypothetical protein [Ricinus communis]	log(E-value)=-92.57	identity=82.9268%	aln-len=205	UniProtKB	F4I6B2	GO:0003674	GO_REF:0000015	ND	-	F	molecular_function	SIT4 phosphatase-associated-like protein	F4I6B2_ARATH|AT1G30470|At1g30470	protein	3702	TAIR	K15501	serine/threonine-protein phosphatase 6 regulatory subunit 3
RefPYTFcomp36631_c0_seq1	56-300	XLOC_000650	PYTL	PYTF	OK	51.82	154.327	1.57441	-1.22164	0.221844	0.946279	no	51.82	0	138.463	OK	154.327	57.1625	251.491	gi|225461401|ref|XP_002282190.1|	PREDICTED: MLO14 protein [Vitis vinifera]	log(E-value)=-41.37	identity=75.8333%	aln-len=120	UniProtKB	Q259B2	GO:0005516	GO_REF:0000038	IEA	UniProtKB-KW:KW-0112	F	calmodulin binding	MLO-like protein	Q259B2_ORYSA|H0901F07.8	protein	4530	UniProtKB	-	-
RefPYTFcomp36639_c1_seq1	0-203	XLOC_000651	PYTL	PYTF	OK	110.086	234.316	1.08982	-0.813177	0.416117	0.946279	no	110.086	0	294.15	OK	234.316	44.4976	424.134	gi|224059084|ref|XP_002299708.1|	predicted protein [Populus trichocarpa]	log(E-value)=-6.57	identity=46.3768%	aln-len=69	UniProtKB	Q9XEC6	GO:0000165	PMID:22589469	RCA	-	P	MAPK cascade	Cysteine-rich receptor-like protein kinase 36	CRK36_ARATH|CRK36|At4g04490|T26N6.10	protein	3702	TAIR	-	-
RefPYTFcomp36667_c0_seq2	0-414	XLOC_000652	PYTL	PYTF	OK	34.5709	41.3353	0.257814	-0.624447	0.532334	0.946279	no	34.5709	19.9973	49.1445	OK	41.3353	25.3325	57.338	gi|217073318|gb|ACJ85018.1|	unknown [Medicago truncatula]	log(E-value)=-5.88	identity=93.1034%	aln-len=29	UniProtKB	Q9LMP7	GO:0000139	GO_REF:0000002	IEA	InterPro:IPR023601	C	Golgi membrane	Golgi SNAP receptor complex member 1-1	GOS11_ARATH|GOS11|At1g15880|F7H2.21	protein	3702	InterPro	-	-
RefPYTFcomp36669_c0_seq1	0-520	XLOC_000653	PYTL	PYTF	OK	17.2667	23.4738	0.44306	-1.07706	0.281454	0.946279	no	17.2667	9.80878	24.7246	OK	23.4738	14.7333	32.2143	gi|225427201|ref|XP_002280253.1|	PREDICTED: transcription factor MYC2-like [Vitis vinifera]	log(E-value)=-44.7904	identity=65.6716%	aln-len=67	UniProtKB	Q39204	GO:0003677	GO_REF:0000037	IEA	UniProtKB-KW:KW-0238	F	DNA binding	Transcription factor MYC2	RAP1_ARATH|RAP1|BHLH6|EN38|JAI1|JIN1|MYC2|RD22BP1|ZBF1|At1g32640|F6N18.4	protein	3702	UniProtKB	-	-
RefPYTFcomp36700_c0_seq1	0-361	XLOC_000654	PYTL	PYTF	OK	17.4065	20.013	0.201307	-0.229642	0.81837	0.97572	no	17.4065	1.63895	33.1741	OK	20.013	3.80055	36.2254	gi|356500208|ref|XP_003518925.1|	PREDICTED: RAN GTPase-activating protein 1-like [Glycine max]	log(E-value)=-34.75	identity=77.451%	aln-len=102	UniProtKB	Q9LE82	GO:0000072	PMID:12061901	TAS	-	P	M phase specific microtubule process	RAN GTPase-activating protein 1	RAGP1_ARATH|RANGAP1|At3g63130|T20O10.230	protein	3702	TAIR	-	-
RefPYTFcomp36739_c2_seq1	7-389	XLOC_000655	PYTL	PYTF	OK	15.759	29.0768	0.883692	-1.29407	0.195642	0.946279	no	15.759	3.35837	28.1596	OK	29.0768	13.7737	44.3799	gi|224110226|ref|XP_002315453.1|	predicted protein [Populus trichocarpa]	log(E-value)=-46.46	identity=68.9922%	aln-len=129	UniProtKB	Q6EP83	GO:0008270	GO_REF:0000002	IEA	InterPro:IPR001841	F	zinc ion binding	Putative uncharacterized protein P0135D07.30	Q6EP83_ORYSJ|P0135D07.30|OSJNBb0005A04.3|Os02g0676500	protein	39947	InterPro	-	-
RefPYTFcomp36751_c0_seq2	2-393	XLOC_000656	PYTL	PYTF	OK	30.7887	36.0714	0.228453	-0.473776	0.635659	0.95584	no	30.7887	15.7596	45.8179	OK	36.0714	19.5979	52.5449	gi|108862691|gb|ABA98280.2|	ubiquitin-specific protease 12, putative, expressed [Oryza sativa Japonica Group]	log(E-value)=-51.1	identity=71.3235%	aln-len=136	UniProtKB	Q7EZJ0	GO:0004221	GO_REF:0000002	IEA	InterPro:IPR001394|InterPro:IPR018200	F	ubiquitin thiolesterase activity	Putative ubiquitin-specific protease	Q7EZJ0_ORYSJ|P0428D12.118	protein	39947	InterPro	-	-
RefPYTFcomp36751_c1_seq1	0-467	XLOC_000657	PYTL	PYTF	OK	13.4534	14.6221	0.120176	-0.21916	0.826525	0.976398	no	13.4534	6.07397	20.8329	OK	14.6221	6.9265	22.3177	gi|224091501|ref|XP_002309275.1|	predicted protein [Populus trichocarpa]	log(E-value)=-69.6322	identity=91.3043%	aln-len=69	UniProtKB	Q9FPT1	GO:0004221	GO_REF:0000002	IEA	InterPro:IPR001394|InterPro:IPR018200	F	ubiquitin thiolesterase activity	Ubiquitin carboxyl-terminal hydrolase 12	UBP12_ARATH|UBP12|At5g06600|F15M7.13	protein	3702	InterPro	-	-
RefPYTFcomp36751_c2_seq1	13-226	XLOC_000658	PYTL	PYTF	OK	74.41	247.072	1.73136	-1.10193	0.27049	0.946279	no	74.41	0	228.801	OK	247.072	83.3238	410.82	gi|357156370|ref|XP_003577433.1|	PREDICTED: ubiquitin carboxyl-terminal hydrolase 12-like [Brachypodium distachyon]	log(E-value)=-28.49	identity=81.5789%	aln-len=76	UniProtKB	Q9FPT1	GO:0004221	GO_REF:0000002	IEA	InterPro:IPR001394|InterPro:IPR018200	F	ubiquitin thiolesterase activity	Ubiquitin carboxyl-terminal hydrolase 12	UBP12_ARATH|UBP12|At5g06600|F15M7.13	protein	3702	InterPro	-	-
RefPYTFcomp36761_c0_seq1	0-611	XLOC_000659	PYTL	PYTF	OK	27.2019	35.4334	0.381402	-1.37859	0.16802	0.946279	no	27.2019	19.3315	35.0723	OK	35.4334	26.5127	44.3541	gi|357511057|ref|XP_003625817.1|	Ubiquinol-cytochrome c reductase complex protein [Medicago truncatula]	log(E-value)=-28.02	identity=88.8889%	aln-len=72	UniProtKB	Q9LXJ2	GO:0005739	PMID:14671022	IDA	-	C	mitochondrion	Ubiquinol--cytochrome-c reductase-like protein	Q9LXJ2_ARATH|F3C22_130|At3g52730|AT3G52730	protein	3702	TAIR	K00419	ubiquinol-cytochrome c reductase subunit 9
RefPYTFcomp36778_c0_seq1	0-439	XLOC_000660	PYTL	PYTF	OK	8.77703	13.8158	0.654516	-0.877868	0.380015	0.946279	no	8.77703	1.39969	16.1544	OK	13.8158	5.50551	22.1261	gi|147860696|emb|CAN81449.1|	hypothetical protein VITISV_011174 [Vitis vinifera]	log(E-value)=-15.73	identity=55.0725%	aln-len=69	UniProtKB	Q61469	GO:0003824	GO_REF:0000002	IEA	InterPro:IPR000326	F	catalytic activity	Lipid phosphate phosphohydrolase 1	LPP1_MOUSE|Ppap2a|Hpic53|Lpp1	protein	10090	InterPro	-	-
RefPYTFcomp36779_c1_seq1	0-272	XLOC_000661	PYTL	PYTF	OK	28.4913	72.6573	1.35058	-0.840576	0.400586	0.946279	no	28.4913	0	87.6073	OK	72.6573	13.7979	131.517	gi|147777441|emb|CAN73694.1|	hypothetical protein VITISV_008629 [Vitis vinifera]	log(E-value)=-30.81	identity=70.2381%	aln-len=84	UniProtKB	Q8VZG8	GO:0000166	GO_REF:0000037	IEA	UniProtKB-KW:KW-0547	F	nucleotide binding	Probable LRR receptor-like serine/threonine-protein kinase At4g08850	Y4885_ARATH|At4g08850|T32A17.160	protein	3702	UniProtKB	-	-
RefPYTFcomp36782_c0_seq1	33-399	XLOC_000662	PYTL	PYTF	OK	45.776	39.1984	-0.223798	0.452672	0.650785	0.95584	no	45.776	24.405	67.147	OK	39.1984	19.5296	58.8672	gi|225439731|ref|XP_002272943.1|	PREDICTED: pentatricopeptide repeat-containing protein At3g53700, chloroplastic [Vitis vinifera]	log(E-value)=-42.86	identity=67.4797%	aln-len=123	UniProtKB	Q9LFF1	GO:0009507	GO_REF:0000037	IEA	UniProtKB-KW:KW-0150	C	chloroplast	Pentatricopeptide repeat-containing protein At3g53700, chloroplastic	PP281_ARATH|MEE40|At3g53700|F4P12_400|F5K20.2	protein	3702	UniProtKB	-	-
RefPYTFcomp36799_c0_seq1	3-741	XLOC_000664	PYTL	PYTF	OK	7.79947	4.45277	-0.808672	1.48715	0.136976	0.946279	no	7.79947	4.25564	11.3433	OK	4.45277	1.7744	7.13115	gi|255541300|ref|XP_002511714.1|	zinc finger protein, putative [Ricinus communis]	log(E-value)=-51.1136	identity=70.5882%	aln-len=34	UniProtKB	Q8VYP5	GO:0005794	PMID:22430844	IDA	-	C	Golgi apparatus	Probable S-acyltransferase At3g60800	ZDH14_ARATH|At3g60800|T4C21_210	protein	3702	TAIR	-	-
RefPYTFcomp36830_c0_seq2	0-370	XLOC_000665	PYTL	PYTF	OK	5.60387	10.6217	0.922516	-0.419299	0.674998	0.958982	no	5.60387	0	21.0531	OK	10.6217	0	24.4804	gi|357440323|ref|XP_003590439.1|	hypothetical protein MTR_1g062160 [Medicago truncatula]	log(E-value)=-26.1152	identity=86.0465%	aln-len=43	UniProtKB	Q2HIW3	GO:0008150	GO_REF:0000015	ND	-	P	biological_process	PLATZ transcription factor domain-containing protein	Q2HIW3_ARATH|AT1G76590|At1g76590	protein	3702	TAIR	-	-
RefPYTFcomp36839_c0_seq2	0-189	XLOC_000666	PYTL	PYTF	OK	102.671	491.557	2.25933	-1.10999	0.267004	0.946279	no	102.671	0	385.724	OK	491.557	195.882	787.232	gi|15221381|ref|NP_177004.1|	DnaJ-like protein ARG1 [Arabidopsis thaliana]	log(E-value)=-2.16	identity=79.3103%	aln-len=29	UniProtKB	Q9ZSY2	GO:0000139	GO_REF:0000039	IEA	UniProtKB-SubCell:SL-0134	C	Golgi membrane	Chaperone protein dnaJ 15	DNJ15_ARATH|ATJ15|ARG1|B15|At1g68370|T2E12.8	protein	3702	UniProtKB	-	-
RefPYTFcomp36853_c0_seq1	2-524	XLOC_000667	PYTL	PYTF	OK	3.23773	1.7449	-0.891838	0.375595	0.707218	0.964278	no	3.23773	0	7.79979	OK	1.7449	0	6.93578	gi|297817602|ref|XP_002876684.1|	hypothetical protein ARALYDRAFT_486764 [Arabidopsis lyrata subsp. lyrata]	log(E-value)=-68.22	identity=77.5758%	aln-len=165	UniProtKB	Q8VYF4	GO:0000139	GO_REF:0000039	IEA	UniProtKB-SubCell:SL-0134	C	Golgi membrane	Probable galacturonosyltransferase-like 7	GATL7_ARATH|GATL7|At3g62660|F26K9.90	protein	3702	UniProtKB	-	-
RefPYTFcomp36858_c0_seq2	0-792	XLOC_000668	PYTL	PYTF	OK	12.2148	12.1659	-0.00578509	0.0163668	0.986942	0.996926	no	12.2148	7.98807	16.4415	OK	12.1659	7.94508	16.3868	gi|42561972|gb|AAS20427.1|	ethylene-responsive factor-like protein 1 [Capsicum annuum]	log(E-value)=-41.7183	identity=81.4815%	aln-len=27	UniProtKB	O22259	GO:0003677	GO_REF:0000002	IEA	InterPro:IPR016177	F	DNA binding	Ethylene-responsive transcription factor ERF071	ERF71_ARATH|ERF071|At2g47520|T30B22.18	protein	3702	InterPro	-	-
RefPYTFcomp36862_c0_seq1	0-491	XLOC_000669	PYTL	PYTF	OK	2.14465	4.72137	1.13847	-0.530614	0.595686	0.951583	no	2.14465	0	8.05718	OK	4.72137	0	9.99279	gi|365222916|gb|AEW69810.1|	Hop-interacting protein THI109 [Solanum lycopersicum]	log(E-value)=-81.37	identity=87.9518%	aln-len=166	UniProtKB	Q9LQN6	GO:0000165	PMID:22589469	RCA	-	P	MAPK cascade	Probable protein phosphatase 2C 4	P2C04_ARATH|PLL5|At1g07630|F24B9.25|F24B9.31	protein	3702	TAIR	-	-
RefPYTFcomp36882_c0_seq1	0-465	XLOC_000670	PYTL	PYTF	OK	6.18766	5.45113	-0.182838	0.170092	0.864938	0.980582	no	6.18766	0.0807891	12.2945	OK	5.45113	0	11.5373	gi|224131288|ref|XP_002321047.1|	predicted protein [Populus trichocarpa]	log(E-value)=-19.44	identity=72.8571%	aln-len=70	UniProtKB	Q8GXZ5	GO:0004672	GO_REF:0000002	IEA	InterPro:IPR000719|InterPro:IPR001245	F	protein kinase activity	At5g18910	Q8GXZ5_ARATH|At5g18910/F17K4_160|AT5G18910|At5g18910	protein	3702	InterPro	-	-
RefPYTFcomp36893_c0_seq1	1-427	XLOC_000671	PYTL	PYTF	OK	8.04618	15.2043	0.918105	-1.1012	0.27081	0.946279	no	8.04618	0.105055	15.9873	OK	15.2043	6.05882	24.3498	gi|224055669|ref|XP_002298594.1|	predicted protein [Populus trichocarpa]	log(E-value)=-6.22	identity=82.3529%	aln-len=34	UniProtKB	Q9FX54	GO:0003677	GO_REF:0000037	IEA	UniProtKB-KW:KW-0238	F	DNA binding	Glyceraldehyde-3-phosphate dehydrogenase GAPC2, cytosolic	G3PC2_ARATH|GAPC2|GAPDH|At1g13440|T6J4.17	protein	3702	UniProtKB	-	-
RefPYTFcomp36904_c1_seq2	0-285	XLOC_000672	PYTL	PYTF	OK	19.0367	60.6484	1.67169	-0.806509	0.419949	0.946279	no	19.0367	0	71.5184	OK	60.6484	11.5174	109.779	gi|255545976|ref|XP_002514048.1|	DNA binding protein, putative [Ricinus communis]	log(E-value)=-13.87	identity=64.5161%	aln-len=62	UniProtKB	Q8GZ96	GO:0003677	GO_REF:0000002	IEA	InterPro:IPR009057	F	DNA binding	At1g58220	Q8GZ96_ARATH|At1g58220/F16M22_4|AT1G58220|At1g58220	protein	3702	InterPro	-	-
RefPYTFcomp36913_c1_seq1	0-745	XLOC_000673	PYTL	PYTF	OK	19.5435	20.1628	0.0450105	-0.155637	0.876319	0.981226	no	19.5435	13.9597	25.1272	OK	20.1628	14.4918	25.8338	gi|383792049|dbj|BAM10427.1|	cyclin, partial [Salix japonica]	log(E-value)=-36.2786	identity=64.2857%	aln-len=42	UniProtKB	Q9SN11	GO:0000278	PMID:22589469	RCA	-	P	mitotic cell cycle	Cyclin-D3-3	CCD33_ARATH|CYCD3-3|At3g50070|F3A4.150	protein	3702	TAIR	-	-
RefPYTFcomp3691_c0_seq1	0-590	XLOC_000674	PYTL	PYTF	OK	6.75354	13.8485	1.03601	-1.96263	0.0496891	0.946279	no	6.75354	2.71659	10.7905	OK	13.8485	8.00259	19.6944	-	-	-	-	-	UniProtKB	Q8IN91	GO:0003676	GO_REF:0000002	IEA	InterPro:IPR013087	F	nucleic acid binding	Stripe, isoform B	Q8IN91_DROME|sr|CG7847|Dmel_CG7847	protein	7227	InterPro	-	-
RefPYTFcomp36931_c0_seq1	0-683	XLOC_000675	PYTL	PYTF	OK	1.88975	4.74788	1.32909	-1.19388	0.232526	0.946279	no	1.88975	0	4.55246	OK	4.74788	1.75861	7.73716	gi|147833290|emb|CAN70801.1|	hypothetical protein VITISV_008053 [Vitis vinifera]	log(E-value)=-67.1998	identity=71.4286%	aln-len=28	UniProtKB	Q656F1	GO:0006506	GO_REF:0000002	IEA	InterPro:IPR005599	P	GPI anchor biosynthetic process	Dolichyl-phosphate-mannose-glycolipid alpha-mannosyltransferase-like	Q656F1_ORYSJ|P0672C09.18-1|P0013G02.38-1|Os01g0580100	protein	39947	InterPro	K05286	phosphatidylinositol glycan, class B [EC:2.4.1.-]
RefPYTFcomp36935_c1_seq1	0-515	XLOC_000676	PYTL	PYTF	OK	16.2294	18.6091	0.1974	-0.444314	0.656816	0.95584	no	16.2294	8.95072	23.508	OK	18.6091	10.7536	26.4646	gi|255555687|ref|XP_002518879.1|	WD-repeat protein, putative [Ricinus communis]	log(E-value)=-22.46	identity=64.6341%	aln-len=82	UniProtKB	F4KH31	GO:0010228	PMID:22589469	RCA	-	P	vegetative to reproductive phase transition of meristem	Transducin/WD40 domain-containing protein	F4KH31_ARATH|AT5G24320|At5g24320	protein	3702	TAIR	-	-
RefPYTFcomp36935_c2_seq1	1-293	XLOC_000677	PYTL	PYTF	OK	73.621	132.4	0.846709	-1.46955	0.141683	0.946279	no	73.621	26.2275	121.015	OK	132.4	69.7969	195.002	gi|297742407|emb|CBI34556.3|	unnamed protein product [Vitis vinifera]	log(E-value)=-33.7	identity=69.4737%	aln-len=95	UniProtKB	Q8VZK1	GO:0000165	PMID:22589469	RCA	-	P	MAPK cascade	Putative uncharacterized protein At1g64610	Q8VZK1_ARATH|AT1G64610|At1g64610	protein	3702	TAIR	-	-
RefPYTFcomp36935_c3_seq1	0-199	XLOC_000678	PYTL	PYTF	OK	261.051	76.928	-1.76275	0.794127	0.427122	0.946279	no	261.051	55.6321	466.47	OK	76.928	0	305.781	gi|255555687|ref|XP_002518879.1|	WD-repeat protein, putative [Ricinus communis]	log(E-value)=-15.74	identity=54.5455%	aln-len=66	UniProtKB	Q9FHY2	GO:0030968	PMID:22589469	RCA	-	P	endoplasmic reticulum unfolded protein response	Similarity to unknown protein	Q9FHY2_ARATH|AT5G42010|At5g42010	protein	3702	TAIR	-	-
RefPYTFcomp36944_c0_seq1	18-632	XLOC_000679	PYTL	PYTF	OK	16.1013	14.0393	-0.197708	0.496325	0.619665	0.95584	no	16.1013	10.0342	22.1684	OK	14.0393	8.37181	19.7068	gi|225459520|ref|XP_002284450.1|	PREDICTED: uncharacterized protein LOC100247142 [Vitis vinifera]	log(E-value)=-32.17	identity=68.3168%	aln-len=101	UniProtKB	Q93WH0	GO:0008150	GO_REF:0000015	ND	-	P	biological_process	Thioredoxin fold-containing protein	Q93WH0_ARATH|AT4G08280|At4g08280	protein	3702	TAIR	-	-
RefPYTFcomp36957_c0_seq1	20-524	XLOC_000680	PYTL	PYTF	OK	1.50783	3.79298	1.33086	-0.447946	0.654192	0.95584	no	1.50783	0	7.39829	OK	3.79298	0	8.74188	gi|224137954|ref|XP_002322693.1|	predicted protein [Populus trichocarpa]	log(E-value)=-78.3689	identity=82%	aln-len=150	UniProtKB	F4J3I0	GO:0004650	GO_REF:0000002	IEA	InterPro:IPR000743	F	polygalacturonase activity	Glycoside hydrolase family 28 protein / polygalacturonase (Pectinase) family protein	F4J3I0_ARATH|AT3G57790|At3g57790	protein	3702	InterPro	-	-
RefPYTFcomp36967_c1_seq1	0-356	XLOC_000681	PYTL	PYTF	OK	81.7133	64.6265	-0.338446	0.818437	0.413108	0.946279	no	81.7133	50.6039	112.823	OK	64.6265	36.9277	92.3252	-	-	-	-	-	UniProtKB	Q9VVR1	GO:0000124	PMID:18188155	IDA	-	C	SAGA complex	Ubiquitin carboxyl-terminal hydrolase nonstop	NOT_DROME|not|CG4166	protein	7227	FlyBase	-	-
RefPYTFcomp36986_c0_seq1	0-420	XLOC_000682	PYTL	PYTF	OK	22.7761	29.7611	0.385905	-0.805005	0.420817	0.946279	no	22.7761	11.4753	34.0769	OK	29.7611	16.6033	42.9188	gi|356576347|ref|XP_003556294.1|	PREDICTED: SEC12-like protein 1-like [Glycine max]	log(E-value)=-11.55	identity=60.3175%	aln-len=63	UniProtKB	Q8GYE0	GO:0005783	GO_REF:0000037	IEA	UniProtKB-KW:KW-0256	C	endoplasmic reticulum	SEC12-like protein 1	PHF1_ARATH|PHF1|At3g52190|F4F15.300	protein	3702	UniProtKB	-	-
RefPYTFcomp3699_c0_seq1	0-250	XLOC_000683	PYTL	PYTF	OK	31.4755	140.583	2.15912	-1.05846	0.289846	0.946279	no	31.4755	0	118.25	OK	140.583	52.0717	229.094	gi|224080277|ref|XP_002306080.1|	predicted protein [Populus trichocarpa]	log(E-value)=-3.68	identity=44.1176%	aln-len=68	UniProtKB	Q10A77	GO:0009507	GO_REF:0000035	IEA	EnsemblPlants:AT3G18890.1	C	chloroplast	cDNA clone:J013001O01, full insert sequence	Q10A77_ORYSJ|Os10g0100300|LOC_Os10g01044	protein	39947	EnsemblPlants/Gramene	-	-
RefPYTFcomp37010_c0_seq1	0-687	XLOC_000685	PYTL	PYTF	OK	1.8704	5.03486	1.4286	-1.29269	0.196118	0.946279	no	1.8704	0	4.50585	OK	5.03486	2.00636	8.06336	gi|296084063|emb|CBI24451.3|	unnamed protein product [Vitis vinifera]	log(E-value)=-72.2	identity=69.3548%	aln-len=186	UniProtKB	Q9C5Y0	GO:0003824	GO_REF:0000002	IEA	InterPro:IPR001736	F	catalytic activity	Phospholipase D delta	PLDD1_ARATH|PLDDELTA|At4g35790|F4B14.60	protein	3702	InterPro	-	-
RefPYTFcomp37013_c2_seq1	107-322	XLOC_000686	PYTL	PYTF	OK	85.8426	182.71	1.08979	-0.813152	0.416131	0.946279	no	85.8426	0	229.371	OK	182.71	34.6973	330.722	gi|255540893|ref|XP_002511511.1|	BRASSINOSTEROID INSENSITIVE 1-associated receptor kinase 1 precursor, putative [Ricinus communis]	log(E-value)=-36.7373	identity=76.2887%	aln-len=97	UniProtKB	Q8GX94	GO:0000166	GO_REF:0000038	IEA	UniProtKB-KW:KW-0547	F	nucleotide binding	Leucine-rich repeat receptor-like protein kinase	Q8GX94_ARATH|At5g62710/MQB2_10|LRR-RLK|AT5G62710|At5g62710	protein	3702	UniProtKB	-	-
RefPYTFcomp37023_c0_seq1	0-453	XLOC_000687	PYTL	PYTF	OK	10.658	24.3178	1.19007	-2.06102	0.0393011	0.946279	no	10.658	3.49792	17.8181	OK	24.3178	13.7336	34.902	-	-	-	-	-	UniProtKB	H2KZI3	GO:0003676	GO_REF:0000002	IEA	InterPro:IPR000571	F	nucleic acid binding	Protein ZFP-3, isoform b	H2KZI3_CAEEL|zfp-3|CELE_W05H7.4|W05H7.4	protein	6239	InterPro	-	-
RefPYTFcomp37025_c0_seq1	4-350	XLOC_000688	PYTL	PYTF	OK	15.9264	22.7025	0.511435	-0.46901	0.639062	0.95584	no	15.9264	0	35.4392	OK	22.7025	2.59929	42.8058	gi|154422835|ref|XP_001584429.1|	PAP2 superfamily protein [Trichomonas vaginalis G3]	log(E-value)=0.85	identity=32.4324%	aln-len=37	UniProtKB	Q8IE74	GO:0016020	PMID:12368867	ISS	-	C	membrane	Uncharacterized protein	Q8IE74_PLAF7|MAL13P1.133	protein	36329	GeneDB_Pfalciparum	-	-
RefPYTFcomp37026_c1_seq1	0-322	XLOC_000689	PYTL	PYTF	OK	8.71215	29.5304	1.7611	-0.606026	0.544497	0.946279	no	8.71215	0	42.7469	OK	29.5304	0.479897	58.5809	gi|359473285|ref|XP_003631283.1|	PREDICTED: uncharacterized protein LOC100853229 [Vitis vinifera]	log(E-value)=-37.591	identity=83.908%	aln-len=87	UniProtKB	O64717	GO:0003674	GO_REF:0000015	ND	-	F	molecular_function	Putative transport protein	O64717_ARATH|At2g02590|AT2G02590	protein	3702	TAIR	-	-
RefPYTFcomp37054_c1_seq1	0-512	XLOC_000690	PYTL	PYTF	OK	29.0383	34.6937	0.256716	-0.772532	0.439799	0.946279	no	29.0383	19.1625	38.9142	OK	34.6937	23.9134	45.474	gi|356536117|ref|XP_003536586.1|	PREDICTED: uncharacterized protein LOC100808920 [Glycine max]	log(E-value)=0.64	identity=73.6842%	aln-len=19	-	-	-	-	-	-	-	-	-	-	-	-	-	-	-
RefPYTFcomp37060_c1_seq1	0-516	XLOC_000691	PYTL	PYTF	OK	3.32614	5.97554	0.845223	-0.720927	0.470955	0.946279	no	3.32614	0	8.01277	OK	5.97554	1.13478	10.8163	gi|225425718|ref|XP_002274402.1|	PREDICTED: haloacid dehalogenase-like hydrolase domain-containing protein 3 [Vitis vinifera]	log(E-value)=-50.72	identity=78.2258%	aln-len=124	UniProtKB	Q9ZVB6	GO:0008152	GO_REF:0000002	IEA	InterPro:IPR005833|InterPro:IPR006439	P	metabolic process	Haloacid dehalogenase-like hydrolase domain-containing protein	Q9ZVB6_ARATH|At2g41250|AT2G41250	protein	3702	InterPro	-	-
RefPYTFcomp37070_c0_seq1	199-340	XLOC_000692	PYTL	PYTF	OK	543.162	2308.87	2.08773	-0.725423	0.468193	0.946279	no	543.162	0	2665.07	OK	2308.87	438.465	4179.28	gi|255554048|ref|XP_002518064.1|	conserved hypothetical protein [Ricinus communis]	log(E-value)=-40.2953	identity=83.5294%	aln-len=85	UniProtKB	Q8W486	GO:0000139	GO_REF:0000039	IEA	UniProtKB-SubCell:SL-0134	C	Golgi membrane	Uncharacterized protein At1g04910	Y1491_ARATH|At1g04910|F13M7.10	protein	3702	UniProtKB	-	-
RefPYTFcomp37096_c1_seq1	44-461	XLOC_000693	PYTL	PYTF	OK	1.72894	4.35745	1.3336	-0.283443	0.776837	0.970744	no	1.72894	0	12.4253	OK	4.35745	0	13.3599	gi|224125150|ref|XP_002319512.1|	predicted protein [Populus trichocarpa]	log(E-value)=-14.1619	identity=50%	aln-len=28	UniProtKB	Q84WW4	GO:0004842	PMID:15644464	IDA	-	F	ubiquitin-protein ligase activity	Putative uncharacterized protein At3g05545	Q84WW4_ARATH|AT3G05545|At3g05545	protein	3702	TAIR	-	-
RefPYTFcomp37100_c0_seq1	54-443	XLOC_000694	PYTL	PYTF	OK	7.86011	9.9183	0.335542	-0.258744	0.795833	0.971875	no	7.86011	0	18.9353	OK	9.9183	0	20.9921	gi|356499077|ref|XP_003518370.1|	PREDICTED: potassium channel SKOR-like [Glycine max]	log(E-value)=-34.63	identity=64.0351%	aln-len=114	UniProtKB	Q9M8S6	GO:0005216	GO_REF:0000002	IEA	InterPro:IPR005821	F	ion channel activity	Potassium channel SKOR	SKOR_ARATH|SKOR|At3g02850|F13E7.21	protein	3702	InterPro	-	-
RefPYTFcomp37108_c1_seq1	0-434	XLOC_000695	PYTL	PYTF	OK	3.78972	0	-1.79769e+308	-1.79769e+308	0.167545	0.946279	no	3.78972	0	11.6529	OK	0	0	0	gi|195119646|ref|XP_002004341.1|	GI19878 [Drosophila mojavensis]	log(E-value)=0.16	identity=50%	aln-len=28	UniProtKB	Q01JZ9	GO:0008270	GO_REF:0000002	IEA	InterPro:IPR006564|InterPro:IPR007527	F	zinc ion binding	H0525E10.9 protein	Q01JZ9_ORYSA|H0525E10.9	protein	4530	InterPro	-	-
RefPYTFcomp37150_c1_seq1	0-597	XLOC_000696	PYTL	PYTF	OK	1.3887	3.92677	1.49961	-0.717949	0.472788	0.946279	no	1.3887	0	5.21718	OK	3.92677	0.449589	7.40394	gi|224120914|ref|XP_002330857.1|	predicted protein [Populus trichocarpa]	log(E-value)=-4.91478	identity=35.5556%	aln-len=45	UniProtKB	Q9LIC4	GO:0008270	GO_REF:0000002	IEA	InterPro:IPR001965	F	zinc ion binding	Genomic DNA, chromosome 3, P1 clone:MMM17	Q9LIC4_ARATH|AT3G13760|At3g13760	protein	3702	InterPro	-	-
RefPYTFcomp37178_c0_seq1	165-471	XLOC_000697	PYTL	PYTF	OK	10.8073	45.8527	2.085	-0.724473	0.468775	0.946279	no	10.8073	0	53.0269	OK	45.8527	8.70763	82.9978	-	-	-	-	-	UniProtKB	Q9LRP9	GO:0000226	PMID:22589469	RCA	-	P	microtubule cytoskeleton organization	Uncharacterized protein	Q9LRP9_ARATH|AT3G15550|At3g15550	protein	3702	TAIR	-	-
RefPYTFcomp37179_c0_seq1	0-257	XLOC_000698	PYTL	PYTF	OK	28.3247	99.3754	1.81083	-0.878599	0.379619	0.946279	no	28.3247	0	106.412	OK	99.3754	24.791	173.96	-	-	-	-	-	UniProtKB	F4I0Z2	GO:0010089	PMID:22589469	RCA	-	P	xylem development	Carbohydrate-binding X8 domain-containing protein	F4I0Z2_ARATH|AT1G09460|At1g09460	protein	3702	TAIR	-	-
RefPYTFcomp37185_c0_seq1	0-434	XLOC_000699	PYTL	PYTF	OK	5.30561	5.72753	0.110396	-0.0796941	0.936481	0.990984	no	5.30561	0	12.7814	OK	5.72753	0	13.2005	gi|115469752|ref|NP_001058475.1|	Os06g0699900 [Oryza sativa Japonica Group]	log(E-value)=-7.90139	identity=75%	aln-len=32	UniProtKB	Q6XJG8	GO:0000502	GO_REF:0000002	IEA	InterPro:IPR016643	C	proteasome complex	26S proteasome non-ATPase regulatory subunit 2 1B	RPN1B_ARATH|RPN1B|At4g28470|F20O9.150	protein	3702	InterPro	-	-
RefPYTFcomp37196_c0_seq1	38-325	XLOC_000700	PYTL	PYTF	OK	50.95	59.0194	0.212107	-0.241963	0.808809	0.974909	no	50.95	4.79731	97.1027	OK	59.0194	11.208	106.831	gi|255540211|ref|XP_002511170.1|	conserved hypothetical protein [Ricinus communis]	log(E-value)=-24.5792	identity=61.2245%	aln-len=49	UniProtKB	Q9FMT8	GO:0005773	PMID:15539469	IDA	-	C	vacuole	Major facilitator protein	Q9FMT8_ARATH|AT5G14120|At5g14120	protein	3702	TAIR	-	-
RefPYTFcomp37218_c0_seq3	0-706	XLOC_000701	PYTL	PYTF	OK	11.4664	11.2024	-0.0335964	0.083258	0.933646	0.990984	no	11.4664	6.95852	15.9742	OK	11.2024	6.74433	15.6605	gi|4206787|gb|AAD11808.1|	syntaxin-related protein Nt-syr1 [Nicotiana tabacum]	log(E-value)=-57.33	identity=72.7848%	aln-len=158	UniProtKB	Q9ZSD4	GO:0000165	PMID:22589469	RCA	-	P	MAPK cascade	Syntaxin-121	SY121_ARATH|SYP121|SYR1|At3g11820|F26K24.11	protein	3702	TAIR	-	-
RefPYTFcomp37248_c1_seq2	32-384	XLOC_000703	PYTL	PYTF	OK	19.9063	27.4935	0.465865	-0.563421	0.573148	0.948511	no	19.9063	1.87433	37.9383	OK	27.4935	8.18223	46.8048	gi|359486314|ref|XP_002275667.2|	PREDICTED: nitrilase homolog 1-like [Vitis vinifera]	log(E-value)=-58.99	identity=85.9375%	aln-len=128	UniProtKB	Q2QQ94	GO:0006807	GO_REF:0000002	IEA	InterPro:IPR003010	P	nitrogen compound metabolic process	Os12g0502500 protein	Q2QQ94_ORYSJ|LOC_Os12g31830|Os12g0502500	protein	39947	InterPro	-	-
RefPYTFcomp37255_c1_seq1	0-395	XLOC_000704	PYTL	PYTF	OK	7.38994	15.9802	1.11265	-0.979713	0.327228	0.946279	no	7.38994	0	17.8026	OK	15.9802	4.75579	27.2045	gi|356562437|ref|XP_003549478.1|	PREDICTED: probable mitochondrial chaperone BCS1-B-like [Glycine max]	log(E-value)=-42.1028	identity=94.2029%	aln-len=69	UniProtKB	Q9FKM3	GO:0000166	GO_REF:0000002	IEA	InterPro:IPR003593	F	nucleotide binding	AAA-type ATPase family protein	Q9FKM3_ARATH|AT5G57480|At5g57480	protein	3702	InterPro	-	-
RefPYTFcomp37272_c0_seq1	0-773	XLOC_000705	PYTL	PYTF	OK	2.40894	5.22558	1.11719	-1.47834	0.139317	0.946279	no	2.40894	0.226819	4.59105	OK	5.22558	2.47536	7.97579	gi|359486373|ref|XP_002277384.2|	PREDICTED: uncharacterized protein LOC100262072 [Vitis vinifera]	log(E-value)=-91.0082	identity=81.3253%	aln-len=166	GR_protein	Q84TW8	GO:0005739	GR_REF:7047	RCA	-	C	mitochondrion	Hypothetical protein OSJNBa0094J08.9	Os03g0817900|LOC_Os03g60350	protein	39947	GR	-	-
RefPYTFcomp37308_c0_seq3	36-243	XLOC_000708	PYTL	PYTF	OK	84.1484	171.948	1.03096	-0.622408	0.533674	0.946279	no	84.1484	0	258.746	OK	171.948	2.79431	341.101	-	-	-	-	-	UniProtKB	Q9FHN8	GO:0000166	GO_REF:0000037	IEA	UniProtKB-KW:KW-0547	F	nucleotide binding	Kinesin-like calmodulin-binding protein	KCBP_ARATH|KCBP|ZWI|At5g65930|K14B20.10	protein	3702	UniProtKB	-	-
RefPYTFcomp37312_c0_seq1	0-555	XLOC_000709	PYTL	PYTF	OK	4.03537	7.10205	0.815534	-0.965751	0.334169	0.946279	no	4.03537	0.0526877	8.01805	OK	7.10205	2.63059	11.5735	gi|358248154|ref|NP_001240082.1|	serine/threonine-protein kinase PBS1-like [Glycine max]	log(E-value)=-61.77	identity=91.7293%	aln-len=133	UniProtKB	F4J5Y7	GO:0000166	GO_REF:0000038	IEA	UniProtKB-KW:KW-0547	F	nucleotide binding	Protein kinase family protein	F4J5Y7_ARATH|AT3G58690|At3g58690	protein	3702	UniProtKB	-	-
RefPYTFcomp37349_c1_seq2	0-197	XLOC_000710	PYTL	PYTF	OK	420.815	456.75	0.118219	-0.203811	0.838501	0.977533	no	420.815	177.147	664.483	OK	456.75	201.905	711.595	gi|225448247|ref|XP_002272747.1|	PREDICTED: monoacylglycerol lipase ABHD6 [Vitis vinifera]	log(E-value)=-9.35	identity=73.1707%	aln-len=41	GR_protein	Q0DRF8	GO:0009536	GR_REF:7047	RCA	-	C	plastid	Os03g0388800 protein	LOC_Os03g27110|Os03g0388800	protein	39947	GR	-	-
RefPYTFcomp37362_c0_seq1	42-234	XLOC_000711	PYTL	PYTF	OK	237.674	212.425	-0.162032	0.150737	0.880184	0.981226	no	237.674	3.10318	472.244	OK	212.425	0	449.597	gi|224139046|ref|XP_002326754.1|	predicted protein [Populus trichocarpa]	log(E-value)=-23.51	identity=66.6667%	aln-len=81	UniProtKB	Q8VYV3	GO:0005886	PMID:17317660	IDA	-	C	plasma membrane	Uncharacterized protein	Q8VYV3_ARATH|AT1G31940|At1g31940	protein	3702	TAIR	-	-
RefPYTFcomp37362_c1_seq3	0-459	XLOC_000712	PYTL	PYTF	OK	35.9281	42.7993	0.252473	-0.732695	0.463744	0.946279	no	35.9281	23.2718	48.5844	OK	42.7993	28.9905	56.6081	gi|224139046|ref|XP_002326754.1|	predicted protein [Populus trichocarpa]	log(E-value)=-14.35	identity=67.6056%	aln-len=71	UniProtKB	Q8VYV3	GO:0005886	PMID:17317660	IDA	-	C	plasma membrane	Uncharacterized protein	Q8VYV3_ARATH|AT1G31940|At1g31940	protein	3702	TAIR	-	-
RefPYTFcomp37365_c2_seq1	0-441	XLOC_000713	PYTL	PYTF	OK	12.9838	15.4409	0.250049	-0.415861	0.677512	0.958982	no	12.9838	4.94327	21.0243	OK	15.4409	6.82561	24.0562	gi|357483783|ref|XP_003612178.1|	DnaJ-like protein [Medicago truncatula]	log(E-value)=-16.07	identity=61.6438%	aln-len=73	UniProtKB	Q9FYB5	GO:0005634	PMID:20205940	IDA	-	C	nucleus	Chaperone protein dnaJ 11, chloroplastic	DNJ11_ARATH|ATJ11|C11|J11|At4g36040|T19K4.170	protein	3702	TAIR	-	-
RefPYTFcomp37365_c3_seq3	0-526	XLOC_000714	PYTL	PYTF	OK	9.08958	8.00074	-0.18408	0.298333	0.765449	0.967448	no	9.08958	3.82637	14.3528	OK	8.00074	2.96346	13.038	-	-	-	-	-	UniProtKB	Q5A0F4	GO:0005484	PMID:12471444	IGI	SGD:S000005601	F	SNAP receptor activity	Putative uncharacterized protein UFE1	Q5A0F4_CANAL|UFE1|CaO19.7141	protein	237561	CGD	-	-
RefPYTFcomp37377_c0_seq1	0-823	XLOC_000715	PYTL	PYTF	OK	1.38743	3.23562	1.22162	-1.08761	0.276769	0.946279	no	1.38743	0	3.34237	OK	3.23562	1.0912	5.38004	gi|147804949|emb|CAN75809.1|	hypothetical protein VITISV_004630 [Vitis vinifera]	log(E-value)=-60.4534	identity=77.7778%	aln-len=18	UniProtKB	Q9SKB6	GO:0006355	PMID:21515910	IMP	-	P	regulation of transcription, DNA-dependent	TRX fold-containing protein	Q9SKB6_ARATH|At2g31840|AT2G31840	protein	3702	TAIR	-	-
RefPYTFcomp37416_c0_seq1	0-183	XLOC_000717	PYTL	PYTF	OK	211.615	463.131	1.12998	-0.994971	0.31975	0.946279	no	211.615	0	509.788	OK	463.131	137.831	788.432	gi|224055383|ref|XP_002298497.1|	predicted protein [Populus trichocarpa]	log(E-value)=-9.13	identity=62.5%	aln-len=48	UniProtKB	Q94KD0	GO:0000166	GO_REF:0000002	IEA	InterPro:IPR012677	F	nucleotide binding	TBP-associated factor 15B	Q94KD0_ARATH|TAF15b|AT5G58470|At5g58470	protein	3702	InterPro	-	-
RefPYTFcomp37425_c0_seq1	0-371	XLOC_000718	PYTL	PYTF	OK	9.68218	20.9716	1.11504	-0.981816	0.326191	0.946279	no	9.68218	0	23.3247	OK	20.9716	6.24128	35.702	gi|225440791|ref|XP_002281666.1|	PREDICTED: uncharacterized protein LOC100247671 [Vitis vinifera]	log(E-value)=-39.27	identity=76.8519%	aln-len=108	-	-	-	-	-	-	-	-	-	-	-	-	-	-	-
RefPYTFcomp37453_c0_seq1	0-363	XLOC_000720	PYTL	PYTF	OK	46.1553	68.0877	0.560899	-1.25705	0.208736	0.946279	no	46.1553	24.2981	68.0125	OK	68.0877	40.9916	95.1838	gi|296089799|emb|CBI39618.3|	unnamed protein product [Vitis vinifera]	log(E-value)=-17.59	identity=65.625%	aln-len=64	UniProtKB	Q500V5	GO:0008150	GO_REF:0000015	ND	-	P	biological_process	Agenet domain-containing protein	Q500V5_ARATH|AT1G09320|At1g09320	protein	3702	TAIR	-	-
RefPYTFcomp37502_c0_seq1	0-644	XLOC_000721	PYTL	PYTF	OK	3.00246	1.13171	-1.40764	0.62259	0.533554	0.946279	no	3.00246	0.0392015	5.96571	OK	1.13171	0	4.49842	gi|225428739|ref|XP_002285022.1|	PREDICTED: serine carboxypeptidase II-3 [Vitis vinifera]	log(E-value)=-57.54	identity=70.068%	aln-len=147	UniProtKB	Q9ZQQ0	GO:0004180	GO_REF:0000037	IEA	UniProtKB-KW:KW-0121	F	carboxypeptidase activity	Serine carboxypeptidase-like 26	SCP26_ARATH|SCPL26|At2g35780|T20F21.2	protein	3702	UniProtKB	-	-
RefPYTFcomp37513_c0_seq1	8-326	XLOC_000723	PYTL	PYTF	OK	76.7748	89.8149	0.226321	-0.445287	0.656113	0.95584	no	76.7748	37.2964	116.253	OK	89.8149	46.5499	133.08	gi|186509813|ref|NP_001118584.1|	uncharacterized protein [Arabidopsis thaliana]	log(E-value)=-5.53	identity=43.75%	aln-len=64	-	-	-	-	-	-	-	-	-	-	-	-	-	-	-
RefPYTFcomp37525_c0_seq1	0-873	XLOC_000724	PYTL	PYTF	OK	201.837	204.109	0.0161503	-0.205945	0.836834	0.976785	no	201.837	186.286	217.388	OK	204.109	188.455	219.764	gi|255562456|ref|XP_002522234.1|	60S ribosomal protein L11, putative [Ricinus communis]	log(E-value)=-84.6734	identity=96.2687%	aln-len=134	UniProtKB	P42795	GO:0001510	PMID:22589469	RCA	-	P	RNA methylation	60S ribosomal protein L11-1	RL111_ARATH|RPL11A|RPL16A|At2g42740|F7D19.26	protein	3702	TAIR	K02868	large subunit ribosomal protein L11e
RefPYTFcomp37529_c0_seq2	0-266	XLOC_000725	PYTL	PYTF	OK	49.6609	102.921	1.05136	-1.04633	0.295409	0.946279	no	49.6609	0	110.505	OK	102.921	34.7097	171.133	gi|391358393|gb|AFM43735.1|	terpene synthase 2 [Matricaria chamomilla var. recutita]	log(E-value)=-32.43	identity=78.4091%	aln-len=88	UniProtKB	B5A435	GO:0000287	GO_REF:0000002	IEA	InterPro:IPR005630	F	magnesium ion binding	Sesquiterpene synthase	STPS1_SANAL	protein	35974	InterPro	-	-
RefPYTFcomp37542_c0_seq1	11-363	XLOC_000726	PYTL	PYTF	OK	18.0967	45.8226	1.34033	-1.67025	0.0948698	0.946279	no	18.0967	0.236279	35.957	OK	45.8226	22.2997	69.3454	-	-	-	-	-	UniProtKB	Q55G58	GO:0044351	PMID:22120990	RCA	-	P	macropinocytosis	Putative uncharacterized protein	Q55G58_DICDI|DDB_0189561|DDB_G0267804	protein	44689	dictyBase	-	-
RefPYTFcomp37559_c0_seq1	0-366	XLOC_000727	PYTL	PYTF	OK	13.2898	18.6659	0.490084	-0.500246	0.616902	0.95584	no	13.2898	0	27.7768	OK	18.6659	3.54473	33.787	gi|224101167|ref|XP_002312167.1|	predicted protein [Populus trichocarpa]	log(E-value)=-13.5394	identity=64.2857%	aln-len=14	UniProtKB	Q9SRM0	GO:0008270	GO_REF:0000002	IEA	InterPro:IPR001841	F	zinc ion binding	RING-H2 finger protein ATL66	ATL66_ARATH|ATL66|At3g11110|F11B9.7|F9F8.8	protein	3702	InterPro	-	-
RefPYTFcomp37560_c0_seq1	4-328	XLOC_000728	PYTL	PYTF	OK	39.5036	21.5153	-0.876622	0.809608	0.418165	0.946279	no	39.5036	10.187	68.8201	OK	21.5153	0	49.5874	gi|297738467|emb|CBI27668.3|	unnamed protein product [Vitis vinifera]	log(E-value)=-3.79	identity=68.5714%	aln-len=35	UniProtKB	P87179	GO:0004888	GO_REF:0000024	ISO	SGD:S000005534	F	transmembrane signaling receptor activity	Cell wall integrity and stress response component 1	WSC1_SCHPO|wsc1|SPBC30B4.01c|SPBC3D6.14c	protein	284812	PomBase	-	-
RefPYTFcomp37569_c0_seq3	0-232	XLOC_000729	PYTL	PYTF	OK	73.5526	160.984	1.13007	-0.995049	0.319712	0.946279	no	73.5526	0	177.191	OK	160.984	47.9096	274.058	-	-	-	-	-	UniProtKB	P25455	GO:0004435	GO_REF:0000002	IEA	InterPro:IPR001192|InterPro:IPR001711|InterPro:IPR014815	F	phosphatidylinositol phospholipase C activity	1-phosphatidylinositol 4,5-bisphosphate phosphodiesterase classes I and II	PIP1_DROME|Plc21C|plc-21|CG4574	protein	7227	InterPro	-	-
RefPYTFcomp37576_c0_seq1	0-410	XLOC_000730	PYTL	PYTF	OK	7.33995	15.0345	1.03444	-1.02949	0.30325	0.946279	no	7.33995	0	16.3328	OK	15.0345	5.07032	24.9987	gi|224132078|ref|XP_002321250.1|	predicted protein [Populus trichocarpa]	log(E-value)=-61.42	identity=92.1875%	aln-len=128	UniProtKB	Q9LS26	GO:0004672	GO_REF:0000002	IEA	InterPro:IPR000719|InterPro:IPR001245	F	protein kinase activity	Protein kinase-like protein	Q9LS26_ARATH|BSK2|AT5G46570|At5g46570	protein	3702	InterPro	-	-
RefPYTFcomp37578_c0_seq1	0-381	XLOC_000731	PYTL	PYTF	OK	4.9044	9.28786	0.92127	-0.418732	0.675412	0.958982	no	4.9044	0	18.4252	OK	9.28786	0	21.4062	gi|255562854|ref|XP_002522432.1|	conserved hypothetical protein [Ricinus communis]	log(E-value)=-15.16	identity=59.2105%	aln-len=76	UniProtKB	Q5XVF0	GO:0001164	GO_REF:0000024	ISS	UniProtKB:Q53T94	F	RNA polymerase I CORE element sequence-specific DNA binding	TATA box-binding protein-associated factor RNA polymerase I subunit B	MEE12_ARATH|MEE12|CCG|At2g02955|T17M13	protein	3702	UniProtKB	-	-
RefPYTFcomp37591_c0_seq1	24-282	XLOC_000732	PYTL	PYTF	OK	62.7917	80.1064	0.351343	-0.346809	0.728735	0.964278	no	62.7917	0	131.24	OK	80.1064	9.17166	151.041	-	-	-	-	-	UniProtKB	Q8ILK9	GO:0003676	GO_REF:0000002	IEA	InterPro:IPR001650|InterPro:IPR011545	F	nucleic acid binding	DNA-directed DNA polymerase, putative	Q8ILK9_PLAF7|PF14_0234	protein	36329	InterPro	-	-
RefPYTFcomp37613_c1_seq1	0-262	XLOC_000733	PYTL	PYTF	OK	52.6266	142.648	1.43859	-1.48138	0.138506	0.946279	no	52.6266	0	117.104	OK	142.648	63.0571	222.239	-	-	-	-	-	UniProtKB	Q98SW3	GO:0005515	PMID:19765300	IPI	UniProtKB:A8BBD5	F	protein binding	Transmembrane receptor Roundabout3	Q98SW3_DANRE|robo3	protein	7955	ZFIN	-	-
RefPYTFcomp37624_c0_seq1	0-649	XLOC_000734	PYTL	PYTF	OK	1.18396	2.97503	1.32929	-0.629552	0.528987	0.946279	no	1.18396	0	4.44798	OK	2.97503	0.0483471	5.90172	gi|307135811|gb|ADN33684.1|	hypothetical protein [Cucumis melo subsp. melo]	log(E-value)=-12.0677	identity=51.8519%	aln-len=27	UniProtKB	Q9FZH6	GO:0008150	GO_REF:0000015	ND	-	P	biological_process	Uncharacterized protein	Q9FZH6_ARATH|F1O19.11|At1g67050|AT1G67050	protein	3702	TAIR	-	-
RefPYTFcomp37634_c0_seq1	3-450	XLOC_000735	PYTL	PYTF	OK	12.4673	11.3363	-0.137191	0.209676	0.833921	0.976544	no	12.4673	4.74663	20.1879	OK	11.3363	3.82313	18.8496	gi|255583373|ref|XP_002532447.1|	monoxygenase, putative [Ricinus communis]	log(E-value)=-3.67	identity=67.5676%	aln-len=37	UniProtKB	F4JK84	GO:0004497	GO_REF:0000038	IEA	UniProtKB-KW:KW-0503	F	monooxygenase activity	Monooxygenase 1	F4JK84_ARATH|MO1|AT4G15760|At4g15760	protein	3702	UniProtKB	-	-
RefPYTFcomp37635_c0_seq1	23-393	XLOC_000736	PYTL	PYTF	OK	21.0145	33.6353	0.678591	-1.07001	0.284613	0.946279	no	21.0145	6.21528	35.8138	OK	33.6353	15.9331	51.3376	gi|224084330|ref|XP_002307261.1|	predicted protein [Populus trichocarpa]	log(E-value)=-1.82	identity=50%	aln-len=52	UniProtKB	O22929	GO:0005515	PMID:20971704	IPI	UniProtKB:F4K657	F	protein binding	Biogenesis of lysosome-related organelles complex 1 subunit 1	BL1S1_ARATH|BLOS1|GCN5L1|At2g30330|T09D09.14	protein	3702	UniProtKB	-	-
RefPYTFcomp37651_c0_seq1	0-258	XLOC_000738	PYTL	PYTF	OK	6.97685	35.6028	2.35134	-0.247745	0.804331	0.974175	no	6.97685	0	97.6345	OK	35.6028	0	109.158	gi|188509922|gb|ACD56611.1|	putative photosystem II protein [Gossypioides kirkii]	log(E-value)=-33.47	identity=93.6709%	aln-len=79	UniProtKB	Q943K1	GO:0009507	GO_REF:0000035	IEA	EnsemblPlants:AT1G44575.1	C	chloroplast	Putative photosystem II subunit PsbS	Q943K1_ORYSJ|P0039A07.6|P0677H08.38|Os01g0869800|OsJ_04227	protein	39947	EnsemblPlants/Gramene	-	-
RefPYTFcomp37651_c0_seq3	34-339	XLOC_000739	PYTL	PYTF	OK	47.4474	74.3335	0.647684	-0.919722	0.357718	0.946279	no	47.4474	10.1114	84.7834	OK	74.3335	31.3825	117.285	gi|38345525|emb|CAE01809.2|	OSJNBa0039K24.28 [Oryza sativa Japonica Group]	log(E-value)=-46.35	identity=89.7196%	aln-len=107	UniProtKB	Q7XSS8	GO:0009507	GO_REF:0000035	IEA	EnsemblPlants:AT1G44575.1	C	chloroplast	OSJNBa0039K24.28 protein	Q7XSS8_ORYSJ|OSJNBa0039K24.28|OsJ_16732	protein	39947	EnsemblPlants/Gramene	K03542	photosystem II 22kDa protein
RefPYTFcomp37654_c0_seq1	1-533	XLOC_000740	PYTL	PYTF	OK	21.2597	28.9589	0.445883	-1.23353	0.217378	0.946279	no	21.2597	13.1659	29.3536	OK	28.9589	19.5234	38.3943	gi|255572577|ref|XP_002527222.1|	Protein BRICK1, putative [Ricinus communis]	log(E-value)=-35.75	identity=92.9412%	aln-len=85	UniProtKB	Q94JY4	GO:0000902	PMID:16584883	IMP	-	P	cell morphogenesis	Protein BRICK 1	BRK1_ARATH|BRK1|At2g22640|T9I22.8	protein	3702	TAIR	K05752	chromosome 3 open reading frame 10
RefPYTFcomp37671_c1_seq1	18-590	XLOC_000741	PYTL	PYTF	OK	16.6608	18.086	0.118415	-0.29774	0.765901	0.967715	no	16.6608	10.0376	23.2841	OK	18.086	11.1765	24.9956	gi|356528817|ref|XP_003532994.1|	PREDICTED: transmembrane 9 superfamily member 3-like [Glycine max]	log(E-value)=-93.3824	identity=92.6606%	aln-len=109	UniProtKB	Q940G0	GO:0005768	PMID:22923678	IDA	-	C	endosome	Putative endomembrane protein 70	Q940G0_ARATH|T19D16.13|TMN1|AT1G10950|At1g10950	protein	3702	TAIR	-	-
RefPYTFcomp37683_c0_seq1	0-566	XLOC_000742	PYTL	PYTF	OK	5.80619	4.86558	-0.25498	0.329303	0.741927	0.964278	no	5.80619	1.71724	9.89513	OK	4.86558	0.923994	8.80716	gi|21593234|gb|AAM65183.1|	lipase, putative [Arabidopsis thaliana]	log(E-value)=-32.76	identity=56.8182%	aln-len=132	UniProtKB	Q94F40	GO:0005576	GO_REF:0000037	IEA	UniProtKB-KW:KW-0964	C	extracellular region	GDSL esterase/lipase At1g28600	GDL9_ARATH|At1g28600|F1K23.6	protein	3702	UniProtKB	-	-
RefPYTFcomp37715_c0_seq1	0-446	XLOC_000744	PYTL	PYTF	OK	73.2112	71.9852	-0.0243641	0.0935626	0.925457	0.990984	no	73.2112	54.6266	91.7959	OK	71.9852	53.5088	90.4617	-	-	-	-	-	UniProtKB	O70133	GO:0000166	GO_REF:0000037	IEA	UniProtKB-KW:KW-0547	F	nucleotide binding	ATP-dependent RNA helicase A	DHX9_MOUSE|Dhx9|Ddx9	protein	10090	UniProtKB	-	-
RefPYTFcomp37732_c0_seq2	35-402	XLOC_000745	PYTL	PYTF	OK	8.74215	18.4162	1.07491	-0.802053	0.422522	0.946279	no	8.74215	0	23.359	OK	18.4162	3.49731	33.335	gi|255571782|ref|XP_002526834.1|	protein with unknown function [Ricinus communis]	log(E-value)=-46.81	identity=65.2174%	aln-len=138	UniProtKB	Q9LM69	GO:0006952	GO_REF:0000037	IEA	UniProtKB-KW:KW-0611	P	defense response	RING-H2 finger protein ATL80	ATL80_ARATH|ATL80|At1g20823|F2D10.34	protein	3702	UniProtKB	K16273	E3 ubiquitin-protein ligase ZNRF3 [EC:6.3.2.19]
RefPYTFcomp37751_c0_seq1	10-295	XLOC_000746	PYTL	PYTF	OK	47.5916	18.1945	-1.38721	0.613551	0.539512	0.946279	no	47.5916	0.621379	94.5619	OK	18.1945	0	72.3213	gi|296086403|emb|CBI31992.3|	unnamed protein product [Vitis vinifera]	log(E-value)=-48.32	identity=87.5%	aln-len=104	UniProtKB	Q94FL6	GO:0003677	GO_REF:0000002	IEA	InterPro:IPR009057	F	DNA binding	Putative transcription factor MYB124	Q94FL6_ARATH|MYB124|FLP|AT1G14350|At1g14350	protein	3702	InterPro	K09422	myb proto-oncogene protein, plant
RefPYTFcomp37775_c0_seq4	32-979	XLOC_000747	PYTL	PYTF	OK	312.364	331.944	0.0877118	-1.43893	0.150169	0.946279	no	312.364	293.468	331.259	OK	331.944	312.358	351.529	gi|146403788|gb|ABQ32300.1|	putative 40S ribosomal protein S9 [Artemisia annua]	log(E-value)=-93.59	identity=100%	aln-len=174	UniProtKB	Q9FLF0	GO:0003723	GO_REF:0000002	IEA	InterPro:IPR002942	F	RNA binding	40S ribosomal protein S9-2	RS92_ARATH|RPS9C|At5g39850|MYH19.1|MYH19.10	protein	3702	InterPro	K02997	small subunit ribosomal protein S9e
RefPYTFcomp37799_c1_seq1	0-331	XLOC_000749	PYTL	PYTF	OK	17.7711	19.3417	0.122185	-0.088205	0.929714	0.990984	no	17.7711	0	42.8111	OK	19.3417	0	44.5779	-	-	-	-	-	UniProtKB	Q3UHJ0	GO:0000166	GO_REF:0000037	IEA	UniProtKB-KW:KW-0547	F	nucleotide binding	AP2-associated protein kinase 1	AAK1_MOUSE|Aak1|Kiaa1048	protein	10090	UniProtKB	-	-
RefPYTFcomp37802_c0_seq2	0-695	XLOC_000750	PYTL	PYTF	OK	8.11699	8.22282	0.0186876	-0.0393363	0.968622	0.993419	no	8.11699	4.32749	11.9065	OK	8.22282	4.4031	12.0425	gi|302321136|gb|ADL16493.1|	allene oxide cyclase [Artemisia annua]	log(E-value)=-47.73	identity=86.7925%	aln-len=106	UniProtKB	Q8L6H4	GO:0005886	GO_REF:0000035	IEA	EnsemblPlants:AT1G13280.1	C	plasma membrane	Allene oxide cyclase	Q8L6H4_ORYSA|aoc	protein	4530	EnsemblPlants/Gramene	-	-
RefPYTFcomp37810_c1_seq1	0-383	XLOC_000751	PYTL	PYTF	OK	2.39731	10.5918	2.14346	-0.472667	0.636451	0.95584	no	2.39731	0	17.2286	OK	10.5918	0	22.4176	gi|224128400|ref|XP_002320320.1|	predicted protein [Populus trichocarpa]	log(E-value)=-6.7856	identity=80.9524%	aln-len=21	UniProtKB	Q9LIB5	GO:0003677	GO_REF:0000037	IEA	UniProtKB-KW:KW-0238	F	DNA binding	GATA transcription factor 17	GAT17_ARATH|GATA17|At3g16870|MUH15.3	protein	3702	UniProtKB	-	-
RefPYTFcomp37822_c1_seq1	0-285	XLOC_000752	PYTL	PYTF	OK	9.51833	48.5187	2.34976	-0.519997	0.603066	0.954907	no	9.51833	0	68.405	OK	48.5187	0.788474	96.2489	gi|255584331|ref|XP_002532901.1|	hypothetical protein RCOM_0169140 [Ricinus communis]	log(E-value)=-9.58	identity=68.0851%	aln-len=47	GR_protein	Q9AUW2	GO:0005739	GR_REF:7047	RCA	-	C	mitochondrion	Hypothetical protein OSJNBa0040E01.12	Os03g0758600|LOC_Os03g55130	protein	39947	GR	-	-
RefPYTFcomp37839_c0_seq1	0-1005	XLOC_000753	PYTL	PYTF	OK	65.8445	60.6552	-0.118431	0.958017	0.338054	0.946279	no	65.8445	58.0316	73.6574	OK	60.6552	53.155	68.1555	gi|255557303|ref|XP_002519682.1|	Calcyclin-binding protein, putative [Ricinus communis]	log(E-value)=-84.0511	identity=82.7381%	aln-len=168	UniProtKB	Q9CXW3	GO:0005515	PMID:12042313	IPI	UniProtKB:P02638	F	protein binding	Calcyclin-binding protein	CYBP_MOUSE|Cacybp|Sip	protein	10090	IntAct	K04507	calcyclin binding protein
RefPYTFcomp37847_c0_seq1	0-651	XLOC_000754	PYTL	PYTF	OK	206.907	205.597	-0.00916235	0.0940714	0.925052	0.990984	no	206.907	187.19	226.624	OK	205.597	185.931	225.263	gi|118490068|gb|ABK96813.1|	lipid transfer protein isoform 1.1 precursor [Lactuca sativa]	log(E-value)=-38.57	identity=72.8972%	aln-len=107	UniProtKB	Q9M6B6	GO:0006810	GO_REF:0000038	IEA	UniProtKB-KW:KW-0813	P	transport	Non-specific lipid-transfer protein	Q9M6B6_GOSHI|FSltp3	protein	3635	UniProtKB	-	-
RefPYTFcomp37848_c0_seq1	13-446	XLOC_000755	PYTL	PYTF	OK	3.05392	9.6159	1.65476	-0.798341	0.424673	0.946279	no	3.05392	0	11.4732	OK	9.6159	1.8261	17.4057	-	-	-	-	-	UniProtKB	Q5NB81	GO:0000272	GO_REF:0000002	IEA	InterPro:IPR001554	P	polysaccharide catabolic process	Putative beta-amylase PCT-BMYI	Q5NB81_ORYSJ|P0708G02.35	protein	39947	InterPro	-	-
RefPYTFcomp37853_c0_seq1	6-408	XLOC_000756	PYTL	PYTF	OK	3.94599	0	-1.79769e+308	-1.79769e+308	0.234086	0.946279	no	3.94599	0	14.8246	OK	0	0	0	gi|346311737|ref|ZP_08853738.1|	hypothetical protein HMPREF9452_01607 [Collinsella tanakaei YIT 12063]	log(E-value)=0.97	identity=47.0588%	aln-len=34	-	-	-	-	-	-	-	-	-	-	-	-	-	-	-
RefPYTFcomp37860_c0_seq1	0-601	XLOC_000757	PYTL	PYTF	OK	245.314	247.147	0.0107373	-0.111556	0.911176	0.989279	no	245.314	222.138	268.49	OK	247.147	223.859	270.434	gi|357111964|ref|XP_003557780.1|	PREDICTED: cytochrome c oxidase subunit 6b-1-like [Brachypodium distachyon]	log(E-value)=-35.35	identity=86.8421%	aln-len=76	UniProtKB	Q9S7L9	GO:0004129	GO_REF:0000002	IEA	InterPro:IPR003213	F	cytochrome-c oxidase activity	Cytochrome c oxidase subunit 6b-1	CX6B1_ARATH|COX6B-1|At1g22450|F12K8.20	protein	3702	InterPro	K02267	cytochrome c oxidase subunit 6b
RefPYTFcomp37868_c2_seq1	41-563	XLOC_000758	PYTL	PYTF	OK	1.85013	5.23469	1.50048	-0.718368	0.472531	0.946279	no	1.85013	0	6.95071	OK	5.23469	0.599339	9.87005	gi|297740543|emb|CBI30725.3|	unnamed protein product [Vitis vinifera]	log(E-value)=-36.5233	identity=73.8095%	aln-len=84	UniProtKB	B8A913	GO:0003677	GO_REF:0000002	IEA	InterPro:IPR008921	F	DNA binding	Putative uncharacterized protein	B8A913_ORYSI|OsI_03625	protein	39946	InterPro	-	-
RefPYTFcomp37869_c0_seq1	0-569	XLOC_000759	PYTL	PYTF	OK	19.9067	16.3606	-0.283026	0.720293	0.471344	0.946279	no	19.9067	12.6263	27.1871	OK	16.3606	9.75605	22.9652	gi|225470615|ref|XP_002263652.1|	PREDICTED: secologanin synthase-like [Vitis vinifera]	log(E-value)=-42.59	identity=67.1642%	aln-len=134	UniProtKB	Q9LUC6	GO:0000041	PMID:22589469	RCA	-	P	transition metal ion transport	Cytochrome P450, family 72, subfamily A, polypeptide 14	Q9LUC6_ARATH|CYP72A14|AT3G14680|At3g14680	protein	3702	TAIR	-	-
RefPYTFcomp37878_c0_seq1	0-413	XLOC_000760	PYTL	PYTF	OK	3.57601	11.2675	1.65575	-0.798819	0.424396	0.946279	no	3.57601	0	13.4346	OK	11.2675	2.13975	20.3953	gi|356521345|ref|XP_003529317.1|	PREDICTED: probable E3 ubiquitin-protein ligase makorin-1-like [Glycine max]	log(E-value)=-21.07	identity=73.0159%	aln-len=63	UniProtKB	Q9M022	GO:0005829	PMID:21969385	IDA	-	C	cytosol	RING/U-box domain-containing protein	Q9M022_ARATH|F7A7_40|At5g01520|AT5G01520	protein	3702	TAIR	-	-
RefPYTFcomp37895_c0_seq1	2-248	XLOC_000761	PYTL	PYTF	OK	41.8504	106.825	1.35194	-0.841417	0.400114	0.946279	no	41.8504	0	128.685	OK	106.825	20.2865	193.364	gi|147862821|emb|CAN81090.1|	hypothetical protein VITISV_040910 [Vitis vinifera]	log(E-value)=-16.9	identity=64.7887%	aln-len=71	UniProtKB	Q8S8S1	GO:0005777	GO_REF:0000037	IEA	UniProtKB-KW:KW-0576	C	peroxisome	Peroxisome biogenesis protein 16	PEX16_ARATH|PEX16|SSE1|At2g45690|F17K2.22	protein	3702	UniProtKB	-	-
RefPYTFcomp37898_c0_seq1	0-629	XLOC_000762	PYTL	PYTF	OK	13.1789	13.7995	0.0663921	-0.161743	0.871509	0.981226	no	13.1789	7.81841	18.5393	OK	13.7995	8.30789	19.2912	-	-	-	-	-	UniProtKB	O81221	GO:0000166	GO_REF:0000037	IEA	UniProtKB-KW:KW-0547	F	nucleotide binding	Actin	ACT_GOSHI	protein	3635	UniProtKB	-	-
RefPYTFcomp37903_c0_seq3	10-360	XLOC_000763	PYTL	PYTF	OK	20.5405	35.4709	0.788167	-1.00484	0.314972	0.946279	no	20.5405	1.93403	39.1469	OK	35.4709	14.1349	56.8069	gi|225461605|ref|XP_002282960.1|	PREDICTED: uncharacterized protein LOC100241883 [Vitis vinifera]	log(E-value)=-21.07	identity=60.2564%	aln-len=78	UniProtKB	Q5QNI2	GO:0005509	GO_REF:0000002	IEA	InterPro:IPR002048|InterPro:IPR011992	F	calcium ion binding	Putative uncharacterized protein P0031E09.40	Q5QNI2_ORYSJ|P0031E09.40|Os01g0212400|OsJ_00857	protein	39947	InterPro	-	-
RefPYTFcomp37914_c0_seq1	0-290	XLOC_000765	PYTL	PYTF	OK	80.0685	85.0068	0.0863442	-0.13865	0.889727	0.984093	no	80.0685	30.4843	129.653	OK	85.0068	33.8747	136.139	gi|147800076|emb|CAN70927.1|	hypothetical protein VITISV_043810 [Vitis vinifera]	log(E-value)=-32.08	identity=83.5294%	aln-len=85	UniProtKB	Q9LW86	GO:0006810	GO_REF:0000037	IEA	UniProtKB-KW:KW-0813	P	transport	Probable sulfate transporter 3.4	SUT34_ARATH|SULTR3;4|At3g15990|MSL1.3	protein	3702	UniProtKB	-	-
RefPYTFcomp37918_c0_seq1	4-740	XLOC_000766	PYTL	PYTF	OK	3.32392	1.78922	-0.893552	0.825244	0.409233	0.946279	no	3.32392	0.857161	5.79067	OK	1.78922	0	4.12372	gi|225425591|ref|XP_002263995.1|	PREDICTED: uncharacterized protein LOC100244799 [Vitis vinifera]	log(E-value)=-62.9502	identity=65.625%	aln-len=96	GR_protein	B8AH13	GO:0016020	GR_REF:8210	RCA	-	C	membrane	Putative uncharacterized protein	-	protein	39946	GR	-	-
RefPYTFcomp37956_c0_seq1	58-421	XLOC_000768	PYTL	PYTF	OK	27.6932	35.0165	0.338507	-0.570677	0.568218	0.946839	no	27.6932	10.5435	44.8428	OK	35.0165	16.0725	53.9606	gi|297735303|emb|CBI17665.3|	unnamed protein product [Vitis vinifera]	log(E-value)=-10.8613	identity=70.3704%	aln-len=27	UniProtKB	Q84VZ1	GO:0009507	PMID:18431481	IDA	-	C	chloroplast	Haloacid dehalogenase-like hydrolase domain-containing protein	Q84VZ1_ARATH|AT1G79790|At1g79790	protein	3702	TAIR	-	-
RefPYTFcomp37958_c0_seq1	0-232	XLOC_000769	PYTL	PYTF	OK	136.598	254.891	0.899945	-1.31787	0.187548	0.946279	no	136.598	29.1101	244.085	OK	254.891	120.742	389.039	gi|224111624|ref|XP_002315923.1|	predicted protein [Populus trichocarpa]	log(E-value)=-10.51	identity=58.5714%	aln-len=70	GR_protein	B9FWE5	GO:0009536	GR_REF:7047	RCA	-	C	plastid	Putative uncharacterized protein	-	protein	39947	GR	-	-
RefPYTFcomp38047_c0_seq1	0-459	XLOC_000771	PYTL	PYTF	OK	43.627	45.2219	0.0517999	-0.160555	0.872444	0.981226	no	43.627	29.714	57.54	OK	45.2219	31.0407	59.403	-	-	-	-	-	UniProtKB	Q54VV1	GO:0044351	PMID:22120990	RCA	-	P	macropinocytosis	Putative uncharacterized protein	Q54VV1_DICDI|DDB_0206390|DDB_G0280119	protein	44689	dictyBase	-	-
RefPYTFcomp38056_c0_seq1	1-240	XLOC_000772	PYTL	PYTF	OK	196.463	322.444	0.714794	-1.37607	0.1688	0.946279	no	196.463	85.8957	307.029	OK	322.444	177.588	467.3	gi|70794966|gb|AAZ08457.1|	RNA polymerase II second largest subunit [Rhododendron macrophyllum]	log(E-value)=-35.33	identity=87.8049%	aln-len=82	UniProtKB	P38420	GO:0000394	PMID:22589469	RCA	-	P	RNA splicing, via endonucleolytic cleavage and ligation	DNA-directed RNA polymerase II subunit RPB2	RPB2_ARATH|RPB135|EMB1989|RP140|RPB2|At4g21710|F17L22.170	protein	3702	TAIR	-	-
RefPYTFcomp38064_c0_seq2	21-358	XLOC_000773	PYTL	PYTF	OK	53.0427	46.8149	-0.180186	0.316978	0.75126	0.966107	no	53.0427	24.6197	81.4657	OK	46.8149	19.7646	73.8652	-	-	-	-	-	UniProtKB	Q8IMS9	GO:0005201	PMID:18725942	ISM	-	F	extracellular matrix structural constituent	Mucin 96D	Q8IMS9_DROME|Muc96D|CG31439|Dmel_CG31439	protein	7227	FlyBase	-	-
RefPYTFcomp38070_c0_seq1	0-366	XLOC_000774	PYTL	PYTF	OK	2.95329	11.1995	1.92304	-0.421637	0.67329	0.958982	no	2.95329	0	21.2243	OK	11.1995	0	25.8122	gi|296086478|emb|CBI32067.3|	unnamed protein product [Vitis vinifera]	log(E-value)=-21.77	identity=60.9195%	aln-len=87	UniProtKB	F4IK92	GO:0000910	PMID:22589469	RCA	-	P	cytokinesis	Armadillo/beta-catenin-like repeat-containing protein	F4IK92_ARATH|AT2G07170|At2g07170	protein	3702	TAIR	-	-
RefPYTFcomp38076_c0_seq1	3-299	XLOC_000775	PYTL	PYTF	OK	1716.6	1804.39	0.0719563	-0.579903	0.56198	0.946279	no	1716.6	1506.01	1927.19	OK	1804.39	1586.82	2021.96	gi|110535233|gb|ABG74926.1|	polyprotein [Beet mosaic virus]	log(E-value)=-34.05	identity=74.7475%	aln-len=99	UniProtKB	O83538	GO:0000166	GO_REF:0000038	IEA	UniProtKB-KW:KW-0547	F	nucleotide binding	ATP-dependent helicase (HrpA)	O83538_TREPA|TP_0526	protein	243276	UniProtKB	-	-
RefPYTFcomp38089_c0_seq1	0-508	XLOC_000776	PYTL	PYTF	OK	9.8623	12.4038	0.330786	-0.592595	0.553452	0.946279	no	9.8623	4.15166	15.5729	OK	12.4038	6.03635	18.7712	gi|255540389|ref|XP_002511259.1|	ubiquitin-protein ligase, putative [Ricinus communis]	log(E-value)=-46.81	identity=74.3363%	aln-len=113	UniProtKB	Q9SAF3	GO:0008270	GO_REF:0000002	IEA	InterPro:IPR001841	F	zinc ion binding	F3F19.22 protein	Q9SAF3_ARATH|F3F19.22|At1g13195|AT1G13195	protein	3702	InterPro	-	-
RefPYTFcomp38094_c0_seq1	0-316	XLOC_000777	PYTL	PYTF	OK	25.2467	36.1229	0.516822	-0.47395	0.635535	0.95584	no	25.2467	0	56.1786	OK	36.1229	4.13584	68.11	-	-	-	-	-	UniProtKB	Q9BXT4	GO:0005737	GO_REF:0000019	IEA	Ensembl:ENSMUSP00000107231	C	cytoplasm	Tudor domain-containing protein 1	TDRD1_HUMAN|TDRD1	protein	9606	ENSEMBL	-	-
RefPYTFcomp38095_c0_seq1	0-417	XLOC_000778	PYTL	PYTF	OK	10.3736	25.0553	1.2722	-1.82047	0.068687	0.946279	no	10.3736	1.6543	19.093	OK	25.0553	12.9859	37.1248	gi|225426412|ref|XP_002270065.1|	PREDICTED: probable serine/threonine-protein kinase At5g41260 [Vitis vinifera]	log(E-value)=-14.58	identity=79.6296%	aln-len=54	UniProtKB	F4I3M3	GO:0004672	GO_REF:0000002	IEA	InterPro:IPR000719|InterPro:IPR001245	F	protein kinase activity	Protein kinase protein with tetratricopeptide repeat domain	F4I3M3_ARATH|AT1G63500|At1g63500	protein	3702	InterPro	-	-
RefPYTFcomp38102_c0_seq1	0-157	XLOC_000779	PYTL	PYTF	OK	609.569	1653.01	1.43924	-1.48204	0.13833	0.946279	no	609.569	0	1356.41	OK	1653.01	730.71	2575.32	gi|255587404|ref|XP_002534262.1|	Pollen allergen Amb a 1.1 precursor, putative [Ricinus communis]	log(E-value)=-33.94	identity=85.7143%	aln-len=84	GR_protein	Q8RYR4	GO:0009536	GR_REF:7047	RCA	-	C	plastid	Putative allergen Amb a I.2	Os01g0546800|LOC_Os01g36620	protein	39947	GR	-	-
RefPYTFcomp38116_c1_seq1	0-414	XLOC_000780	PYTL	PYTF	OK	8.86433	14.5232	0.712275	-0.830588	0.406206	0.946279	no	8.86433	0.115737	17.6129	OK	14.5232	4.89788	24.1485	gi|356551371|ref|XP_003544049.1|	PREDICTED: uncharacterized protein LOC100800662 [Glycine max]	log(E-value)=-3.33	identity=51.1111%	aln-len=45	UniProtKB	Q8VYB9	GO:0006355	PMID:22589469	RCA	-	P	regulation of transcription, DNA-dependent	Transcription factor jumonji (JmjC) domain-containing protein	Q8VYB9_ARATH|AT4G00990|At4g00990	protein	3702	TAIR	-	-
RefPYTFcomp38128_c0_seq2	0-358	XLOC_000781	PYTL	PYTF	OK	4.95768	12.5443	1.33929	-0.450784	0.652145	0.95584	no	4.95768	0	24.3253	OK	12.5443	0	28.9114	gi|225435800|ref|XP_002285750.1|	PREDICTED: uncharacterized protein LOC100253534 [Vitis vinifera]	log(E-value)=-19.44	identity=52.381%	aln-len=105	GR_protein	B8ANU7	GO:0009536	GR_REF:7047	RCA	-	C	plastid	Putative uncharacterized protein	-	protein	39946	GR	-	-
RefPYTFcomp38131_c0_seq1	7-396	XLOC_000782	PYTL	PYTF	OK	8.98299	18.4197	1.03598	-1.03102	0.302529	0.946279	no	8.98299	0	19.9889	OK	18.4197	6.21195	30.6274	gi|156070794|gb|ABU45206.1|	unknown [Solanum bulbocastanum]	log(E-value)=-35.32	identity=55.7252%	aln-len=131	UniProtKB	O49929	GO:0006810	GO_REF:0000037	IEA	UniProtKB-KW:KW-0813	P	transport	Outer envelope pore protein 24, chloroplastic	OEP24_PEA|OEP24	protein	3888	UniProtKB	-	-
RefPYTFcomp38137_c0_seq1	0-764	XLOC_000783	PYTL	PYTF	OK	114.952	125.588	0.127657	-1.15445	0.248315	0.946279	no	114.952	102.23	127.674	OK	125.588	112.266	138.909	gi|218185440|gb|EEC67867.1|	hypothetical protein OsI_35493 [Oryza sativa Indica Group]	log(E-value)=-32.56	identity=82.716%	aln-len=81	UniProtKB	O74347	GO:0005507	GO_REF:0000024	ISO	SGD:S000001620	F	copper ion binding	COX assembly mitochondrial protein 1	COXM1_SCHPO|cmc1|SPBC21D10.07	protein	284812	PomBase	-	-
RefPYTFcomp38149_c0_seq1	22-225	XLOC_000784	PYTL	PYTF	OK	275.216	234.316	-0.232109	0.299765	0.764356	0.967071	no	275.216	81.3981	469.033	OK	234.316	44.4976	424.134	-	-	-	-	-	UniProtKB	O49434	GO:0000256	GO_REF:0000041	IEA	UniPathway:UPA00395	P	allantoin catabolic process	Allantoate deiminase, chloroplastic	AAH_ARATH|AAH|At4g20070|F18F4.170	protein	3702	UniPathway	-	-
RefPYTFcomp38149_c0_seq2	31-203	XLOC_000785	PYTL	PYTF	OK	425.142	759.986	0.838026	-0.992386	0.321009	0.946279	no	425.142	5.55087	844.734	OK	759.986	281.498	1238.47	gi|374595237|ref|ZP_09668241.1|	acyl-CoA dehydrogenase domain-containing protein [Gillisia limnaea DSM 15749]	log(E-value)=0.74	identity=42.4242%	aln-len=33	UniProtKB	Q96329	GO:0003995	GO_REF:0000002	IEA	InterPro:IPR006089|InterPro:IPR006091|InterPro:IPR006092	F	acyl-CoA dehydrogenase activity	Acyl-coenzyme A oxidase 4, peroxisomal	ACOX4_ARATH|ACX4|G6|At3g51840|ATEM1.9	protein	3702	InterPro	-	-
RefPYTFcomp38150_c1_seq1	1-693	XLOC_000786	PYTL	PYTF	OK	127.163	150.792	0.245876	-2.19324	0.0282899	0.8692	no	127.163	112.625	141.701	OK	150.792	134.916	166.667	gi|73759787|dbj|BAE20168.1|	ribosomal protein S4 [Panax ginseng]	log(E-value)=-100.6	identity=90.6404%	aln-len=203	UniProtKB	Q8VYK6	GO:0001510	PMID:22589469	RCA	-	P	RNA methylation	40S ribosomal protein S4-3	RS43_ARATH|RPS4D|At5g58420|MQJ2_10	protein	3702	TAIR	K02987	small subunit ribosomal protein S4e
RefPYTFcomp38162_c0_seq1	0-679	XLOC_000787	PYTL	PYTF	OK	3.819	5.48295	0.521757	-0.769035	0.441873	0.946279	no	3.819	0.984831	6.65317	OK	5.48295	2.31482	8.65108	gi|242040167|ref|XP_002467478.1|	hypothetical protein SORBIDRAFT_01g028860 [Sorghum bicolor]	log(E-value)=-5.4381	identity=53.125%	aln-len=32	UniProtKB	Q5TJ57	GO:0003779	GO_REF:0000002	IEA	InterPro:IPR003104|InterPro:IPR010472|InterPro:IPR010473	F	actin binding	Formin-E	FORE_DICDI|forE|dia3|drf3|DDB_G0269626	protein	44689	InterPro	-	-
RefPYTFcomp38169_c0_seq2	1-336	XLOC_000788	PYTL	PYTF	OK	7.14666	21.1626	1.56617	-0.534378	0.59308	0.951565	no	7.14666	0	35.0657	OK	21.1626	0	44.7906	-	-	-	-	-	UniProtKB	Q7KTF6	GO:0005201	PMID:18725942	ISM	-	F	extracellular matrix structural constituent	Mucin 30E	Q7KTF6_DROME|Muc30E|CG33300|Dmel_CG33300	protein	7227	FlyBase	-	-
RefPYTFcomp38191_c0_seq2	0-451	XLOC_000789	PYTL	PYTF	OK	9.44623	8.49416	-0.153268	0.193399	0.846647	0.979246	no	9.44623	2.43596	16.4565	OK	8.49416	1.61308	15.3752	gi|401466658|gb|AFP93563.1|	NAC [Cestrum nocturnum]	log(E-value)=-70.93	identity=88.0282%	aln-len=142	UniProtKB	Q84K00	GO:0003677	GO_REF:0000002	IEA	InterPro:IPR003441	F	DNA binding	NAC domain-containing protein 78	NAC78_ARATH|NAC078|NAC2|At5g04410|T32M21.10	protein	3702	InterPro	-	-
RefPYTFcomp38192_c1_seq1	7-255	XLOC_000790	PYTL	PYTF	OK	235.317	331.38	0.49388	-1.07729	0.281349	0.946279	no	235.317	122.217	348.417	OK	331.38	193.585	469.175	gi|224111058|ref|XP_002332993.1|	predicted protein [Populus trichocarpa]	log(E-value)=-16.07	identity=54.1176%	aln-len=85	UniProtKB	Q9M5I2	GO:0004672	GO_REF:0000002	IEA	InterPro:IPR000719|InterPro:IPR001245	F	protein kinase activity	Serine/threonine protein kinase	Q9M5I2_ORYSJ|YK1	protein	39947	InterPro	-	-
RefPYTFcomp38194_c1_seq1	40-248	XLOC_000791	PYTL	PYTF	OK	230.714	231.51	0.00497212	-0.00653048	0.994789	0.997906	no	230.714	59.4957	401.932	OK	231.51	57.7544	405.266	gi|349379|gb|AAA63765.1|	HAHB-1 [Helianthus annuus]	log(E-value)=-3.55	identity=85.1852%	aln-len=27	GR_protein	Q5Z5E7	GO:0009536	GR_REF:7047	RCA	-	C	plastid	Hypothetical protein OSJNBa0001B21.30	-	protein	39947	GR	-	-
RefPYTFcomp38196_c0_seq2	1-230	XLOC_000792	PYTL	PYTF	OK	1382.82	1384.2	0.0014399	-0.00608292	0.995147	0.998055	no	1382.82	1063.41	1702.23	OK	1384.2	1061.56	1706.84	gi|75755829|gb|ABA26974.1|	TO24-123rc [Taraxacum officinale]	log(E-value)=-34.17	identity=97.3333%	aln-len=75	UniProtKB	P42825	GO:0005524	GO_REF:0000002	IEA	InterPro:IPR012724	F	ATP binding	Chaperone protein dnaJ 2	DNAJ2_ARATH|ATJ2|A2|ATJ|At5g22060|T6G21.11|T6G21_170	protein	3702	InterPro	-	-
RefPYTFcomp38210_c1_seq1	11-437	XLOC_000793	PYTL	PYTF	OK	5.63232	7.09534	0.333142	-0.256893	0.797261	0.972339	no	5.63232	0	13.5684	OK	7.09534	0	15.0173	gi|383159076|gb|AFG61947.1|	hypothetical protein 2_9900_01, partial [Pinus taeda]	log(E-value)=-33.71	identity=51.938%	aln-len=129	UniProtKB	Q9LQ25	GO:0004497	GO_REF:0000038	IEA	UniProtKB-KW:KW-0503	F	monooxygenase activity	Putative cytochrome P450	Q9LQ25_ARATH|F14M2.15|CYP76C6|At1g33720|AT1G33720	protein	3702	UniProtKB	-	-
RefPYTFcomp38211_c0_seq1	0-926	XLOC_000794	PYTL	PYTF	OK	277.19	287.241	0.051383	-0.786444	0.431607	0.946279	no	277.19	259.306	295.074	OK	287.241	268.981	305.501	gi|359476550|ref|XP_003631858.1|	PREDICTED: mps one binder kinase activator-like 1 isoform 2 [Vitis vinifera]	log(E-value)=-113.58	identity=93.8679%	aln-len=212	UniProtKB	Q9FHI1	GO:0000902	PMID:22589469	RCA	-	P	cell morphogenesis	Mob1-like protein	Q9FHI1_ARATH|AT5G45550|At5g45550	protein	3702	TAIR	K06685	MOB kinase activator 1
RefPYTFcomp38216_c2_seq1	31-436	XLOC_000795	PYTL	PYTF	OK	3.83785	7.25802	0.919276	-0.417826	0.676074	0.958982	no	3.83785	0	14.4184	OK	7.25802	0	16.7279	gi|297744076|emb|CBI37046.3|	unnamed protein product [Vitis vinifera]	log(E-value)=-37.88	identity=60.9929%	aln-len=141	UniProtKB	F4IX33	GO:0003674	GO_REF:0000015	ND	-	F	molecular_function	SNF7-like protein	F4IX33_ARATH|AT3G62080|At3g62080	protein	3702	TAIR	K15053	charged multivesicular body protein 7
RefPYTFcomp38226_c2_seq1	0-409	XLOC_000796	PYTL	PYTF	OK	10.1816	18.6682	0.874627	-1.12849	0.259115	0.946279	no	10.1816	0.958668	19.4045	OK	18.6682	7.88146	29.455	gi|255553227|ref|XP_002517656.1|	protein kinase, putative [Ricinus communis]	log(E-value)=-0.003013	identity=47.2222%	aln-len=36	UniProtKB	Q8RWX4	GO:0004672	GO_REF:0000002	IEA	InterPro:IPR000719|InterPro:IPR001245	F	protein kinase activity	Putative uncharacterized protein At4g32250	Q8RWX4_ARATH|AT4G32250|At4g32250	protein	3702	InterPro	-	-
RefPYTFcomp38228_c0_seq1	25-435	XLOC_000797	PYTL	PYTF	OK	4.58747	8.09552	0.819425	-0.482117	0.629723	0.95584	no	4.58747	0	14.1059	OK	8.09552	0	17.1342	gi|115485865|ref|NP_001068076.1|	Os11g0550800 [Oryza sativa Japonica Group]	log(E-value)=-11.1746	identity=41.6667%	aln-len=24	UniProtKB	Q9FKP0	GO:0003735	GO_REF:0000002	IEA	InterPro:IPR020526	F	structural constituent of ribosome	50S ribosomal protein 6, chloroplastic	PSRP6_ARATH|PSRP6|At5g17870|MPI7_10	protein	3702	InterPro	-	-
RefPYTFcomp38246_c0_seq2	0-331	XLOC_000798	PYTL	PYTF	OK	68.5456	74.1433	0.113252	-0.22703	0.8204	0.975733	no	68.5456	34.5355	102.556	OK	74.1433	38.4276	109.859	-	-	-	-	-	UniProtKB	Q09866	GO:0004842	GO_REF:0000001	ISM	Pfam:PF00097	F	ubiquitin-protein ligase activity	Uncharacterized WD repeat-containing protein C12G12.01c	YAG1_SCHPO|SPAC12G12.01c|SPAC630.02	protein	284812	PomBase	-	-
RefPYTFcomp38328_c0_seq1	13-411	XLOC_000799	PYTL	PYTF	OK	3.07479	7.75591	1.33481	-0.449276	0.653233	0.95584	no	3.07479	0	15.0867	OK	7.75591	0	17.8755	gi|147798769|emb|CAN74245.1|	hypothetical protein VITISV_014419 [Vitis vinifera]	log(E-value)=-51.0045	identity=75.9036%	aln-len=83	UniProtKB	Q2QAV0	GO:0000166	GO_REF:0000037	IEA	UniProtKB-KW:KW-0547	F	nucleotide binding	Serine/threonine-protein kinase TIO	TIO_ARATH|TIO|FU|At1g50230|At1g50240|F14I3.15	protein	3702	UniProtKB	K06228	fused [EC:2.7.11.1]
RefPYTFcomp38333_c2_seq1	0-426	XLOC_000801	PYTL	PYTF	OK	393.458	454.102	0.206806	-1.84536	0.0649851	0.946279	no	393.458	348.795	438.121	OK	454.102	405.935	502.269	gi|76160941|gb|ABA40434.1|	60s acidic ribosomal protein-like protein [Solanum tuberosum]	log(E-value)=-2.43503	identity=100%	aln-len=17	UniProtKB	P46252	GO:0003735	GO_REF:0000002	IEA	InterPro:IPR001813|InterPro:IPR027534	F	structural constituent of ribosome	60S acidic ribosomal protein P2A	RLA2A_MAIZE|RPP2A|RPP2	protein	4577	InterPro	-	-
RefPYTFcomp38336_c0_seq2	29-305	XLOC_000802	PYTL	PYTF	OK	26.935	20.6038	-0.38657	0.147753	0.882538	0.981757	no	26.935	0	82.8217	OK	20.6038	0	81.8979	-	-	-	-	-	UniProtKB	P39960	GO:0000131	PMID:17914457	IDA	-	C	incipient cellular bud site	GTPase-activating protein BEM2/IPL2	BEM2_YEAST|BEM2|IPL2|SUP9|YER155C	protein	559292	SGD	-	-
RefPYTFcomp38350_c1_seq1	0-268	XLOC_000803	PYTL	PYTF	OK	138.733	130.769	-0.0852912	0.152843	0.878522	0.981226	no	138.733	64.3929	213.074	OK	130.769	57.8062	203.732	gi|255580334|ref|XP_002530995.1|	kinase, putative [Ricinus communis]	log(E-value)=-26.06	identity=59.7826%	aln-len=92	UniProtKB	Q9SR05	GO:0000166	GO_REF:0000037	IEA	UniProtKB-KW:KW-0547	F	nucleotide binding	Receptor-like protein kinase ANXUR1	ANX1_ARATH|ANX1|At3g04690|F7O18.16	protein	3702	UniProtKB	-	-
RefPYTFcomp38357_c0_seq1	7-432	XLOC_000804	PYTL	PYTF	OK	26.7583	16.3442	-0.711205	1.3413	0.179824	0.946279	no	26.7583	14.6002	38.9164	OK	16.3442	6.90029	25.7882	gi|225453935|ref|XP_002279840.1|	PREDICTED: dihydrodipicolinate synthase 2, chloroplastic [Vitis vinifera]	log(E-value)=-21.53	identity=92.7273%	aln-len=55	UniProtKB	Q9LZX6	GO:0003824	GO_REF:0000002	IEA	InterPro:IPR013785	F	catalytic activity	4-hydroxy-tetrahydrodipicolinate synthase 1, chloroplastic	DAPA1_ARATH|DHDPS1|DHDPS|DHPS1|At3g60880|T4C21_290	protein	3702	InterPro	-	-
RefPYTFcomp38364_c0_seq1	16-258	XLOC_000805	PYTL	PYTF	OK	98.0628	68.2744	-0.522362	0.455905	0.648459	0.95584	no	98.0628	9.23333	186.892	OK	68.2744	0	157.356	gi|50470536|emb|CAH04878.1|	MADS domain protein [Gerbera hybrid cultivar]	log(E-value)=-35.21	identity=79.7872%	aln-len=94	UniProtKB	Q6EUV7	GO:0003677	GO_REF:0000002	IEA	InterPro:IPR002100	F	DNA binding	MADS domain protein	Q6EUV7_GERHY|grcd2	protein	18101	InterPro	-	-
RefPYTFcomp38364_c0_seq2	28-199	XLOC_000806	PYTL	PYTF	OK	219.949	561.681	1.35258	-0.841818	0.39989	0.946279	no	219.949	0	676.317	OK	561.681	106.666	1016.7	gi|50470536|emb|CAH04878.1|	MADS domain protein [Gerbera hybrid cultivar]	log(E-value)=-14.58	identity=77.5862%	aln-len=58	UniProtKB	Q6EUV7	GO:0003677	GO_REF:0000002	IEA	InterPro:IPR002100	F	DNA binding	MADS domain protein	Q6EUV7_GERHY|grcd2	protein	18101	InterPro	-	-
RefPYTFcomp38365_c0_seq1	20-303	XLOC_000807	PYTL	PYTF	OK	73.3605	105.963	0.530488	-0.818508	0.413067	0.946279	no	73.3605	21.6972	125.024	OK	105.963	46.8407	165.086	gi|356508136|ref|XP_003522816.1|	PREDICTED: tRNA-dihydrouridine synthase 3-like [Glycine max]	log(E-value)=-10.75	identity=91.6667%	aln-len=36	UniProtKB	Q01ML2	GO:0002943	GO_REF:0000002	IEA	InterPro:IPR001269|InterPro:IPR018517	P	tRNA dihydrouridine synthesis	H0613H07.1 protein	Q01ML2_ORYSA|H0613H07.1	protein	4530	GOC	K05544	tRNA-dihydrouridine synthase 3 [EC:1.3.1.89]
RefPYTFcomp38371_c2_seq1	0-204	XLOC_000809	PYTL	PYTF	OK	53.8482	206.309	1.93784	-0.67065	0.502444	0.946279	no	53.8482	0	264.211	OK	206.309	23.6211	388.997	gi|356534510|ref|XP_003535796.1|	PREDICTED: clathrin interactor EPSIN 3-like [Glycine max]	log(E-value)=-28.61	identity=75.3086%	aln-len=81	UniProtKB	Q67YI9	GO:0005515	PMID:17277094	IPI	UniProtKB:Q8LPL6	F	protein binding	Clathrin interactor EPSIN 2	EPN2_ARATH|EPSIN2|EPSINR2|At2g43160/At2g43170|F14B2.10|F14B2.11	protein	3702	UniProtKB	-	-
RefPYTFcomp38376_c0_seq1	0-533	XLOC_000810	PYTL	PYTF	OK	5.29248	5.54544	0.0673568	-0.0799889	0.936246	0.990984	no	5.29248	0.844	9.74096	OK	5.54544	1.0531	10.0378	gi|356562505|ref|XP_003549511.1|	PREDICTED: E3 ubiquitin-protein ligase XBAT32-like [Glycine max]	log(E-value)=-0.87	identity=44.7368%	aln-len=38	UniProtKB	Q6NLQ8	GO:0004842	PMID:15584963	IDA	-	F	ubiquitin-protein ligase activity	E3 ubiquitin-protein ligase XBAT32	XB32_ARATH|XBAT32|At5g57740|MRI1.10	protein	3702	UniProtKB	-	-
RefPYTFcomp38376_c0_seq3	23-207	XLOC_000811	PYTL	PYTF	OK	235.11	450.23	0.937329	-0.920101	0.35752	0.946279	no	235.11	0	523.164	OK	450.23	133.991	766.469	gi|356547802|ref|XP_003542295.1|	PREDICTED: probable E3 ubiquitin-protein ligase XBOS32-like [Glycine max]	log(E-value)=-1.36	identity=47.2222%	aln-len=36	UniProtKB	Q6NLQ8	GO:0004842	PMID:15584963	IDA	-	F	ubiquitin-protein ligase activity	E3 ubiquitin-protein ligase XBAT32	XB32_ARATH|XBAT32|At5g57740|MRI1.10	protein	3702	UniProtKB	-	-
RefPYTFcomp38382_c0_seq1	0-1287	XLOC_000812	PYTL	PYTF	OK	137.934	129.876	-0.0868446	1.17053	0.241789	0.946279	no	137.934	128.038	147.83	OK	129.876	120.304	139.447	gi|225456981|ref|XP_002282076.1|	PREDICTED: homeobox protein knotted-1-like 6 [Vitis vinifera]	log(E-value)=-91.32	identity=67.3307%	aln-len=251	UniProtKB	Q84JS6	GO:0003677	GO_REF:0000002	IEA	InterPro:IPR005539|InterPro:IPR005540|InterPro:IPR005541|InterPro:IPR008422|InterPro:IPR009057	F	DNA binding	Homeobox protein knotted-1-like 6	KNAT6_ARATH|KNAT6|At1g23380|F26F24.25|F28C11.2	protein	3702	InterPro	-	-
RefPYTFcomp38386_c1_seq1	32-206	XLOC_000813	PYTL	PYTF	OK	437.541	457.103	0.0631008	-0.0690553	0.944946	0.991986	no	437.541	41.1977	833.885	OK	457.103	52.3354	861.871	gi|225435754|ref|XP_002285720.1|	PREDICTED: importin-5 [Vitis vinifera]	log(E-value)=-19.1	identity=80.7018%	aln-len=57	UniProtKB	B9FAS4	GO:0005618	GO_REF:0000035	IEA	EnsemblPlants:AT5G19820.1	C	cell wall	Putative uncharacterized protein	B9FAS4_ORYSJ|OsJ_12243	protein	39947	EnsemblPlants/Gramene	-	-
RefPYTFcomp38396_c0_seq2	0-422	XLOC_000814	PYTL	PYTF	OK	12.4525	32.4244	1.38064	-2.33109	0.0197487	0.784457	no	12.4525	3.68297	21.2221	OK	32.4244	18.737	46.1118	gi|186513686|ref|NP_001119059.1|	uncharacterized protein [Arabidopsis thaliana]	log(E-value)=-12.13	identity=70.5882%	aln-len=51	GR_protein	Q0D558	GO:0016023	GR_REF:7047	RCA	-	C	cytoplasmic membrane-bounded vesicle	Os07g0580700 protein	Os07g0580700|LOC_Os07g39240	protein	39947	GR	-	-
RefPYTFcomp38400_c2_seq1	130-242	XLOC_000815	PYTL	PYTF	OK	15463.8	58948.4	1.93056	-0.940728	0.346844	0.946279	no	15463.8	0	58095.6	OK	58948.4	17543.4	100353	gi|255548830|ref|XP_002515471.1|	heat shock protein 70 (HSP70)-interacting protein, putative [Ricinus communis]	log(E-value)=-28.37	identity=72.5%	aln-len=80	UniProtKB	O49385	GO:0005773	PMID:15539469	IDA	-	C	vacuole	Octicosapeptide/Phox/Bem1p and tetratricopeptide repeat domain-containing protein	O49385_ARATH|F10N7.120|AT4g32070|At4g32070|AT4G32070	protein	3702	TAIR	-	-
RefPYTFcomp38414_c0_seq2	0-607	XLOC_000816	PYTL	PYTF	OK	6.04802	2.53344	-1.25537	1.20498	0.228209	0.946279	no	6.04802	2.30265	9.7934	OK	2.53344	0	5.83895	gi|224068546|ref|XP_002326142.1|	predicted protein [Populus trichocarpa]	log(E-value)=-13.21	identity=68.5185%	aln-len=54	GR_protein	Q5ZBL3	GO:0009536	GR_REF:7047	RCA	-	C	plastid	Hypothetical protein P0024G09.36	LOC_Os01g05140	protein	39947	GR	-	-
RefPYTFcomp38424_c0_seq1	25-517	XLOC_000819	PYTL	PYTF	OK	1549.06	1550.74	0.00156632	-0.0296261	0.976365	0.994646	no	1549.06	1468.8	1629.32	OK	1550.74	1470.35	1631.13	-	-	-	-	-	UniProtKB	Q8MSX1	GO:0003676	GO_REF:0000002	IEA	InterPro:IPR001374	F	nucleic acid binding	Protein encore	ENC_DROME|enc|CG10847	protein	7227	InterPro	-	-
RefPYTFcomp38424_c0_seq2	0-673	XLOC_000820	PYTL	PYTF	OK	886.818	928.518	0.0662912	-1.30688	0.191254	0.946279	no	886.818	842.394	931.243	OK	928.518	882.696	974.34	-	-	-	-	-	UniProtKB	Q55G58	GO:0044351	PMID:22120990	RCA	-	P	macropinocytosis	Putative uncharacterized protein	Q55G58_DICDI|DDB_0189561|DDB_G0267804	protein	44689	dictyBase	-	-
RefPYTFcomp38427_c0_seq1	0-503	XLOC_000821	PYTL	PYTF	OK	8.08066	16.516	1.03132	-1.76	0.0784083	0.946279	no	8.08066	2.65204	13.5093	OK	16.516	8.97325	24.0587	gi|255557152|ref|XP_002519607.1|	serine-threonine protein kinase, plant-type, putative [Ricinus communis]	log(E-value)=-25.29	identity=58.7629%	aln-len=97	UniProtKB	B8B032	GO:0004672	GO_REF:0000002	IEA	InterPro:IPR000719|InterPro:IPR001245	F	protein kinase activity	Putative uncharacterized protein	B8B032_ORYSI|OsI_19210	protein	39946	InterPro	-	-
RefPYTFcomp38442_c0_seq1	0-202	XLOC_000822	PYTL	PYTF	OK	243.872	335.396	0.459741	-0.632424	0.52711	0.946279	no	243.872	51.9712	435.773	OK	335.396	124.23	546.562	gi|4580461|gb|AAD24385.1|	expressed protein [Arabidopsis thaliana]	log(E-value)=-29.41	identity=84%	aln-len=75	UniProtKB	Q8VY49	GO:0005794	PMID:22430844	IDA	-	C	Golgi apparatus	Protein like COV 1	Q8VY49_ARATH|LCV1|At2g20130|AT2G20130	protein	3702	TAIR	-	-
RefPYTFcomp38458_c0_seq1	2-1170	XLOC_000823	PYTL	PYTF	OK	1.79638	4.05872	1.17593	-1.95156	0.0509909	0.946279	no	1.79638	0.531298	3.06146	OK	4.05872	2.23536	5.88207	gi|356565986|ref|XP_003551216.1|	PREDICTED: cysteine-rich receptor-like protein kinase 2-like [Glycine max]	log(E-value)=-98.0096	identity=53.8462%	aln-len=221	UniProtKB	Q9CAL3	GO:0000166	GO_REF:0000037	IEA	UniProtKB-KW:KW-0547	F	nucleotide binding	Cysteine-rich receptor-like protein kinase 2	CRK2_ARATH|CRK2|At1g70520|F24J13.9	protein	3702	UniProtKB	-	-
RefPYTFcomp38466_c0_seq1	0-356	XLOC_000825	PYTL	PYTF	OK	66.392	96.9397	0.546077	-1.38029	0.167498	0.946279	no	66.392	38.404	94.3801	OK	96.9397	62.9292	130.95	gi|351727387|ref|NP_001236903.1|	glutathione S-transferase GST 23 [Glycine max]	log(E-value)=-33.71	identity=82.3529%	aln-len=85	UniProtKB	Q9ZRT5	GO:0004364	GO_REF:0000003	IEA	EC:2.5.1.18	F	glutathione transferase activity	Glutathione S-transferase T1	GSTT1_ARATH|GSTT1|GST10|At5g41210|MEE6.28	protein	3702	UniProtKB	-	-
RefPYTFcomp38468_c1_seq3	0-347	XLOC_000826	PYTL	PYTF	OK	21.5479	39.7078	0.881873	-1.13784	0.255189	0.946279	no	21.5479	2.0289	41.067	OK	39.7078	16.7641	62.6516	gi|356510831|ref|XP_003524137.1|	PREDICTED: uncharacterized protein LOC100806138 [Glycine max]	log(E-value)=-17	identity=68.75%	aln-len=64	UniProtKB	B3H5E9	GO:0003676	GO_REF:0000002	IEA	InterPro:IPR013087	F	nucleic acid binding	C2H2-like zinc finger protein	B3H5E9_ARATH|SGR5|At2g01940|AT2G01940	protein	3702	InterPro	-	-
RefPYTFcomp38472_c0_seq1	115-636	XLOC_000828	PYTL	PYTF	OK	1.85836	8.17918	2.13792	-1.04807	0.294606	0.946279	no	1.85836	0	6.98164	OK	8.17918	3.02956	13.3288	gi|225435383|ref|XP_002282609.1|	PREDICTED: uncharacterized protein LOC100243216 [Vitis vinifera]	log(E-value)=-43.1529	identity=55.102%	aln-len=147	UniProtKB	Q8LBW2	GO:0006508	GO_REF:0000038	IEA	UniProtKB-KW:KW-0645	P	proteolysis	Putative uncharacterized protein At5g04250	Q8LBW2_ARATH|OTU9|AT5G04250|At5g04250	protein	3702	UniProtKB	-	-
RefPYTFcomp38477_c0_seq1	0-387	XLOC_000829	PYTL	PYTF	OK	8.02973	14.4766	0.850296	-0.725254	0.468296	0.946279	no	8.02973	0	19.3439	OK	14.4766	2.74916	26.204	gi|356550630|ref|XP_003543688.1|	PREDICTED: topless-related protein 1-like [Glycine max]	log(E-value)=-69.08	identity=93.0233%	aln-len=129	UniProtKB	Q0WV90	GO:0005515	PMID:22065421	IPI	AGI_LocusCode:AT1G04100	F	protein binding	Topless-related protein 1	TPR1_ARATH|TPR1|MOS10|At1g80490|F7H12|T21F11.18	protein	3702	TAIR	-	-
RefPYTFcomp38516_c0_seq1	0-361	XLOC_000830	PYTL	PYTF	OK	69.6261	110.071	0.660738	-1.80255	0.0714582	0.946279	no	69.6261	41.9475	97.3048	OK	110.071	75.2307	144.912	gi|389889215|gb|AFL03407.1|	geraniol dehydrogenase 1 [Ocimum americanum]	log(E-value)=-39.39	identity=67.5%	aln-len=120	UniProtKB	Q02971	GO:0008270	GO_REF:0000002	IEA	InterPro:IPR002085|InterPro:IPR002328|InterPro:IPR013149	F	zinc ion binding	Cinnamyl alcohol dehydrogenase 7	CADH7_ARATH|CAD7|CAD4|CADB1|ELI3-1|LCAD-B|At4g37980|F20D10.100	protein	3702	InterPro	-	-
RefPYTFcomp38520_c0_seq2	0-568	XLOC_000831	PYTL	PYTF	OK	12.2954	23.1825	0.914924	-2.21704	0.0266204	0.844777	no	12.2954	6.6336	17.9571	OK	23.1825	15.3124	31.0526	gi|290543480|ref|NP_001166585.1|	enterophilin-1 [Cavia porcellus]	log(E-value)=-0.15	identity=28%	aln-len=50	UniProtKB	F8W3L6	GO:0000166	GO_REF:0000038	IEA	UniProtKB-KW:KW-0547	F	nucleotide binding	Uncharacterized protein	F8W3L6_DANRE|myh9a	protein	7955	UniProtKB	-	-
RefPYTFcomp38524_c0_seq1	9-313	XLOC_000832	PYTL	PYTF	OK	36.9778	42.3647	0.196203	-0.20513	0.83747	0.977129	no	36.9778	0.4828	73.4729	OK	42.3647	4.85049	79.879	gi|224106772|ref|XP_002314280.1|	predicted protein [Populus trichocarpa]	log(E-value)=-55.04	identity=89.6226%	aln-len=106	UniProtKB	Q56Y17	GO:0005768	PMID:22923678	IDA	-	C	endosome	Putative uncharacterized protein At2g28310	Q56Y17_ARATH|AT2G28310|At2g28310	protein	3702	TAIR	-	-
RefPYTFcomp38525_c0_seq1	9-382	XLOC_000833	PYTL	PYTF	OK	110.602	120.98	0.12938	-0.447719	0.654356	0.95584	no	110.602	78.6014	142.603	OK	120.98	87.4591	154.5	gi|161702923|gb|ABX76302.1|	heat shock protein 90 [Ageratina adenophora]	log(E-value)=-54.3332	identity=100%	aln-len=16	UniProtKB	P51818	GO:0000166	GO_REF:0000037	IEA	UniProtKB-KW:KW-0547	F	nucleotide binding	Heat shock protein 90-3	HS903_ARATH|HSP90-3|HSP81-3|HSP81.2|At5g56010|MDA7.5	protein	3702	UniProtKB	-	-
RefPYTFcomp38535_c0_seq2	0-500	XLOC_000835	PYTL	PYTF	OK	2.56239	6.44608	1.33093	-0.828345	0.407475	0.946279	no	2.56239	0	7.87902	OK	6.44608	1.22414	11.668	gi|147770975|emb|CAN71308.1|	hypothetical protein VITISV_014287 [Vitis vinifera]	log(E-value)=-12.61	identity=53.2468%	aln-len=77	UniProtKB	Q9LHG0	GO:0003700	PMID:11118137	ISS	-	F	sequence-specific DNA binding transcription factor activity	Genomic DNA, chromosome 3, P1 clone: MQC3	Q9LHG0_ARATH|NF-YC11|AT3G12480|At3g12480	protein	3702	TAIR	-	-
RefPYTFcomp38556_c0_seq2	1-338	XLOC_000836	PYTL	PYTF	OK	36.8993	58.5186	0.665304	-1.09086	0.275334	0.946279	no	36.8993	12.1102	61.6883	OK	58.5186	28.4783	88.559	gi|224133604|ref|XP_002327636.1|	predicted protein [Populus trichocarpa]	log(E-value)=-47.39	identity=79.4872%	aln-len=117	UniProtKB	F4JZ26	GO:0002679	PMID:22589469	RCA	-	P	respiratory burst involved in defense response	NEP1-interacting protein-like 1	F4JZ26_ARATH|AT5G66070|At5g66070	protein	3702	TAIR	-	-
RefPYTFcomp38585_c1_seq1	0-184	XLOC_000838	PYTL	PYTF	OK	499.608	337.672	-0.565172	0.715666	0.474198	0.946279	no	499.608	177.985	821.23	OK	337.672	38.6613	636.683	gi|302143000|emb|CBI20295.3|	unnamed protein product [Vitis vinifera]	log(E-value)=-28.49	identity=82.8571%	aln-len=70	UniProtKB	Q9FLD7	GO:0005794	PMID:22430844	IDA	-	C	Golgi apparatus	At5g39990	Q9FLD7_ARATH|AT5G39990|At5g39990	protein	3702	TAIR	-	-
RefPYTFcomp38588_c0_seq1	44-882	XLOC_000839	PYTL	PYTF	OK	5.01062	4.83989	-0.0500151	0.0963027	0.92328	0.990984	no	5.01062	2.48117	7.54006	OK	4.83989	2.35535	7.32443	gi|55419648|gb|AAV51937.1|	AP2/EREBP transcription factor ERF-2 [Gossypium hirsutum]	log(E-value)=-41.6543	identity=65.3846%	aln-len=104	UniProtKB	P42736	GO:0003677	GO_REF:0000002	IEA	InterPro:IPR016177	F	DNA binding	Ethylene-responsive transcription factor RAP2-3	RAP23_ARATH|RAP2-3|EBP|ERF072|At3g16770|MGL6.1|MGL6.24	protein	3702	InterPro	-	-
RefPYTFcomp38598_c2_seq2	4-245	XLOC_000840	PYTL	PYTF	OK	144.935	289.069	0.996011	-1.69053	0.0909269	0.946279	no	144.935	47.5671	242.303	OK	289.069	154.789	423.35	-	-	-	-	-	UniProtKB	Q3U4E1	GO:0003723	PMID:17024188	IDA	-	F	RNA binding	Putative uncharacterized protein	Q3U4E1_MOUSE|Cpeb4	protein	10090	MGI	-	-
RefPYTFcomp38613_c0_seq1	0-743	XLOC_000841	PYTL	PYTF	OK	30.8487	31.1136	0.0123378	-0.0540419	0.956902	0.992887	no	30.8487	23.9312	37.7661	OK	31.1136	24.1644	38.0628	gi|359479838|ref|XP_002270509.2|	PREDICTED: cohesin subunit SA-1-like [Vitis vinifera]	log(E-value)=-15.5799	identity=34.7826%	aln-len=23	UniProtKB	O82265	GO:0000003	PMID:22589469	RCA	-	P	reproduction	Stromalin protein	O82265_ARATH|SCC3|SA|At2g47980|AT2G47980	protein	3702	TAIR	-	-
RefPYTFcomp38642_c1_seq1	0-1299	XLOC_000842	PYTL	PYTF	OK	18.4279	19.4702	0.0793788	-0.412384	0.680058	0.959568	no	18.4279	14.9009	21.9548	OK	19.4702	15.8498	23.0906	gi|317106640|dbj|BAJ53146.1|	JHL05D22.17 [Jatropha curcas]	log(E-value)=-88.2974	identity=84.2105%	aln-len=114	UniProtKB	Q9STJ8	GO:0000166	GO_REF:0000037	IEA	UniProtKB-KW:KW-0547	F	nucleotide binding	Receptor-like serine/threonine-protein kinase At4g25390	Y4539_ARATH|At4g25390|T30C3.60	protein	3702	UniProtKB	-	-
RefPYTFcomp38650_c0_seq1	7-268	XLOC_000843	PYTL	PYTF	OK	206.932	280.995	0.441388	-0.98517	0.324541	0.946279	no	206.932	110.324	303.541	OK	280.995	165.886	396.105	-	-	-	-	-	UniProtKB	Q54UK0	GO:0003824	GO_REF:0000002	IEA	InterPro:IPR001736	F	catalytic activity	Phospholipase D A	PLDA_DICDI|pldA|pld1|DDB_G0281031	protein	44689	InterPro	-	-
RefPYTFcomp38655_c1_seq2	0-382	XLOC_000844	PYTL	PYTF	OK	2.42446	10.7125	2.14356	-0.472689	0.636435	0.95584	no	2.42446	0	17.4238	OK	10.7125	0	22.673	gi|224077214|ref|XP_002305182.1|	predicted protein [Populus trichocarpa]	log(E-value)=-8.63167	identity=58.4906%	aln-len=53	UniProtKB	E7ETY2	GO:0005634	GO_REF:0000052	IDA	-	C	nucleus	Treacle protein	E7ETY2_HUMAN|TCOF1	protein	9606	HPA	-	-
RefPYTFcomp38660_c0_seq1	29-485	XLOC_000845	PYTL	PYTF	OK	3.92171	4.93648	0.331999	-0.217012	0.828199	0.976544	no	3.92171	0	10.4788	OK	4.93648	0	11.3774	gi|356539120|ref|XP_003538048.1|	PREDICTED: E3 SUMO-protein ligase SIZ1-like [Glycine max]	log(E-value)=-45.18	identity=58.6957%	aln-len=138	UniProtKB	Q680Q4	GO:0003676	GO_REF:0000002	IEA	InterPro:IPR003034	F	nucleic acid binding	E3 SUMO-protein ligase SIZ1	SIZ1_ARATH|SIZ1|At5g60410|At5g60420|MUF9.5|MUF9.70	protein	3702	InterPro	-	-
RefPYTFcomp38676_c0_seq2	0-681	XLOC_000846	PYTL	PYTF	OK	7.86966	14.3178	0.863437	-1.98669	0.0469563	0.946279	no	7.86966	4.08728	11.652	OK	14.3178	9.11588	19.5197	gi|47933890|gb|AAT39511.1|	ferulate 5-hydroxylase [Camptotheca acuminata]	log(E-value)=-73.6	identity=76.6082%	aln-len=171	UniProtKB	Q42600	GO:0004497	GO_REF:0000037	IEA	UniProtKB-KW:KW-0503	F	monooxygenase activity	Cytochrome P450 84A1	C84A1_ARATH|CYP84A1|FAH1|At4g36220|F23E13.110	protein	3702	UniProtKB	-	-
RefPYTFcomp38689_c0_seq1	11-269	XLOC_000847	PYTL	PYTF	OK	34.8843	80.1064	1.19934	-0.737008	0.461118	0.946279	no	34.8843	0	107.265	OK	80.1064	9.17166	151.041	gi|27754701|gb|AAO22794.1|	putative oleosin protein [Arabidopsis thaliana]	log(E-value)=0.03	identity=66.6667%	aln-len=21	UniProtKB	Q494N8	GO:0003674	GO_REF:0000015	ND	-	F	molecular_function	Oleosin	Q494N8_ARATH|AT2G25890|At2g25890	protein	3702	TAIR	-	-
RefPYTFcomp38701_c1_seq1	0-365	XLOC_000848	PYTL	PYTF	OK	7.48377	15.1375	1.01629	-0.613551	0.539512	0.946279	no	7.48377	0	23.0117	OK	15.1375	0.245999	30.0291	gi|42741727|gb|AAS45124.1|	WAK-like kinase [Solanum lycopersicum]	log(E-value)=-40.66	identity=78.7037%	aln-len=108	UniProtKB	B9F6B3	GO:0004672	GO_REF:0000002	IEA	InterPro:IPR000719|InterPro:IPR001245	F	protein kinase activity	Putative uncharacterized protein	B9F6B3_ORYSJ|OsJ_09989	protein	39947	InterPro	-	-
RefPYTFcomp38710_c0_seq1	10-719	XLOC_000849	PYTL	PYTF	OK	482.893	517.598	0.100129	-1.63188	0.102704	0.946279	no	482.893	453.439	512.347	OK	517.598	486.912	548.284	gi|125560025|gb|EAZ05473.1|	hypothetical protein OsI_27689 [Oryza sativa Indica Group]	log(E-value)=-4.1762	identity=88.2353%	aln-len=17	UniProtKB	Q41188	GO:0003676	GO_REF:0000002	IEA	InterPro:IPR001878|InterPro:IPR011129	F	nucleic acid binding	Cold shock protein 2	CSP2_ARATH|CSP2|CSDP2|GRP2|At4g38680|F20M13.240	protein	3702	InterPro	-	-
RefPYTFcomp38712_c0_seq1	8-217	XLOC_000850	PYTL	PYTF	OK	177.542	329.807	0.893458	-1.15278	0.249	0.946279	no	177.542	16.7169	338.367	OK	329.807	139.239	520.374	-	-	-	-	-	UniProtKB	O48848	GO:0009737	PMID:18657431	IEP	-	P	response to abscisic acid stimulus	Glycine-rich protein 23	O48848_ARATH|GRP23|At2g32690|AT2G32690	protein	3702	TAIR	-	-
RefPYTFcomp38715_c0_seq1	0-617	XLOC_000851	PYTL	PYTF	OK	892.262	957.588	0.101939	-1.91228	0.0558406	0.946279	no	892.262	845.064	939.459	OK	957.588	908.171	1007.01	-	-	-	-	-	UniProtKB	P41568	GO:0003743	GO_REF:0000002	IEA	InterPro:IPR001950|InterPro:IPR005874	F	translation initiation factor activity	Protein translation factor SUI1 homolog 1	SUI11_ARATH|At4g27130|F20D21.11|T24A18.80	protein	3702	InterPro	K03113	translation initiation factor 1
RefPYTFcomp38720_c1_seq1	0-699	XLOC_000852	PYTL	PYTF	OK	25.4053	25.7256	0.0180787	-0.0674795	0.9462	0.991986	no	25.4053	18.7134	32.0971	OK	25.7256	18.9896	32.4617	gi|225429252|ref|XP_002264428.1|	PREDICTED: glutamyl-tRNA reductase 1, chloroplastic [Vitis vinifera]	log(E-value)=-40.41	identity=69.1057%	aln-len=123	UniProtKB	A2Z928	GO:0006779	GO_REF:0000037	IEA	UniProtKB-KW:KW-0627	P	porphyrin-containing compound biosynthetic process	Glutamyl-tRNA reductase, chloroplastic	HEM1_ORYSI|OsI_033071	protein	39946	UniProtKB	-	-
RefPYTFcomp38739_c1_seq1	0-450	XLOC_000853	PYTL	PYTF	OK	8.82853	8.54958	-0.0463197	0.0568577	0.954659	0.992887	no	8.82853	1.88143	15.7756	OK	8.54958	1.6236	15.4756	gi|225450143|ref|XP_002279582.1|	PREDICTED: uncharacterized protein LOC100263680 isoform 1 [Vitis vinifera]	log(E-value)=-18.52	identity=70.3125%	aln-len=64	UniProtKB	Q8L7R6	GO:0003674	GO_REF:0000015	ND	-	F	molecular_function	Putative uncharacterized protein At3g52110	Q8L7R6_ARATH|At3g52110|AT3G52105|At3g52105	protein	3702	TAIR	-	-
RefPYTFcomp38739_c1_seq2	0-449	XLOC_000854	PYTL	PYTF	OK	21.1904	30.1201	0.507312	-1.14643	0.251618	0.946279	no	21.1904	11.2975	31.0834	OK	30.1201	18.1335	42.1066	gi|225450143|ref|XP_002279582.1|	PREDICTED: uncharacterized protein LOC100263680 isoform 1 [Vitis vinifera]	log(E-value)=-17.48	identity=74.1935%	aln-len=62	UniProtKB	Q8L7R6	GO:0003674	GO_REF:0000015	ND	-	F	molecular_function	Putative uncharacterized protein At3g52110	Q8L7R6_ARATH|At3g52110|AT3G52105|At3g52105	protein	3702	TAIR	-	-
RefPYTFcomp38741_c0_seq1	2-342	XLOC_000855	PYTL	PYTF	OK	48.3076	41.77	-0.209781	0.357248	0.720906	0.964278	no	48.3076	21.81	74.8052	OK	41.77	16.6451	66.895	gi|225423472|ref|XP_002274189.1|	PREDICTED: UPF0420 protein C16orf58 homolog [Vitis vinifera]	log(E-value)=-15.15	identity=70.6897%	aln-len=58	GR_protein	Q10Q12	GO:0009536	GR_REF:7047	RCA	-	C	plastid	Expressed protein	LOC_Os03g11500	protein	39947	GR	-	-
RefPYTFcomp38773_c0_seq1	0-201	XLOC_000856	PYTL	PYTF	OK	1304.59	1616.99	0.309718	-0.999378	0.317612	0.946279	no	1304.59	888.543	1720.63	OK	1616.99	1151.48	2082.5	gi|225444995|ref|XP_002279921.1|	PREDICTED: probable caffeoyl-CoA O-methyltransferase At4g26220-like [Vitis vinifera]	log(E-value)=-12.95	identity=60.3448%	aln-len=58	UniProtKB	Q9C5D7	GO:0005829	PMID:21166475	IDA	-	C	cytosol	Probable caffeoyl-CoA O-methyltransferase At4g26220	CAMT3_ARATH|At4g26220|T25K17.30	protein	3702	TAIR	-	-
RefPYTFcomp38781_c0_seq2	0-787	XLOC_000857	PYTL	PYTF	OK	22.3383	26.9846	0.272616	-1.1048	0.269247	0.946279	no	22.3383	16.6678	28.0089	OK	26.9846	20.7971	33.1721	gi|328796808|gb|AEB40443.1|	DNAJ heat shock N-terminal domain-containing protein [Helianthus annuus]	log(E-value)=-20.3046	identity=85.1852%	aln-len=54	UniProtKB	P53863	GO:0000054	PMID:20368619	IMP	-	P	ribosomal subunit export from nucleus	J protein JJJ1	JJJ1_YEAST|JJJ1|YNL227C|N1254	protein	559292	SGD	-	-
RefPYTFcomp38793_c2_seq1	6-344	XLOC_000858	PYTL	PYTF	OK	229.158	184.204	-0.315039	1.11739	0.26383	0.946279	no	229.158	169.761	288.554	OK	184.204	130.315	238.093	gi|1212923|emb|CAA65185.1|	aquaporin [Helianthus annuus]	log(E-value)=-50.86	identity=89.4737%	aln-len=114	UniProtKB	Q41951	GO:0000326	PMID:17905861	IDA	-	C	protein storage vacuole	Aquaporin TIP2-1	TIP21_ARATH|TIP2-1|At3g16240|MYA6.10	protein	3702	TAIR	-	-
RefPYTFcomp38802_c0_seq2	71-402	XLOC_000859	PYTL	PYTF	OK	12.6936	19.3417	0.607612	-0.343665	0.731098	0.964278	no	12.6936	0	39.0313	OK	19.3417	0	44.5779	gi|147858322|emb|CAN81424.1|	hypothetical protein VITISV_035944 [Vitis vinifera]	log(E-value)=-5.40106	identity=57.1429%	aln-len=28	UniProtKB	Q9FX84	GO:0003677	GO_REF:0000002	IEA	InterPro:IPR009057	F	DNA binding	Myb family transcription factor	Q9FX84_ARATH|F14J22.20|At1g49560|AT1G49560	protein	3702	InterPro	-	-
RefPYTFcomp38807_c4_seq2	11-444	XLOC_000860	PYTL	PYTF	OK	6.87133	6.73113	-0.0297402	0.0264218	0.978921	0.994893	no	6.87133	0	14.3616	OK	6.73113	0	14.2464	gi|224119634|ref|XP_002318122.1|	predicted protein [Populus trichocarpa]	log(E-value)=-36.26	identity=64.6018%	aln-len=113	UniProtKB	Q84W56	GO:0003677	GO_REF:0000002	IEA	InterPro:IPR009057	F	DNA binding	Putative uncharacterized protein At5g63420	Q84W56_ARATH|emb2746|AT5G63420|At5g63420	protein	3702	InterPro	-	-
RefPYTFcomp38810_c0_seq1	14-590	XLOC_000861	PYTL	PYTF	OK	8.2113	7.97519	-0.0420906	0.074576	0.940552	0.991429	no	8.2113	3.70725	12.7153	OK	7.97519	3.52541	12.425	gi|225445722|ref|XP_002270621.1|	PREDICTED: uncharacterized protein LOC100258663 [Vitis vinifera]	log(E-value)=-34.395	identity=50%	aln-len=98	UniProtKB	Q9M0B9	GO:0003700	PMID:12679534	ISS	-	F	sequence-specific DNA binding transcription factor activity	Putative uncharacterized protein AT4g30410	Q9M0B9_ARATH|AT4g30410|bHLH eta|At4g30410|AT4G30410	protein	3702	TAIR	-	-
RefPYTFcomp38820_c0_seq1	0-640	XLOC_000863	PYTL	PYTF	OK	21804.6	22422.1	0.0402897	-1.31232	0.189412	0.946279	no	21804.6	21147.3	22461.8	OK	22422.1	21748.4	23095.8	gi|3986128|dbj|BAA34928.1|	polyprotein [Broad bean wilt virus 2]	log(E-value)=-119.35	identity=99.061%	aln-len=213	UniProtKB	Q9UQ35	GO:0000398	PMID:11991638	IC	GO:0071013	P	mRNA splicing, via spliceosome	Serine/arginine repetitive matrix protein 2	SRRM2_HUMAN|SRRM2|KIAA0324|SRL300|SRM300|HSPC075	protein	9606	UniProtKB	-	-
RefPYTFcomp38840_c1_seq1	10-373	XLOC_000864	PYTL	PYTF	OK	26.1547	44.7434	0.774606	-1.33556	0.181692	0.946279	no	26.1547	9.31759	42.9917	OK	44.7434	23.1899	66.2968	gi|255571099|ref|XP_002526500.1|	ATP binding protein, putative [Ricinus communis]	log(E-value)=-16.54	identity=82.3529%	aln-len=51	GR_protein	Q0IVK2	GO:0009536	GR_REF:7047	RCA	-	C	plastid	Os10g0566700 protein	Os10g0566700|LOC_Os10g41710	protein	39947	GR	-	-
RefPYTFcomp3884_c0_seq1	31-383	XLOC_000865	PYTL	PYTF	OK	19.9063	41.2403	1.05083	-1.38068	0.167377	0.946279	no	19.9063	1.87433	37.9383	OK	41.2403	18.9292	63.5514	gi|121955995|gb|ABM65702.1|	60S acidic ribosomal protein P2 [Juglans regia]	log(E-value)=-4.49	identity=73.6842%	aln-len=38	UniProtKB	P46252	GO:0003735	GO_REF:0000002	IEA	InterPro:IPR001813|InterPro:IPR027534	F	structural constituent of ribosome	60S acidic ribosomal protein P2A	RLA2A_MAIZE|RPP2A|RPP2	protein	4577	InterPro	-	-
RefPYTFcomp38855_c0_seq1	80-687	XLOC_000866	PYTL	PYTF	OK	5.04002	6.3336	0.329596	-0.493348	0.621767	0.95584	no	5.04002	1.49064	8.5894	OK	6.3336	2.5239	10.1433	gi|356572249|ref|XP_003554282.1|	PREDICTED: poly [ADP-ribose] polymerase 1-like [Glycine max]	log(E-value)=-82.96	identity=85.9649%	aln-len=171	UniProtKB	Q9ZP54	GO:0000226	PMID:22589469	RCA	-	P	microtubule cytoskeleton organization	Poly [ADP-ribose] polymerase 1	PARP1_ARATH|PARP1|At2g31320|F16D14.16	protein	3702	TAIR	K10798	poly [ADP-ribose] polymerase [EC:2.4.2.30]
RefPYTFcomp38867_c1_seq1	11-291	XLOC_000867	PYTL	PYTF	OK	45.8668	38.9772	-0.234819	0.191465	0.848161	0.979377	no	45.8668	0	95.8652	OK	38.9772	0	89.8329	-	-	-	-	-	UniProtKB	Q54PB2	GO:0000166	GO_REF:0000002	IEA	InterPro:IPR012677	F	nucleotide binding	Multiple RNA-binding domain-containing protein 1	MRD1_DICDI|mrd1|rbm19|DDB_G0284663	protein	44689	InterPro	-	-
RefPYTFcomp38868_c0_seq1	0-622	XLOC_000868	PYTL	PYTF	OK	19.2316	24.1656	0.329478	-1.00341	0.315664	0.946279	no	19.2316	12.691	25.7722	OK	24.1656	16.8541	31.4772	gi|224058451|ref|XP_002299516.1|	predicted protein [Populus trichocarpa]	log(E-value)=-13.3195	identity=66.6667%	aln-len=12	UniProtKB	Q38897	GO:0003677	GO_REF:0000002	IEA	InterPro:IPR008422|InterPro:IPR009057	F	DNA binding	Homeobox protein BEL1 homolog	BEL1_ARATH|BEL1|BELL1|At5g41410|MYC6.12	protein	3702	InterPro	-	-
RefPYTFcomp38880_c1_seq1	0-274	XLOC_000869	PYTL	PYTF	OK	171.738	360.233	1.06872	-2.5938	0.0094922	0.72493	no	171.738	91.5605	251.916	OK	360.233	241.683	478.784	gi|147845456|emb|CAN83345.1|	hypothetical protein VITISV_042276 [Vitis vinifera]	log(E-value)=-1.82	identity=64.5161%	aln-len=31	UniProtKB	Q9LW07	GO:0004650	GO_REF:0000002	IEA	InterPro:IPR000743	F	polygalacturonase activity	Probable polygalacturonase At3g15720	PGLR3_ARATH|At3g15720|MSJ11.12	protein	3702	InterPro	-	-
RefPYTFcomp38886_c1_seq1	0-417	XLOC_000870	PYTL	PYTF	OK	5.18682	14.1617	1.44907	-1.11692	0.26403	0.946279	no	5.18682	0	13.8592	OK	14.1617	4.77597	23.5474	-	-	-	-	-	UniProtKB	Q8IJQ6	GO:0003743	GO_REF:0000038	IEA	UniProtKB-KW:KW-0396	F	translation initiation factor activity	Initiation factor 2 subunit family, putative	Q8IJQ6_PLAF7|PF10_0136	protein	36329	UniProtKB	-	-
RefPYTFcomp38925_c0_seq1	0-832	XLOC_000872	PYTL	PYTF	OK	1.94875	3.42591	0.81394	-0.963863	0.335115	0.946279	no	1.94875	0.0254438	3.87205	OK	3.42591	1.26895	5.58286	gi|359484785|ref|XP_003633161.1|	PREDICTED: uncharacterized protein LOC100255894 [Vitis vinifera]	log(E-value)=-45.5307	identity=41.1765%	aln-len=34	UniProtKB	F4IPM3	GO:0005516	PMID:11782485	IPI	-	F	calmodulin binding	Calmodulin-binding protein	F4IPM3_ARATH|AT2G24300|At2g24300	protein	3702	TAIR	-	-
RefPYTFcomp38930_c0_seq1	0-398	XLOC_000873	PYTL	PYTF	OK	45.0969	52.9987	0.232928	-0.596262	0.551	0.946279	no	45.0969	27.1694	63.0244	OK	52.9987	33.508	72.4894	gi|255579150|ref|XP_002530422.1|	serine/threonine protein kinase, putative [Ricinus communis]	log(E-value)=-4.25	identity=72.4138%	aln-len=29	UniProtKB	Q39183	GO:0000226	PMID:22589469	RCA	-	P	microtubule cytoskeleton organization	AT5g47750/MCA23_7	Q39183_ARATH|D6PKL2|AT5G47750|At5g47750	protein	3702	TAIR	-	-
RefPYTFcomp38931_c0_seq1	12-283	XLOC_000874	PYTL	PYTF	OK	132.928	206.347	0.634426	-1.26603	0.205504	0.946279	no	132.928	61.6985	204.158	OK	206.347	115.118	297.576	gi|306922318|dbj|BAJ17660.1|	glyceraldehyde 3-phosphate dehydrogenase [Gynura bicolor]	log(E-value)=-2.51	identity=90.4762%	aln-len=21	UniProtKB	Q6H703	GO:0005507	GO_REF:0000035	IEA	EnsemblPlants:AT1G79530.1	F	copper ion binding	cDNA clone:J023036H06, full insert sequence	Q6H703_ORYSJ|P0030G02.26|OJ1116_A06.36|Os02g0171100|OsJ_05558	protein	39947	EnsemblPlants/Gramene	-	-
RefPYTFcomp38931_c2_seq1	2-359	XLOC_000875	PYTL	PYTF	OK	38.5744	40.3192	0.0638225	-0.117799	0.906227	0.988529	no	38.5744	17.9043	59.2446	OK	40.3192	19.0992	61.5391	-	-	-	-	-	UniProtKB	D2D332	GO:0006006	GO_REF:0000002	IEA	InterPro:IPR006424	P	glucose metabolic process	Glyceraldehyde-3-phosphate dehydrogenase C subunit	D2D332_GOSHI	protein	3635	InterPro	-	-
RefPYTFcomp38941_c0_seq1	0-212	XLOC_000877	PYTL	PYTF	OK	197.372	252.063	0.352867	-0.47548	0.634445	0.95584	no	197.372	42.0616	352.682	OK	252.063	85.007	419.119	gi|115441675|ref|NP_001045117.1|	Os01g0902300 [Oryza sativa Japonica Group]	log(E-value)=-23.16	identity=85.2459%	aln-len=61	UniProtKB	Q8LED9	GO:0004091	GO_REF:0000003	IEA	EC:3.1.1.1	F	carboxylesterase activity	Probable carboxylesterase 16	CXE16_ARATH|CXE16|At5g14310|F18O22.100	protein	3702	UniProtKB	-	-
RefPYTFcomp38944_c0_seq1	0-293	XLOC_000879	PYTL	PYTF	OK	51.2795	32.6595	-0.650879	0.581365	0.560995	0.946279	no	51.2795	8.17762	94.3813	OK	32.6595	0	75.2721	gi|395859530|ref|XP_003802091.1|	PREDICTED: ribosomal protein S6 kinase delta-1 isoform 1 [Otolemur garnettii]	log(E-value)=0.97	identity=40%	aln-len=40	UniProtKB	Q96S38	GO:0000166	GO_REF:0000037	IEA	UniProtKB-KW:KW-0547	F	nucleotide binding	Ribosomal protein S6 kinase delta-1	KS6C1_HUMAN|RPS6KC1|RPK118	protein	9606	UniProtKB	-	-
RefPYTFcomp38949_c0_seq1	54-441	XLOC_000880	PYTL	PYTF	OK	13.7653	20.2672	0.558116	-0.73674	0.46128	0.946279	no	13.7653	2.19517	25.3353	OK	20.2672	7.50695	33.0275	gi|217075292|gb|ACJ86006.1|	unknown [Medicago truncatula]	log(E-value)=-20.37	identity=50.5155%	aln-len=97	UniProtKB	Q9SR36	GO:0004364	GO_REF:0000003	IEA	EC:2.5.1.18	F	glutathione transferase activity	Glutathione S-transferase U8	GSTU8_ARATH|GSTU8|At3g09270|F3L24.14	protein	3702	UniProtKB	-	-
RefPYTFcomp38955_c0_seq1	33-624	XLOC_000881	PYTL	PYTF	OK	6.02214	10.685	0.827234	-1.43575	0.151073	0.946279	no	6.02214	2.14539	9.89889	OK	10.685	5.63278	15.7372	gi|13277222|emb|CAC34410.1|	ZF-HD homeobox protein [Flaveria bidentis]	log(E-value)=-22.67	identity=68.8312%	aln-len=77	UniProtKB	Q9FIW9	GO:0003677	GO_REF:0000002	IEA	InterPro:IPR009057	F	DNA binding	Homeobox protein 23	Q9FIW9_ARATH|HB23|AT5G39760|At5g39760	protein	3702	InterPro	-	-
RefPYTFcomp38960_c2_seq1	0-502	XLOC_000882	PYTL	PYTF	OK	16.7474	25.533	0.608428	-1.4358	0.151058	0.946279	no	16.7474	9.1379	24.3568	OK	25.533	16.0257	35.0403	gi|358248876|ref|NP_001240211.1|	uncharacterized protein LOC100777068 [Glycine max]	log(E-value)=-36.38	identity=67.6471%	aln-len=102	UniProtKB	Q94AB7	GO:0005739	PMID:14671022	IDA	-	C	mitochondrion	AT5g41350/MYC6_6	Q94AB7_ARATH|AT5G41350|At5g41350	protein	3702	TAIR	-	-
RefPYTFcomp38972_c0_seq1	23-216	XLOC_000883	PYTL	PYTF	OK	278.17	355.177	0.352574	-0.446213	0.655443	0.95584	no	278.17	44.3602	511.979	OK	355.177	105.703	604.652	gi|118489744|gb|ABK96673.1|	unknown [Populus trichocarpa x Populus deltoides]	log(E-value)=-4.61	identity=100%	aln-len=21	UniProtKB	Q9SAG8	GO:0005634	PMID:20205940	IDA	-	C	nucleus	Chaperone protein dnaJ 8, chloroplastic	DNAJ8_ARATH|ATJ8|C8|J8|At1g80920|F23A5.28	protein	3702	TAIR	-	-
RefPYTFcomp38977_c2_seq1	0-674	XLOC_000884	PYTL	PYTF	OK	3.04037	4.86119	0.677063	-0.850841	0.394858	0.946279	no	3.04037	0.286273	5.79446	OK	4.86119	1.80058	7.9218	gi|224133318|ref|XP_002321537.1|	predicted protein [Populus trichocarpa]	log(E-value)=-79.76	identity=90.5063%	aln-len=158	GR_protein	Q2QLK4	GO:0005739	GR_REF:7047	RCA	-	C	mitochondrion	Pentatricopeptide, putative, expressed	Os12g0639000|Os12g0638900|LOC_Os12g44170	protein	39947	GR	-	-
RefPYTFcomp38980_c0_seq1	0-335	XLOC_000885	PYTL	PYTF	OK	57.1733	45.3484	-0.334289	0.580686	0.561452	0.946279	no	57.1733	27.1863	87.1602	OK	45.3484	18.071	72.6257	gi|294655044|ref|XP_002770075.1|	DEHA2B03674p [Debaryomyces hansenii CBS767]	log(E-value)=0.61	identity=50%	aln-len=38	-	-	-	-	-	-	-	-	-	-	-	-	-	-	-
RefPYTFcomp38984_c0_seq1	8-641	XLOC_000886	PYTL	PYTF	OK	21.7038	19.479	-0.156029	0.47288	0.636299	0.95584	no	21.7038	14.8853	28.5224	OK	19.479	13.0031	25.955	gi|225425294|ref|XP_002268079.1|	PREDICTED: E3 ubiquitin-protein ligase At3g02290 isoform 1 [Vitis vinifera]	log(E-value)=-39.69	identity=54.717%	aln-len=159	UniProtKB	Q94AB7	GO:0005739	PMID:14671022	IDA	-	C	mitochondrion	AT5g41350/MYC6_6	Q94AB7_ARATH|AT5G41350|At5g41350	protein	3702	TAIR	-	-
RefPYTFcomp38991_c1_seq1	0-218	XLOC_000887	PYTL	PYTF	OK	121.539	224.185	0.883272	-0.959813	0.337149	0.946279	no	121.539	0	254.026	OK	224.185	75.6053	372.765	gi|357445101|ref|XP_003592828.1|	Transmembrane protein 120 [Medicago truncatula]	log(E-value)=-31.16	identity=87.1429%	aln-len=70	UniProtKB	B9FZ40	GO:0016021	GO_REF:0000002	IEA	InterPro:IPR012926	C	integral to membrane	Putative uncharacterized protein	B9FZ40_ORYSJ|OsJ_26063	protein	39947	InterPro	-	-
RefPYTFcomp38997_c0_seq1	1-374	XLOC_000888	PYTL	PYTF	OK	5.39524	10.2236	0.922147	-0.419131	0.67512	0.958982	no	5.39524	0	20.2693	OK	10.2236	0	23.5629	gi|356504430|ref|XP_003520999.1|	PREDICTED: fimbrin-like protein 2-like [Glycine max]	log(E-value)=-1.48	identity=82.6087%	aln-len=23	UniProtKB	O50064	GO:0003779	GO_REF:0000002	IEA	InterPro:IPR001589	F	actin binding	Fimbrin 2	O50064_ARATH|AT5G48460|At5g48460	protein	3702	InterPro	-	-
RefPYTFcomp39000_c0_seq3	2-305	XLOC_000889	PYTL	PYTF	OK	59.9426	42.9242	-0.481792	0.600902	0.547905	0.946279	no	59.9426	19.6729	100.212	OK	42.9242	4.91454	80.9338	gi|326391335|ref|ZP_08212874.1|	peptidase C39 bacteriocin processing [Thermoanaerobacter ethanolicus JW 200]	log(E-value)=0.96	identity=31.746%	aln-len=63	UniProtKB	P35412	GO:0004871	GO_REF:0000037	IEA	UniProtKB-KW:KW-0807	F	signal transducer activity	G-protein coupled receptor 12	GPR12_MOUSE|Gpr12|Gpcr12	protein	10090	UniProtKB	-	-
RefPYTFcomp39001_c0_seq1	0-239	XLOC_000890	PYTL	PYTF	OK	102.909	203.02	0.980255	-1.27731	0.201491	0.946279	no	102.909	9.68963	196.128	OK	203.02	89.7445	316.296	gi|255547614|ref|XP_002514864.1|	receptor serine-threonine protein kinase, putative [Ricinus communis]	log(E-value)=-0.54	identity=66.6667%	aln-len=24	UniProtKB	Q9FE20	GO:0000166	GO_REF:0000037	IEA	UniProtKB-KW:KW-0547	F	nucleotide binding	Serine/threonine-protein kinase PBS1	PBS1_ARATH|PBS1|At5g13160|T19L5.120	protein	3702	UniProtKB	-	-
RefPYTFcomp39045_c0_seq1	0-312	XLOC_000891	PYTL	PYTF	OK	16.6467	12.7076	-0.389549	0.148892	0.881639	0.981474	no	16.6467	0	51.1865	OK	12.7076	0	50.5112	gi|147863603|emb|CAN81921.1|	hypothetical protein VITISV_010334 [Vitis vinifera]	log(E-value)=-19.57	identity=55.6818%	aln-len=88	UniProtKB	B8ARA9	GO:0003824	GO_REF:0000002	IEA	InterPro:IPR011257	F	catalytic activity	Putative uncharacterized protein	B8ARA9_ORYSI|OsI_16519	protein	39946	InterPro	-	-
RefPYTFcomp39050_c0_seq1	14-318	XLOC_000892	PYTL	PYTF	OK	11.0933	32.9503	1.5706	-0.535888	0.592036	0.951224	no	11.0933	0	54.4304	OK	32.9503	0	69.7394	gi|388494704|gb|AFK35418.1|	unknown [Medicago truncatula]	log(E-value)=-12.3873	identity=72%	aln-len=25	UniProtKB	Q9FG99	GO:0008150	GO_REF:0000015	ND	-	P	biological_process	Transducin/WD40 domain-containing protein	Q9FG99_ARATH|AT5G50120|At5g50120	protein	3702	TAIR	-	-
RefPYTFcomp39077_c1_seq1	0-252	XLOC_000893	PYTL	PYTF	OK	61.0634	126.617	1.05209	-1.04706	0.295072	0.946279	no	61.0634	0	135.878	OK	126.617	42.7011	210.534	gi|118488723|gb|ABK96172.1|	unknown [Populus trichocarpa]	log(E-value)=-4.61	identity=42.6667%	aln-len=75	UniProtKB	Q40625	GO:0003677	GO_REF:0000002	IEA	InterPro:IPR012900	F	DNA binding	DNA-binding factor of bZIP class	Q40625_ORYSA|osZIP-1a	protein	4530	InterPro	-	-
RefPYTFcomp39079_c0_seq1	0-743	XLOC_000894	PYTL	PYTF	OK	4.67404	3.81582	-0.292677	0.461026	0.64478	0.95584	no	4.67404	1.9676	7.38049	OK	3.81582	1.28687	6.34477	gi|255557419|ref|XP_002519740.1|	conserved hypothetical protein [Ricinus communis]	log(E-value)=-77.18	identity=74.0541%	aln-len=185	UniProtKB	Q8RWB7	GO:0005768	PMID:22923678	IDA	-	C	endosome	Putative uncharacterized protein At1g29790	Q8RWB7_ARATH|AT1G29790|At1g29790	protein	3702	TAIR	-	-
RefPYTFcomp39098_c0_seq1	23-379	XLOC_000896	PYTL	PYTF	OK	10.2142	12.9253	0.339626	-0.221998	0.824316	0.976398	no	10.2142	0	27.2922	OK	12.9253	0	29.7896	gi|359479884|ref|XP_003632370.1|	PREDICTED: cyclin-dependent kinase inhibitor 3-like [Vitis vinifera]	log(E-value)=-7.76417	identity=53.125%	aln-len=32	UniProtKB	Q9LRY0	GO:0000278	PMID:22589469	RCA	-	P	mitotic cell cycle	Cyclin-dependent kinase inhibitor 5	KRP5_ARATH|KRP5|ICK3|At3g24810|K7P8.10	protein	3702	TAIR	-	-
RefPYTFcomp39163_c0_seq1	6-413	XLOC_000897	PYTL	PYTF	OK	14.1335	22.5689	0.675221	-1.0647	0.287011	0.946279	no	14.1335	4.18013	24.0868	OK	22.5689	10.6909	34.4469	gi|34452329|gb|AAQ72577.1|	resistance protein RGC2 [Lactuca sativa]	log(E-value)=-11.8019	identity=47.8261%	aln-len=23	UniProtKB	F4J339	GO:0000139	PMID:16889647	IDA	-	C	Golgi membrane	TIR-NBS-LRR class disease resistance protein	F4J339_ARATH|RPP1|AT3G44480|At3g44480	protein	3702	TAIR	-	-
RefPYTFcomp39168_c0_seq1	12-358	XLOC_000898	PYTL	PYTF	OK	23.8896	22.7025	-0.0735277	0.0834881	0.933463	0.990984	no	23.8896	3.80971	43.9694	OK	22.7025	2.59929	42.8058	gi|359484305|ref|XP_002279464.2|	PREDICTED: DNA repair protein recA homolog 3, mitochondrial-like [Vitis vinifera]	log(E-value)=-61.08	identity=81.9355%	aln-len=155	UniProtKB	Q5N6Y9	GO:0000166	GO_REF:0000002	IEA	InterPro:IPR003593	F	nucleotide binding	Uncharacterized protein	Q5N6Y9_ORYSJ|P0551C06.5|P0035F12.24|Os01g0901200|OsJ_04434	protein	39947	InterPro	K03553	recombination protein RecA
RefPYTFcomp39168_c0_seq2	0-243	XLOC_000899	PYTL	PYTF	OK	131.613	167.989	0.352063	-0.526978	0.598209	0.95274	no	131.613	38.9261	224.301	OK	167.989	66.9427	269.036	gi|359484305|ref|XP_002279464.2|	PREDICTED: DNA repair protein recA homolog 3, mitochondrial-like [Vitis vinifera]	log(E-value)=-6.1329	identity=57.1429%	aln-len=49	UniProtKB	Q5N6Y9	GO:0000166	GO_REF:0000002	IEA	InterPro:IPR003593	F	nucleotide binding	Uncharacterized protein	Q5N6Y9_ORYSJ|P0551C06.5|P0035F12.24|Os01g0901200|OsJ_04434	protein	39947	InterPro	-	-
RefPYTFcomp39174_c0_seq1	25-194	XLOC_000900	PYTL	PYTF	OK	283.09	602.392	1.08944	-0.812897	0.416277	0.946279	no	283.09	0	756.415	OK	602.392	114.397	1090.39	gi|82941435|dbj|BAE48786.1|	10-hydroxygeraniol oxidoreductase [Codonopsis lanceolata]	log(E-value)=-22.91	identity=76.3158%	aln-len=76	UniProtKB	Q02971	GO:0008270	GO_REF:0000002	IEA	InterPro:IPR002085|InterPro:IPR002328|InterPro:IPR013149	F	zinc ion binding	Cinnamyl alcohol dehydrogenase 7	CADH7_ARATH|CAD7|CAD4|CADB1|ELI3-1|LCAD-B|At4g37980|F20D10.100	protein	3702	InterPro	-	-
RefPYTFcomp39181_c1_seq1	0-622	XLOC_000901	PYTL	PYTF	OK	13.7827	23.7629	0.785856	-2.15818	0.0309142	0.898097	no	13.7827	8.24111	19.3242	OK	23.7629	16.5101	31.0157	gi|224129420|ref|XP_002328712.1|	predicted protein [Populus trichocarpa]	log(E-value)=-45.64	identity=66.2162%	aln-len=148	GR_protein	A2WXJ8	GO:0009536	GR_REF:7047	RCA	-	C	plastid	Hypothetical protein	LOC_Os01g65630|Os01g0878000	protein	39946	GR	-	-
RefPYTFcomp39191_c0_seq1	19-519	XLOC_000902	PYTL	PYTF	OK	19.9866	27.7181	0.471795	-1.18118	0.237531	0.946279	no	19.9866	11.5611	28.4121	OK	27.7181	17.7667	37.6696	gi|297849940|ref|XP_002892851.1|	oxidoreductase NAD-binding domain-containing protein [Arabidopsis lyrata subsp. lyrata]	log(E-value)=-80.88	identity=79.7872%	aln-len=188	UniProtKB	Q9XI55	GO:0005507	PMID:20018591	IDA	-	F	copper ion binding	Putative uncharacterized protein At1g15140; F9L1.8	Q9XI55_ARATH|F9L1.8|At1g15140/F9L1.8|At1g15140|AT1G15140	protein	3702	TAIR	-	-
RefPYTFcomp39199_c2_seq3	3-239	XLOC_000903	PYTL	PYTF	OK	29.4794	87.8124	1.57472	-0.537294	0.591065	0.950974	no	29.4794	0	144.643	OK	87.8124	0	185.855	gi|225459280|ref|XP_002285784.1|	PREDICTED: probable pectin methyltransferase QUA2 [Vitis vinifera]	log(E-value)=-12.02	identity=81.8182%	aln-len=44	UniProtKB	Q9C9Q8	GO:0000139	GO_REF:0000039	IEA	UniProtKB-SubCell:SL-0134	C	Golgi membrane	Probable pectin methyltransferase QUA2	PMTT_ARATH|QUA2|OSU1|TSD2|At1g78240|F3F9.21|T11I11.18	protein	3702	UniProtKB	-	-
RefPYTFcomp39208_c1_seq1	0-309	XLOC_000905	PYTL	PYTF	OK	3.46367	17.6311	2.34775	-0.247367	0.804624	0.97425	no	3.46367	0	48.4707	OK	17.6311	0	54.057	-	-	-	-	-	UniProtKB	Q41131	GO:0006629	GO_REF:0000002	IEA	InterPro:IPR005804	P	lipid metabolic process	Oleate 12-hydroxylase	Q41131_RICCO	protein	3988	InterPro	-	-
RefPYTFcomp39211_c1_seq3	0-652	XLOC_000906	PYTL	PYTF	OK	3.8154	4.79359	0.329271	-0.443686	0.65727	0.95584	no	3.8154	0.813094	6.81772	OK	4.79359	1.61662	7.97057	gi|224107723|ref|XP_002314577.1|	predicted protein [Populus trichocarpa]	log(E-value)=-85.1921	identity=90.8333%	aln-len=120	UniProtKB	Q8LN57	GO:0005543	GO_REF:0000002	IEA	InterPro:IPR001849	F	phospholipid binding	Putative oxysterol binding protein	Q8LN57_ORYSJ|Os03g49770	protein	39947	InterPro	-	-
RefPYTFcomp39215_c0_seq1	1-185	XLOC_000907	PYTL	PYTF	OK	293.887	562.787	0.937329	-1.12426	0.260904	0.946279	no	293.887	3.83713	583.937	OK	562.787	224.267	901.308	gi|349379|gb|AAA63765.1|	HAHB-1 [Helianthus annuus]	log(E-value)=-26.853	identity=95.122%	aln-len=41	UniProtKB	Q8LFD3	GO:0000976	GO_REF:0000002	IEA	InterPro:IPR000047	F	transcription regulatory region sequence-specific DNA binding	Homeobox-leucine zipper protein ATHB-23	ATB23_ARATH|ATHB-23|At1g26960|T2P11.15	protein	3702	InterPro	-	-
RefPYTFcomp39229_c0_seq2	15-297	XLOC_000908	PYTL	PYTF	OK	69.4135	82.1518	0.243077	-0.338676	0.734854	0.964278	no	69.4135	17.9001	120.927	OK	82.1518	27.7053	136.598	gi|356520893|ref|XP_003529094.1|	PREDICTED: uncharacterized protein LOC100527011 [Glycine max]	log(E-value)=-10.51	identity=67.3077%	aln-len=52	GR_protein	A2Z1T3	GO:0009536	GR_REF:7047	RCA	-	C	plastid	Hypothetical protein	-	protein	39946	GR	-	-
RefPYTFcomp39237_c0_seq1	0-1515	XLOC_000909	PYTL	PYTF	OK	159.498	163.617	0.0367894	-0.588152	0.55643	0.946279	no	159.498	149.667	169.329	OK	163.617	153.638	173.597	gi|82941449|dbj|BAE48790.1|	fructose-bisphosphate aldolase [Codonopsis lanceolata]	log(E-value)=-184.23	identity=91.3408%	aln-len=358	UniProtKB	Q9SJQ9	GO:0003824	GO_REF:0000002	IEA	InterPro:IPR013785	F	catalytic activity	Fructose-bisphosphate aldolase	Q9SJQ9_ARATH|At2g36460|AT2G36460	protein	3702	InterPro	K01623	fructose-bisphosphate aldolase, class I [EC:4.1.2.13]
RefPYTFcomp39237_c0_seq2	0-1541	XLOC_000910	PYTL	PYTF	OK	299.416	307.029	0.0362217	-0.73787	0.460593	0.946279	no	299.416	284.951	313.881	OK	307.029	292.313	321.744	gi|82941449|dbj|BAE48790.1|	fructose-bisphosphate aldolase [Codonopsis lanceolata]	log(E-value)=-184.91	identity=91.8994%	aln-len=358	UniProtKB	Q9SJQ9	GO:0003824	GO_REF:0000002	IEA	InterPro:IPR013785	F	catalytic activity	Fructose-bisphosphate aldolase	Q9SJQ9_ARATH|At2g36460|AT2G36460	protein	3702	InterPro	K01623	fructose-bisphosphate aldolase, class I [EC:4.1.2.13]
RefPYTFcomp39248_c0_seq1	0-500	XLOC_000911	PYTL	PYTF	OK	3.58734	9.02451	1.33093	-1.19553	0.231879	0.946279	no	3.58734	0	8.64203	OK	9.02451	3.34267	14.7063	gi|225425076|ref|XP_002271486.1|	PREDICTED: ankyrin repeat-containing protein At3g12360-like [Vitis vinifera]	log(E-value)=-57.9	identity=66.0819%	aln-len=171	GR_protein	B8BEB2	GO:0016020	GR_REF:8210	RCA	-	C	membrane	Putative uncharacterized protein	-	protein	39946	GR	-	-
RefPYTFcomp39259_c0_seq1	0-291	XLOC_000912	PYTL	PYTF	OK	26.3338	95.0515	1.8518	-1.45642	0.145278	0.946279	no	26.3338	0	70.3638	OK	95.0515	42.0173	148.086	-	-	-	-	-	UniProtKB	O13760	GO:0003674	GO_REF:0000015	ND	-	F	molecular_function	Uncharacterized membrane protein C17A2.10c	YF2A_SCHPO|SPAC17A2.10c	protein	284812	PomBase	-	-
RefPYTFcomp39260_c0_seq1	0-233	XLOC_000913	PYTL	PYTF	OK	196.293	395.7	1.0114	-1.90624	0.0566195	0.946279	no	196.293	78.9582	313.628	OK	395.7	226.104	565.296	gi|18398032|ref|NP_566315.1|	ABC1 kinase [Arabidopsis thaliana]	log(E-value)=-28.95	identity=83.1169%	aln-len=77	-	-	-	-	-	-	-	-	-	-	-	-	-	-	-
RefPYTFcomp39266_c1_seq1	8-339	XLOC_000914	PYTL	PYTF	OK	5.07745	22.5654	2.15193	-0.474535	0.635118	0.95584	no	5.07745	0	36.4899	OK	22.5654	0	47.7596	gi|356560422|ref|XP_003548491.1|	PREDICTED: uncharacterized protein LOC100794524 [Glycine max]	log(E-value)=-38.7	identity=66.9811%	aln-len=106	GR_protein	B9FN43	GO:0005739	GR_REF:7047	RCA	-	C	mitochondrion	Putative uncharacterized protein	-	protein	39947	GR	-	-
RefPYTFcomp39274_c0_seq4	2-415	XLOC_000915	PYTL	PYTF	OK	6.25802	11.2675	0.848394	-0.723631	0.469292	0.946279	no	6.25802	0	15.0758	OK	11.2675	2.13975	20.3953	gi|255564403|ref|XP_002523198.1|	conserved hypothetical protein [Ricinus communis]	log(E-value)=-42.06	identity=74.3802%	aln-len=121	UniProtKB	Q5QMU6	GO:0005507	GO_REF:0000035	IEA	EnsemblPlants:AT4G05400.2	F	copper ion binding	cDNA clone:001-016-F02, full insert sequence	Q5QMU6_ORYSJ|OSJNBa0054L14.6|P0520B06.32|Os01g0511200|OsJ_01973	protein	39947	EnsemblPlants/Gramene	-	-
RefPYTFcomp39288_c0_seq2	0-434	XLOC_000916	PYTL	PYTF	OK	25.0121	36.2744	0.536321	-1.25245	0.210405	0.946279	no	25.0121	13.6474	36.3769	OK	36.2744	22.4163	50.1325	gi|15220181|ref|NP_172535.1|	putative S-ribonuclease binding protein SBP1 [Arabidopsis thaliana]	log(E-value)=-11.56	identity=46.25%	aln-len=80	UniProtKB	Q9FEA0	GO:0007165	PMID:22589469	RCA	-	P	signal transduction	S-ribonuclease binding like protein	Q9FEA0_ARATH|F2G19.22|SBP1|At1g45976|AT1G45976	protein	3702	TAIR	-	-
RefPYTFcomp39293_c0_seq1	1-665	XLOC_000917	PYTL	PYTF	OK	49.1171	54.5729	0.151957	-0.7897	0.429703	0.946279	no	49.1171	39.6014	58.6329	OK	54.5729	44.5658	64.58	gi|260408334|gb|ACX37460.1|	calcium dependent protein kinase 32 [Gossypium hirsutum]	log(E-value)=-44.29	identity=78.7611%	aln-len=113	UniProtKB	Q42438	GO:0000166	GO_REF:0000037	IEA	UniProtKB-KW:KW-0547	F	nucleotide binding	Calcium-dependent protein kinase 8	CDPK8_ARATH|CPK8|CDPK19|At5g19450|F7K24.200	protein	3702	UniProtKB	-	-
RefPYTFcomp39293_c1_seq1	0-215	XLOC_000918	PYTL	PYTF	OK	343.371	511.587	0.575213	-1.16246	0.245049	0.946279	no	343.371	163.275	523.466	OK	511.587	285.408	737.766	gi|255577483|ref|XP_002529620.1|	calcium-dependent protein kinase, putative [Ricinus communis]	log(E-value)=-28.84	identity=92.8571%	aln-len=70	UniProtKB	Q42438	GO:0000166	GO_REF:0000037	IEA	UniProtKB-KW:KW-0547	F	nucleotide binding	Calcium-dependent protein kinase 8	CDPK8_ARATH|CPK8|CDPK19|At5g19450|F7K24.200	protein	3702	UniProtKB	-	-
RefPYTFcomp39310_c0_seq1	26-298	XLOC_000919	PYTL	PYTF	OK	51.2844	94.4545	0.881099	-0.957452	0.338339	0.946279	no	51.2844	0	107.189	OK	94.4545	31.8543	157.055	gi|224118204|ref|XP_002317757.1|	predicted protein [Populus trichocarpa]	log(E-value)=-17.12	identity=82.9787%	aln-len=47	GR_protein	Q5TKQ6	GO:0005739	GR_REF:7047	RCA	-	C	mitochondrion	Hypothetical protein OJ1362_G11.2	LOC_Os05g46280|Os05g0540200	protein	39947	GR	-	-
RefPYTFcomp39310_c0_seq2	5-403	XLOC_000920	PYTL	PYTF	OK	7.17451	7.75591	0.112415	-0.0811519	0.935321	0.990984	no	7.17451	0	17.2836	OK	7.75591	0	17.8755	gi|224118204|ref|XP_002317757.1|	predicted protein [Populus trichocarpa]	log(E-value)=-39.15	identity=79.3103%	aln-len=87	GR_protein	Q5TKQ6	GO:0005739	GR_REF:7047	RCA	-	C	mitochondrion	Hypothetical protein OJ1362_G11.2	LOC_Os05g46280|Os05g0540200	protein	39947	GR	-	-
RefPYTFcomp39313_c0_seq1	16-348	XLOC_000921	PYTL	PYTF	OK	19.993	19.0375	-0.0706531	0.0547238	0.956359	0.992887	no	19.993	0	44.4882	OK	19.0375	0	43.8767	-	-	-	-	-	UniProtKB	Q69WS3	GO:0005634	PMID:16896230	IC	-	C	nucleus	Putative bHLH protein	Q69WS3_ORYSJ|OJ1118_E12.15	protein	39947	GR	-	-
RefPYTFcomp39314_c1_seq2	24-244	XLOC_000922	PYTL	PYTF	OK	104.043	49.8218	-1.06232	0.457741	0.647139	0.95584	no	104.043	0	231.514	OK	49.8218	0	198.036	gi|147775084|emb|CAN77202.1|	hypothetical protein VITISV_001593 [Vitis vinifera]	log(E-value)=-1.01	identity=56.25%	aln-len=32	GR_protein	B9FIQ3	GO:0005739	GR_REF:7047	RCA	-	C	mitochondrion	Putative uncharacterized protein	-	protein	39947	GR	-	-
RefPYTFcomp39317_c0_seq2	1-650	XLOC_000923	PYTL	PYTF	OK	28.415	26.0316	-0.126389	0.45415	0.649721	0.95584	no	28.415	20.8477	35.9822	OK	26.0316	18.765	33.2981	gi|255554394|ref|XP_002518236.1|	conserved hypothetical protein [Ricinus communis]	log(E-value)=-14.05	identity=67.3469%	aln-len=49	UniProtKB	Q6Z912	GO:0008375	GO_REF:0000002	IEA	InterPro:IPR003406	F	acetylglucosaminyltransferase activity	Putative uncharacterized protein P0494D11.22	Q6Z912_ORYSJ|P0494D11.22|Os08g0225400|OsJ_26468	protein	39947	InterPro	-	-
RefPYTFcomp39323_c0_seq2	0-1168	XLOC_000924	PYTL	PYTF	OK	23.8319	27.2084	0.191157	-1.07677	0.281583	0.946279	no	23.8319	19.544	28.1199	OK	27.2084	22.6397	31.7771	gi|350537845|ref|NP_001234569.1|	sulfate transporter 2 [Solanum lycopersicum]	log(E-value)=-124.141	identity=72.6316%	aln-len=95	UniProtKB	Q9MAX3	GO:0000041	PMID:22589469	RCA	-	P	transition metal ion transport	Sulfate transporter 1.2	SUT12_ARATH|SULTR1;2|At1g78000|F28K19.22	protein	3702	TAIR	K14704	solute carrier family 26 (sulfate anion transporter), member 6
RefPYTFcomp39331_c0_seq1	22-380	XLOC_000925	PYTL	PYTF	OK	11.5679	29.2699	1.33929	-1.20304	0.228961	0.946279	no	11.5679	0	27.8675	OK	29.2699	10.8415	47.6983	gi|224098772|ref|XP_002311262.1|	predicted protein [Populus trichocarpa]	log(E-value)=-20.792	identity=60%	aln-len=55	UniProtKB	Q5JLV7	GO:0016787	GO_REF:0000002	IEA	InterPro:IPR004843	F	hydrolase activity	Calcineurin-related phosphoesterase-like	Q5JLV7_ORYSJ|B1078G07.41|Os01g0894000|OsJ_04384	protein	39947	InterPro	-	-
RefPYTFcomp39345_c1_seq1	12-426	XLOC_000926	PYTL	PYTF	OK	1.77287	7.82018	2.14112	-0.47215	0.636819	0.95584	no	1.77287	0	12.741	OK	7.82018	0	16.5514	gi|357450461|ref|XP_003595507.1|	ATP-dependent DNA helicase PIF1 [Medicago truncatula]	log(E-value)=-30.9887	identity=50%	aln-len=32	UniProtKB	Q5NAA4	GO:0004386	GO_REF:0000002	IEA	InterPro:IPR003840	F	helicase activity	Helicase-like protein	Q5NAA4_ORYSJ|B1008C01.18	protein	39947	InterPro	-	-
RefPYTFcomp39347_c1_seq1	0-213	XLOC_000927	PYTL	PYTF	OK	2530.39	2208.87	-0.196054	0.304526	0.760728	0.966585	no	2530.39	1017.84	4042.95	OK	2208.87	744.931	3672.81	gi|224068827|ref|XP_002302835.1|	predicted protein [Populus trichocarpa]	log(E-value)=-10.0426	identity=81.25%	aln-len=16	UniProtKB	A8MR59	GO:0009507	PMID:15028209	IDA	-	C	chloroplast	Uncharacterized protein	A8MR59_ARATH|At2g04039|AT2G04039	protein	3702	TAIR	-	-
RefPYTFcomp39357_c0_seq3	0-204	XLOC_000928	PYTL	PYTF	OK	179.494	275.079	0.615908	-0.704847	0.480906	0.946279	no	179.494	2.34356	356.645	OK	275.079	81.865	468.292	-	-	-	-	-	UniProtKB	O22582	GO:0000786	GO_REF:0000002	IEA	InterPro:IPR000558	C	nucleosome	Histone H2B	H2B_GOSHI|HIS2B	protein	3635	InterPro	-	-
RefPYTFcomp39367_c0_seq2	4-602	XLOC_000929	PYTL	PYTF	OK	59.1702	52.6179	-0.169317	0.823668	0.410128	0.946279	no	59.1702	47.6353	70.7051	OK	52.6179	41.6806	63.5551	-	-	-	-	-	UniProtKB	P38290	GO:0003674	GO_REF:0000015	ND	-	F	molecular_function	Ubiquitin-conjugating enzyme suppressor 1	UBS1_YEAST|UBS1|YBR165W|YBR1217	protein	559292	SGD	-	-
RefPYTFcomp39368_c1_seq1	58-394	XLOC_000930	PYTL	PYTF	OK	7.03199	17.8458	1.34358	-0.452229	0.651104	0.95584	no	7.03199	0	34.503	OK	17.8458	0	41.1302	gi|224113223|ref|XP_002316427.1|	predicted protein [Populus trichocarpa]	log(E-value)=-16.44	identity=84.3137%	aln-len=51	UniProtKB	Q93VT6	GO:0008150	GO_REF:0000015	ND	-	P	biological_process	Putative uncharacterized protein At5g08540	Q93VT6_ARATH|AT5G08540|At5g08540	protein	3702	TAIR	-	-
RefPYTFcomp39369_c0_seq1	0-467	XLOC_000931	PYTL	PYTF	OK	14.6765	13.0829	-0.165819	0.300187	0.764034	0.967071	no	14.6765	6.97877	22.3742	OK	13.0829	5.78327	20.3826	gi|255571913|ref|XP_002526899.1|	fad NAD binding oxidoreductases, putative [Ricinus communis]	log(E-value)=-41.5123	identity=72.5%	aln-len=80	UniProtKB	Q9LY56	GO:0006635	PMID:22589469	RCA	-	P	fatty acid beta-oxidation	Protein yippee-like At3g55890	YIPL4_ARATH|At3g55890|F27K19_70	protein	3702	TAIR	-	-
RefPYTFcomp39391_c1_seq2	0-605	XLOC_000932	PYTL	PYTF	OK	48.6977	39.5232	-0.301154	1.29925	0.193859	0.946279	no	48.6977	38.2822	59.1131	OK	39.5232	30.0451	49.0012	-	-	-	-	-	UniProtKB	Q6YYW3	GO:0003824	GO_REF:0000002	IEA	InterPro:IPR015955	F	catalytic activity	cDNA clone:001-205-B06, full insert sequence	Q6YYW3_ORYSJ|P0604E01.47|P0543D10.7|Os08g0562100|OsJ_28293	protein	39947	InterPro	-	-
RefPYTFcomp39406_c2_seq1	6-360	XLOC_000933	PYTL	PYTF	OK	22.8111	26.6518	0.224495	-0.295054	0.767953	0.968486	no	22.8111	4.86123	40.761	OK	26.6518	7.93172	45.3718	gi|356530348|ref|XP_003533744.1|	PREDICTED: calcium-transporting ATPase 8, plasma membrane-type-like [Glycine max]	log(E-value)=-49.13	identity=86.5079%	aln-len=126	UniProtKB	B8ATU2	GO:0000166	GO_REF:0000002	IEA	InterPro:IPR008250	F	nucleotide binding	Putative uncharacterized protein	B8ATU2_ORYSI|OsI_17291	protein	39946	InterPro	-	-
RefPYTFcomp39408_c0_seq3	8-327	XLOC_000934	PYTL	PYTF	OK	21.2026	26.9581	0.346478	-0.267177	0.789333	0.971605	no	21.2026	0	51.0778	OK	26.9581	0	57.0569	-	-	-	-	-	UniProtKB	O60120	GO:0003674	GO_REF:0000015	ND	-	F	molecular_function	Uncharacterized protein C16G5.06	YH76_SCHPO|SPBC16G5.06	protein	284812	PomBase	-	-
RefPYTFcomp39418_c1_seq2	3-325	XLOC_000935	PYTL	PYTF	OK	55.177	70.1347	0.346062	-0.602368	0.546929	0.946279	no	55.177	22.1947	88.1592	OK	70.1347	33.2229	107.047	gi|224105901|ref|XP_002313973.1|	hypothetical protein POPTRDRAFT_202477 [Populus trichocarpa]	log(E-value)=-17.82	identity=69.4915%	aln-len=59	UniProtKB	Q9FGG8	GO:0009055	GO_REF:0000002	IEA	InterPro:IPR002109	F	electron carrier activity	Glutaredoxin family protein	Q9FGG8_ARATH|At5g58530/mqj2_120|AT5G58530|At5g58530	protein	3702	InterPro	-	-
RefPYTFcomp39428_c0_seq2	0-499	XLOC_000936	PYTL	PYTF	OK	3.60504	5.83016	0.693521	-0.577717	0.563455	0.946279	no	3.60504	0	8.68465	OK	5.83016	0.667516	10.9928	gi|225442892|ref|XP_002263706.1|	PREDICTED: haloalkane dehalogenase [Vitis vinifera]	log(E-value)=-50.3741	identity=83.4862%	aln-len=109	UniProtKB	Q8VZ57	GO:0003824	GO_REF:0000002	IEA	InterPro:IPR000639	F	catalytic activity	Alpha/beta-hydrolase domain-containing protein	Q8VZ57_ARATH|AT1G52510|At1g52510	protein	3702	InterPro	-	-
RefPYTFcomp39433_c1_seq1	34-550	XLOC_000937	PYTL	PYTF	OK	3.8013	5.97554	0.652578	-0.615925	0.537944	0.946279	no	3.8013	0	8.45861	OK	5.97554	1.13478	10.8163	gi|255542652|ref|XP_002512389.1|	always early, putative [Ricinus communis]	log(E-value)=-26.99	identity=74.6835%	aln-len=79	UniProtKB	Q6A333	GO:0003677	GO_REF:0000002	IEA	InterPro:IPR009057	F	DNA binding	Protein ALWAYS EARLY 2	ALY2_ARATH|ALY2|At3g05380|F22F7.18|T12H1.35	protein	3702	InterPro	-	-
RefPYTFcomp39435_c0_seq1	27-670	XLOC_000938	PYTL	PYTF	OK	465.218	473.285	0.0248046	-0.365522	0.714722	0.964278	no	465.218	434.167	496.268	OK	473.285	441.908	504.663	gi|224139586|ref|XP_002323181.1|	predicted protein [Populus trichocarpa]	log(E-value)=-10.2654	identity=54.2857%	aln-len=70	UniProtKB	Q9SKY1	GO:0008150	GO_REF:0000015	ND	-	P	biological_process	Expressed protein	Q9SKY1_ARATH|At2g32190|AT2G32190	protein	3702	TAIR	-	-
RefPYTFcomp39444_c0_seq1	11-892	XLOC_000939	PYTL	PYTF	OK	1.78543	1.56926	-0.186186	0.173206	0.862489	0.980582	no	1.78543	0.0233114	3.54755	OK	1.56926	0	3.32135	gi|356495719|ref|XP_003516721.1|	PREDICTED: GDSL esterase/lipase At4g10955-like [Glycine max]	log(E-value)=-86.47	identity=63.5628%	aln-len=247	UniProtKB	Q8GW37	GO:0004806	GO_REF:0000002	IEA	InterPro:IPR002921	F	triglyceride lipase activity	Putative uncharacterized protein At5g24230/MOP9_4	Q8GW37_ARATH|At5g24230/MOP9_4|AT5G24230|At5g24230	protein	3702	InterPro	-	-
RefPYTFcomp39478_c1_seq2	0-469	XLOC_000941	PYTL	PYTF	OK	5.43996	12.1703	1.1617	-1.30534	0.191779	0.946279	no	5.43996	0	11.37	OK	12.1703	5.13814	19.2026	gi|224061535|ref|XP_002300528.1|	predicted protein [Populus trichocarpa]	log(E-value)=-46.0469	identity=72.2222%	aln-len=18	UniProtKB	Q0J2G1	GO:0008152	GO_REF:0000002	IEA	InterPro:IPR002198	P	metabolic process	Os09g0346600 protein	Q0J2G1_ORYSJ|Os09g0346600|OsJ_28993	protein	39947	InterPro	-	-
RefPYTFcomp39497_c1_seq1	0-478	XLOC_000944	PYTL	PYTF	OK	12.0647	22.409	0.89328	-1.76024	0.0783666	0.946279	no	12.0647	5.27484	18.8546	OK	22.409	12.9494	31.8685	gi|330318596|gb|AEC10965.1|	50S ribosomal protein L29 [Camellia sinensis]	log(E-value)=-41.48	identity=87.1287%	aln-len=101	UniProtKB	Q9FJP3	GO:0003735	GO_REF:0000002	IEA	InterPro:IPR001854	F	structural constituent of ribosome	50S ribosomal protein L29, chloroplastic	RK29_ARATH|RPL29|At5g65220|MQN23.16	protein	3702	InterPro	K02904	large subunit ribosomal protein L29
RefPYTFcomp39500_c0_seq1	0-555	XLOC_000945	PYTL	PYTF	OK	3.2283	4.05831	0.330107	-0.291248	0.770862	0.968739	no	3.2283	0	7.18357	OK	4.05831	0.0659514	8.05067	gi|37993663|gb|AAR06917.1|	UDP-glycosyltransferase 73E1 [Stevia rebaudiana]	log(E-value)=-68.932	identity=82.1429%	aln-len=28	UniProtKB	Q9ZQ94	GO:0008152	GO_REF:0000002	IEA	InterPro:IPR002213	P	metabolic process	UDP-glycosyltransferase 73C5	U73C5_ARATH|UGT73C5|DOGT1|ZOG3|At2g36800|F13K3.20	protein	3702	InterPro	-	-
RefPYTFcomp39520_c0_seq2	0-557	XLOC_000947	PYTL	PYTF	OK	10.011	15.6051	0.640424	-1.33449	0.182045	0.946279	no	10.011	4.86326	15.1588	OK	15.6051	9.01766	22.1925	gi|359806687|ref|NP_001241288.1|	uncharacterized protein LOC100794560 [Glycine max]	log(E-value)=-43.97	identity=86.4078%	aln-len=103	UniProtKB	Q9M1X0	GO:0005507	PMID:20018591	IDA	-	F	copper ion binding	Ribosome-recycling factor, chloroplastic	RRFC_ARATH|RRF|At3g63190|F16M2_40	protein	3702	TAIR	K02838	ribosome recycling factor
RefPYTFcomp39527_c2_seq1	0-255	XLOC_000948	PYTL	PYTF	OK	72.9569	74.4676	0.0295691	-0.0294164	0.976533	0.994646	no	72.9569	0.95256	144.961	OK	74.4676	1.21017	147.725	gi|242077506|ref|XP_002448689.1|	hypothetical protein SORBIDRAFT_06g031570 [Sorghum bicolor]	log(E-value)=-28.6	identity=69.6629%	aln-len=89	UniProtKB	Q0J9D1	GO:0016772	GO_REF:0000002	IEA	InterPro:IPR011009	F	transferase activity, transferring phosphorus-containing groups	cDNA clone:J013044B08, full insert sequence	Q0J9D1_ORYSJ|Os04g0660200	protein	39947	InterPro	-	-
RefPYTFcomp39540_c1_seq1	0-252	XLOC_000949	PYTL	PYTF	OK	30.5317	97.3979	1.67358	-0.807423	0.419423	0.946279	no	30.5317	0	114.704	OK	97.3979	18.4963	176.3	gi|296086817|emb|CBI32966.3|	unnamed protein product [Vitis vinifera]	log(E-value)=0.16	identity=44%	aln-len=50	UniProtKB	Q8H1N6	GO:0006952	GO_REF:0000002	IEA	InterPro:IPR000767	P	defense response	TIR-NBS class disease resistance protein	Q8H1N6_ARATH|AT3G04210|At3g04210	protein	3702	InterPro	-	-
RefPYTFcomp39547_c0_seq1	0-659	XLOC_000952	PYTL	PYTF	OK	26.768	26.0359	-0.0400063	0.143678	0.885755	0.982907	no	26.768	19.5184	34.0177	OK	26.0359	18.8748	33.197	gi|118482048|gb|ABK92955.1|	unknown [Populus trichocarpa]	log(E-value)=-67.46	identity=72.5275%	aln-len=182	UniProtKB	Q9M2U7	GO:0003677	GO_REF:0000038	IEA	UniProtKB-KW:KW-0238	F	DNA binding	AT3g54400/T12E18_90	Q9M2U7_ARATH|T12E18_90|At3g54400|AT3G54400	protein	3702	UniProtKB	-	-
RefPYTFcomp39552_c0_seq1	4-412	XLOC_000953	PYTL	PYTF	OK	14.9415	10.5949	-0.495954	0.618566	0.536202	0.946279	no	14.9415	4.90373	24.9792	OK	10.5949	1.21305	19.9767	gi|357452535|ref|XP_003596544.1|	Transcription factor bHLH123 [Medicago truncatula]	log(E-value)=-26.06	identity=56.7797%	aln-len=118	UniProtKB	Q94JL3	GO:0003677	GO_REF:0000037	IEA	UniProtKB-KW:KW-0238	F	DNA binding	Transcription factor bHLH112	BH112_ARATH|BHLH112|EN64|At1g61660|T13M11.1	protein	3702	UniProtKB	-	-
RefPYTFcomp39554_c1_seq2	14-436	XLOC_000954	PYTL	PYTF	OK	1.66034	6.27569	1.9183	-0.420597	0.67405	0.958982	no	1.66034	0	11.9323	OK	6.27569	0	14.4639	gi|225450232|ref|XP_002266606.1|	PREDICTED: DUF246 domain-containing protein At1g04910 [Vitis vinifera]	log(E-value)=-62.8966	identity=85.2941%	aln-len=102	UniProtKB	Q9SFC4	GO:0009507	PMID:15028209	IDA	-	C	chloroplast	O-fucosyltransferase-like protein	Q9SFC4_ARATH|F17A17.24|At3g07900|AT3G07900	protein	3702	TAIR	-	-
RefPYTFcomp39557_c0_seq2	4-242	XLOC_000955	PYTL	PYTF	OK	266.249	327.742	0.299788	-0.626464	0.531011	0.946279	no	266.249	136.283	396.214	OK	327.742	180.506	474.979	gi|224064888|ref|XP_002301601.1|	predicted protein [Populus trichocarpa]	log(E-value)=-19.55	identity=87.5%	aln-len=56	UniProtKB	P55852	GO:0005515	PMID:20521085	IPI	UniProtKB:O80982	F	protein binding	Small ubiquitin-related modifier 1	SUMO1_ARATH|SUMO1|SMT3|SUM1|At4g26840|F10M23.180	protein	3702	UniProtKB	-	-
RefPYTFcomp39587_c0_seq2	6-361	XLOC_000958	PYTL	PYTF	OK	10.3692	13.1231	0.339797	-0.222109	0.824229	0.976398	no	10.3692	0	27.7066	OK	13.1231	0	30.2455	gi|147776874|emb|CAN61422.1|	hypothetical protein VITISV_030754 [Vitis vinifera]	log(E-value)=-13.07	identity=44.7917%	aln-len=96	GR_protein	Q0E0J8	GO:0005739	GR_REF:7047	RCA	-	C	mitochondrion	Os02g0543900 protein	LOC_Os02g33944|Os02g0543900	protein	39947	GR	-	-
RefPYTFcomp39600_c0_seq1	42-185	XLOC_000959	PYTL	PYTF	OK	478.097	1422.93	1.57349	-0.536876	0.591354	0.950998	no	478.097	0	2345.82	OK	1422.93	0	3011.64	gi|224128091|ref|XP_002329079.1|	predicted protein [Populus trichocarpa]	log(E-value)=-4.95	identity=73.5294%	aln-len=34	UniProtKB	Q9LDF5	GO:0003857	GO_REF:0000002	IEA	InterPro:IPR006108|InterPro:IPR006176|InterPro:IPR006180|InterPro:IPR022694	F	3-hydroxyacyl-CoA dehydrogenase activity	3-hydroxybutyryl-CoA dehydrogenase	Q9LDF5_ARATH|AT3G15290|At3g15290	protein	3702	InterPro	-	-
RefPYTFcomp39601_c1_seq1	6-639	XLOC_000960	PYTL	PYTF	OK	21.3938	20.2582	-0.0786867	0.24014	0.810222	0.975198	no	21.3938	14.6224	28.1652	OK	20.2582	13.6576	26.8588	-	-	-	-	-	UniProtKB	Q9XF89	GO:0006364	PMID:22589469	RCA	-	P	rRNA processing	Chlorophyll a-b binding protein CP26, chloroplastic	CB5_ARATH|LHCB5|At4g10340|F24G24.140	protein	3702	TAIR	-	-
RefPYTFcomp39604_c0_seq3	0-1450	XLOC_000961	PYTL	PYTF	OK	14.0253	15.1036	0.106869	-0.519727	0.603254	0.954907	no	14.0253	11.1428	16.9077	OK	15.1036	12.1202	18.0871	gi|147787642|emb|CAN63050.1|	hypothetical protein VITISV_027808 [Vitis vinifera]	log(E-value)=-15.6674	identity=61.5385%	aln-len=26	UniProtKB	Q54JG8	GO:0003950	GO_REF:0000002	IEA	InterPro:IPR012317	F	NAD+ ADP-ribosyltransferase activity	Putative uncharacterized protein	Q54JG8_DICDI|DDB_0187762|DDB_G0288069	protein	44689	InterPro	-	-
RefPYTFcomp39609_c0_seq2	15-505	XLOC_000962	PYTL	PYTF	OK	18.3236	17.6273	-0.0558909	0.121049	0.903653	0.987682	no	18.3236	10.1057	26.5415	OK	17.6273	9.57704	25.6775	gi|224079425|ref|XP_002305860.1|	predicted protein [Populus trichocarpa]	log(E-value)=-74.98	identity=80%	aln-len=175	UniProtKB	Q9FIZ7	GO:0000166	GO_REF:0000037	IEA	UniProtKB-KW:KW-0547	F	nucleotide binding	5-oxoprolinase	OPLA_ARATH|OXP1|At5g37830|K22F20.70	protein	3702	UniProtKB	K01469	5-oxoprolinase (ATP-hydrolysing) [EC:3.5.2.9]
RefPYTFcomp39611_c0_seq1	0-410	XLOC_000963	PYTL	PYTF	OK	12.8449	15.0345	0.227083	-0.316391	0.751706	0.966107	no	12.8449	3.3124	22.3774	OK	15.0345	5.07032	24.9987	gi|119720782|gb|ABL97961.1|	unknown [Brassica rapa]	log(E-value)=-31.03	identity=60.1852%	aln-len=108	UniProtKB	Q9SKY2	GO:0008150	GO_REF:0000015	ND	-	P	biological_process	Putative uncharacterized protein At2g32180	Q9SKY2_ARATH|PTAC18|At2g32180|AT2G32180	protein	3702	TAIR	-	-
RefPYTFcomp39612_c0_seq1	0-358	XLOC_000964	PYTL	PYTF	OK	33.0512	39.7235	0.265289	-0.470003	0.638353	0.95584	no	33.0512	13.9133	52.1891	OK	39.7235	18.8171	60.6299	gi|224080043|ref|XP_002306001.1|	predicted protein [Populus trichocarpa]	log(E-value)=-41.24	identity=75%	aln-len=116	UniProtKB	Q93Y37	GO:0004559	PMID:20023195	IDA	-	F	alpha-mannosidase activity	Mannosyl-oligosaccharide 1,2-alpha-mannosidase MNS3	MNS3_ARATH|MNS3|At1g30000|T1P2.10	protein	3702	TAIR	-	-
RefPYTFcomp39614_c0_seq2	0-380	XLOC_000965	PYTL	PYTF	OK	52.0914	46.9794	-0.149017	0.349617	0.726626	0.964278	no	52.0914	30.9034	73.2794	OK	46.9794	26.8442	67.1147	gi|225433786|ref|XP_002268984.1|	PREDICTED: uncharacterized protein LOC100244691 [Vitis vinifera]	log(E-value)=-37.54	identity=73.7864%	aln-len=103	UniProtKB	Q92575	GO:0005515	PMID:18775313	IPI	UniProtKB:P55072	F	protein binding	UBX domain-containing protein 4	UBXN4_HUMAN|UBXN4|KIAA0242|UBXD2|UBXDC1	protein	9606	IntAct	-	-
RefPYTFcomp39614_c0_seq3	13-281	XLOC_000966	PYTL	PYTF	OK	114.606	176.923	0.626442	-1.13122	0.257962	0.946279	no	114.606	46.0998	183.112	OK	176.923	91.697	262.149	gi|255579408|ref|XP_002530548.1|	ubx domain-containing, putative [Ricinus communis]	log(E-value)=-4.59	identity=77.7778%	aln-len=36	UniProtKB	Q54VV1	GO:0044351	PMID:22120990	RCA	-	P	macropinocytosis	Putative uncharacterized protein	Q54VV1_DICDI|DDB_0206390|DDB_G0280119	protein	44689	dictyBase	-	-
RefPYTFcomp39629_c0_seq1	4-238	XLOC_000967	PYTL	PYTF	OK	111.749	194.548	0.799865	-1.01976	0.307843	0.946279	no	111.749	10.522	212.976	OK	194.548	77.5263	311.571	gi|224137802|ref|XP_002322655.1|	autoinhibited calcium ATPase [Populus trichocarpa]	log(E-value)=-29.75	identity=77.1084%	aln-len=83	UniProtKB	O22218	GO:0000166	GO_REF:0000002	IEA	InterPro:IPR008250	F	nucleotide binding	Calcium-transporting ATPase 4, plasma membrane-type	ACA4_ARATH|ACA4|At2g41560|T32G6.8	protein	3702	InterPro	-	-
RefPYTFcomp39653_c0_seq1	0-530	XLOC_000968	PYTL	PYTF	OK	6.25381	8.98685	0.523079	-0.770984	0.440717	0.946279	no	6.25381	1.61271	10.8949	OK	8.98685	3.79411	14.1796	gi|9971808|gb|AAG10424.1|	GGDP synthase [Tagetes erecta]	log(E-value)=-63.69	identity=98.4615%	aln-len=130	UniProtKB	P34802	GO:0004161	GO_REF:0000003	IEA	EC:2.5.1.1	F	dimethylallyltranstransferase activity	Heterodimeric geranylgeranyl pyrophosphate synthase large subunit 1, chloroplastic	GGPP1_ARATH|GGPPS1|GGPPS11|GGPS1|At4g36810|C7A10.550	protein	3702	UniProtKB	K13789	geranylgeranyl diphosphate synthase, type II [EC:2.5.1.1]
RefPYTFcomp39685_c1_seq1	45-219	XLOC_000969	PYTL	PYTF	OK	357.988	355.525	-0.00996266	0.00885105	0.992938	0.997406	no	357.988	0	748.224	OK	355.525	0	752.468	gi|225458641|ref|XP_002284832.1|	PREDICTED: WD repeat-containing protein 18 [Vitis vinifera]	log(E-value)=-26.28	identity=78.0822%	aln-len=73	UniProtKB	Q9M3B4	GO:0008150	GO_REF:0000015	ND	-	P	biological_process	Putative uncharacterized protein At3g49180	Q9M3B4_ARATH|F2K15.40|RID3|At3g49180|AT3G49180	protein	3702	TAIR	-	-
RefPYTFcomp39692_c0_seq1	0-407	XLOC_000970	PYTL	PYTF	OK	4.71116	8.31486	0.819611	-0.482226	0.629645	0.95584	no	4.71116	0	14.4862	OK	8.31486	0	17.5984	gi|18405231|ref|NP_566808.1|	peptidase family M48 family protein [Arabidopsis thaliana]	log(E-value)=-39.97	identity=85.7143%	aln-len=98	UniProtKB	Q94DI2	GO:0004222	GO_REF:0000002	IEA	InterPro:IPR001915	F	metalloendopeptidase activity	Peptidase M48-like	Q94DI2_ORYSJ|P0518C01.4-1|Os01g0970700|OsJ_25586	protein	39947	InterPro	-	-
RefPYTFcomp39702_c0_seq1	0-242	XLOC_000971	PYTL	PYTF	OK	80.2332	136.549	0.767145	-0.820101	0.412159	0.946279	no	80.2332	0	167.694	OK	136.549	40.6377	232.46	gi|225452310|ref|XP_002272446.1|	PREDICTED: NAC domain-containing protein 8 [Vitis vinifera]	log(E-value)=-23.39	identity=70.2703%	aln-len=74	UniProtKB	Q6NQK2	GO:0000077	PMID:12750343	IMP	-	P	DNA damage checkpoint	NAC domain-containing protein 8	NAC8_ARATH|NAC008|At1g25580|F14G11.2|F2J7.1	protein	3702	TAIR	-	-
RefPYTFcomp39715_c0_seq1	0-708	XLOC_000972	PYTL	PYTF	OK	18.5106	18.1552	-0.0279703	0.0887118	0.929311	0.990984	no	18.5106	12.8204	24.2009	OK	18.1552	12.5139	23.7966	gi|356538807|ref|XP_003537892.1|	PREDICTED: uncharacterized protein LOC100802747 [Glycine max]	log(E-value)=-32.27	identity=75.2688%	aln-len=93	UniProtKB	Q9ZW76	GO:0000172	GO_REF:0000002	IEA	InterPro:IPR002730|InterPro:IPR016848	C	ribonuclease MRP complex	Expressed protein	Q9ZW76_ARATH|At2g43190|AT2G43190	protein	3702	InterPro	K03538	ribonuclease P protein subunit POP4 [EC:3.1.26.5]
RefPYTFcomp39715_c1_seq1	0-240	XLOC_000973	PYTL	PYTF	OK	46.0262	117.505	1.35219	-0.841576	0.400025	0.946279	no	46.0262	0	141.525	OK	117.505	22.3146	212.695	gi|356538807|ref|XP_003537892.1|	PREDICTED: uncharacterized protein LOC100802747 [Glycine max]	log(E-value)=-10.2156	identity=87.5%	aln-len=16	UniProtKB	Q9ZW76	GO:0000172	GO_REF:0000002	IEA	InterPro:IPR002730|InterPro:IPR016848	C	ribonuclease MRP complex	Expressed protein	Q9ZW76_ARATH|At2g43190|AT2G43190	protein	3702	InterPro	-	-
RefPYTFcomp39721_c0_seq1	9-214	XLOC_000974	PYTL	PYTF	OK	281.025	224.313	-0.325186	0.428352	0.668395	0.958982	no	281.025	92.2313	469.818	OK	224.313	42.5979	406.027	gi|388510876|gb|AFK43504.1|	unknown [Lotus japonicus]	log(E-value)=-2.75	identity=53.5714%	aln-len=56	UniProtKB	Q9XEK5	GO:0003677	GO_REF:0000002	IEA	InterPro:IPR008422|InterPro:IPR009057	F	DNA binding	Gamete-specific homeodomain protein GSP1	Q9XEK5_CHLRE|gsp1	protein	3055	InterPro	-	-
RefPYTFcomp39730_c1_seq1	0-772	XLOC_000975	PYTL	PYTF	OK	5.26691	7.16584	0.444179	-0.885408	0.375937	0.946279	no	5.26691	2.50446	8.02936	OK	7.16584	3.89326	10.4384	gi|358249202|ref|NP_001239754.1|	uncharacterized protein LOC100795416 [Glycine max]	log(E-value)=-33.13	identity=52.6316%	aln-len=152	UniProtKB	Q9CAA4	GO:0003677	GO_REF:0000037	IEA	UniProtKB-KW:KW-0238	F	DNA binding	Transcription factor BIM2	BIM2_ARATH|BIM2|BHLH102|EN125|At1g69010|T6L1.19	protein	3702	UniProtKB	-	-
RefPYTFcomp39736_c0_seq1	35-209	XLOC_000976	PYTL	PYTF	OK	477.318	355.525	-0.425	0.421586	0.673327	0.958982	no	477.318	76.1186	878.517	OK	355.525	0	752.468	gi|255557695|ref|XP_002519877.1|	conserved hypothetical protein [Ricinus communis]	log(E-value)=-15.74	identity=67.6056%	aln-len=71	UniProtKB	Q6IDC0	GO:0008150	GO_REF:0000015	ND	-	P	biological_process	Ribonuclease P protein subunit P38-related protein	Q6IDC0_ARATH|AT3G45900|At3g45900	protein	3702	TAIR	-	-
RefPYTFcomp39745_c0_seq3	43-368	XLOC_000977	PYTL	PYTF	OK	30.5882	42.4016	0.471144	-0.569805	0.56881	0.947143	no	30.5882	2.8801	58.2963	OK	42.4016	12.619	72.1843	gi|22330205|ref|NP_175672.2|	O-fucosyltransferase family protein [Arabidopsis thaliana]	log(E-value)=-39.27	identity=78.9474%	aln-len=95	UniProtKB	B9G208	GO:0003677	GO_REF:0000002	IEA	InterPro:IPR016177	F	DNA binding	Putative uncharacterized protein	B9G208_ORYSJ|OsJ_28105	protein	39947	InterPro	-	-
RefPYTFcomp39761_c0_seq1	4-402	XLOC_000978	PYTL	PYTF	OK	29.723	52.9987	0.834378	-1.91131	0.0559653	0.946279	no	29.723	15.4373	44.0086	OK	52.9987	33.508	72.4894	gi|357441857|ref|XP_003591206.1|	Pentatricopeptide repeat-containing protein [Medicago truncatula]	log(E-value)=-27.09	identity=64.1304%	aln-len=92	UniProtKB	Q9LUL5	GO:0008150	GO_REF:0000015	ND	-	P	biological_process	Pentatricopeptide repeat-containing protein At3g14330	PP229_ARATH|PCMP-H57|At3g14330|MLN21.12	protein	3702	TAIR	-	-
RefPYTFcomp39776_c0_seq1	5-732	XLOC_000979	PYTL	PYTF	OK	10.996	13.8736	0.335368	-0.364118	0.71577	0.964278	no	10.996	0.143569	21.8484	OK	13.8736	2.63466	25.1126	gi|225425672|ref|XP_002273709.1|	PREDICTED: ectonucleoside triphosphate diphosphohydrolase 1-like isoform 1 [Vitis vinifera]	log(E-value)=-45.66	identity=58.75%	aln-len=160	UniProtKB	Q6NQA8	GO:0000166	GO_REF:0000037	IEA	UniProtKB-KW:KW-0547	F	nucleotide binding	Probable apyrase 5	APY5_ARATH|APY5|At1g14250|F14L17.1|F7A19	protein	3702	UniProtKB	-	-
RefPYTFcomp39778_c1_seq3	0-288	XLOC_000980	PYTL	PYTF	OK	22.8483	34.9347	0.612574	-0.346472	0.728988	0.964278	no	22.8483	0	70.2555	OK	34.9347	0	80.5158	gi|356525722|ref|XP_003531472.1|	PREDICTED: DEAD-box ATP-dependent RNA helicase 47A-like [Glycine max]	log(E-value)=-39.27	identity=83.1579%	aln-len=95	UniProtKB	B7EQR1	GO:0003676	GO_REF:0000002	IEA	InterPro:IPR001650|InterPro:IPR011545	F	nucleic acid binding	cDNA clone:J023112J15, full insert sequence	B7EQR1_ORYSJ|OsJ_07650	protein	39947	InterPro	-	-
RefPYTFcomp39780_c1_seq1	41-433	XLOC_000981	PYTL	PYTF	OK	6.52981	8.23818	0.335284	-0.21916	0.826526	0.976398	no	6.52981	0	17.4476	OK	8.23818	0	18.987	gi|224121034|ref|XP_002330887.1|	predicted protein [Populus trichocarpa]	log(E-value)=-2.49841	identity=75%	aln-len=12	UniProtKB	E7F6W5	GO:0031012	PMID:12112472	IDA	-	C	extracellular matrix	Uncharacterized protein	E7F6W5_DANRE|cmn	protein	7955	ZFIN	-	-
RefPYTFcomp39784_c0_seq1	20-240	XLOC_000982	PYTL	PYTF	OK	130.053	282.323	1.11825	-1.36735	0.171516	0.946279	no	130.053	1.69804	258.408	OK	282.323	124.8	439.847	-	-	-	-	-	GR_protein	Q93VU1	GO:0005739	GR_REF:7047	RCA	-	C	mitochondrion	Hypothetical protein B1039D07.41	B1045D11.10 protein|B1045D11.10	protein	39947	GR	-	-
RefPYTFcomp39803_c0_seq1	0-557	XLOC_000984	PYTL	PYTF	OK	39.6437	35.2373	-0.16999	0.615567	0.538181	0.946279	no	39.6437	29.2578	50.0296	OK	35.2373	25.4009	45.0736	gi|255556858|ref|XP_002519462.1|	conserved hypothetical protein [Ricinus communis]	log(E-value)=-40.72	identity=71.2963%	aln-len=108	UniProtKB	Q8W455	GO:0008150	GO_REF:0000015	ND	-	P	biological_process	Expressed protein	Q8W455_ARATH|At2g36835/T1J8.24|At2g36835|AT2G36835	protein	3702	TAIR	-	-
RefPYTFcomp39806_c3_seq1	0-161	XLOC_000985	PYTL	PYTF	OK	320.683	1227.99	1.93707	-1.24304	0.213852	0.946279	no	320.683	0	986.061	OK	1227.99	489.344	1966.63	gi|145652381|gb|ABP88245.1|	transcription factor bZIP63 [Glycine max]	log(E-value)=-6.11	identity=65.9574%	aln-len=47	UniProtKB	B8BJQ2	GO:0003700	GO_REF:0000002	IEA	InterPro:IPR004827	F	sequence-specific DNA binding transcription factor activity	Putative uncharacterized protein	B8BJQ2_ORYSI|OsI_35556	protein	39946	InterPro	-	-
RefPYTFcomp39831_c0_seq1	56-710	XLOC_000988	PYTL	PYTF	OK	4.96148	14.6669	1.56372	-2.91494	0.00355761	0.558545	no	4.96148	1.76752	8.15543	OK	14.6669	9.20566	20.1282	gi|224119612|ref|XP_002331203.1|	predicted protein [Populus trichocarpa]	log(E-value)=-83.5	identity=78.4689%	aln-len=209	UniProtKB	Q940U6	GO:0005515	PMID:15584960	IPI	UniProtKB:P42804	F	protein binding	Protein FLUORESCENT IN BLUE LIGHT, chloroplastic	FLU_ARATH|FLU|At3g14110|MAG2.7	protein	3702	UniProtKB	-	-
RefPYTFcomp39844_c0_seq1	3-355	XLOC_000989	PYTL	PYTF	OK	16.287	13.7468	-0.244628	0.199464	0.8419	0.978878	no	16.287	0	34.0411	OK	13.7468	0	31.6829	gi|225444784|ref|XP_002278273.1|	PREDICTED: replication protein A 70 kDa DNA-binding subunit [Vitis vinifera]	log(E-value)=-18.51	identity=66.2338%	aln-len=77	UniProtKB	Q9SKI4	GO:0000724	PMID:22589469	RCA	-	P	double-strand break repair via homologous recombination	Replication factor A1	Q9SKI4_ARATH|At2g06510/T12H3.6|RPA1A|At2g06510|AT2G06510	protein	3702	TAIR	-	-
RefPYTFcomp39846_c3_seq1	6-521	XLOC_000990	PYTL	PYTF	OK	2.38667	6.00293	1.33067	-0.828179	0.407569	0.946279	no	2.38667	0	7.33872	OK	6.00293	1.13998	10.8659	gi|388518453|gb|AFK47288.1|	unknown [Lotus japonicus]	log(E-value)=-18.6877	identity=78.3784%	aln-len=37	UniProtKB	Q10QN3	GO:0004659	GO_REF:0000002	IEA	InterPro:IPR000537	F	prenyltransferase activity	cDNA clone:J013060C07, full insert sequence	Q10QN3_ORYSJ|Os03g0190100|LOC_Os03g09060|OsJ_09720	protein	39947	InterPro	-	-
RefPYTFcomp39870_c0_seq3	0-604	XLOC_000991	PYTL	PYTF	OK	4.4106	8.52728	0.951109	-1.40337	0.160505	0.946279	no	4.4106	0.939936	7.88127	OK	8.52728	4.14983	12.9047	gi|147858312|emb|CAN83520.1|	hypothetical protein VITISV_019805 [Vitis vinifera]	log(E-value)=-70.02	identity=83.1395%	aln-len=172	UniProtKB	Q9FXM3	GO:0000166	GO_REF:0000002	IEA	InterPro:IPR003593	F	nucleotide binding	cDNA clone:J033138A02, full insert sequence	Q9FXM3_ORYSJ|OsRFC2|LOC_Os12g07720|Os12g0176500|OsJ_35406	protein	39947	InterPro	K10755	replication factor C subunit 2/4
RefPYTFcomp39879_c0_seq1	27-240	XLOC_000992	PYTL	PYTF	OK	74.41	266.078	1.83828	-1.1753	0.239875	0.946279	no	74.41	0	228.801	OK	266.078	98.5548	433.6	-	-	-	-	-	UniProtKB	B9EII5	GO:0000122	GO_REF:0000033	IBA	PANTHER:PTN000215024	P	negative regulation of transcription from RNA polymerase II promoter	Forkhead box B2	B9EII5_MOUSE|Foxb2|mCG_13975	protein	10090	RefGenome	-	-
RefPYTFcomp39898_c0_seq1	62-672	XLOC_000993	PYTL	PYTF	OK	4.99182	9.20028	0.882112	-1.42412	0.154411	0.946279	no	4.99182	1.47639	8.50726	OK	9.20028	4.68015	13.7204	gi|359494643|ref|XP_002263207.2|	PREDICTED: DEAD-box ATP-dependent RNA helicase 36-like [Vitis vinifera]	log(E-value)=-51.5468	identity=64.4737%	aln-len=76	UniProtKB	Q9SA27	GO:0000166	GO_REF:0000037	IEA	UniProtKB-KW:KW-0547	F	nucleotide binding	DEAD-box ATP-dependent RNA helicase 36	RH36_ARATH|RH36|At1g16280|F3O9.8	protein	3702	UniProtKB	-	-
RefPYTFcomp39911_c1_seq1	0-420	XLOC_000995	PYTL	PYTF	OK	5.06136	7.44026	0.55583	-0.383258	0.701529	0.964278	no	5.06136	0	13.5239	OK	7.44026	0	15.7473	gi|225444037|ref|XP_002282043.1|	PREDICTED: nuclear transcription factor Y subunit A-7 isoform 1 [Vitis vinifera]	log(E-value)=-33.36	identity=75%	aln-len=100	UniProtKB	Q84JP1	GO:0003677	GO_REF:0000037	IEA	UniProtKB-KW:KW-0238	F	DNA binding	Nuclear transcription factor Y subunit A-7	NFYA7_ARATH|NFYA7|At1g30500|F26G16.12	protein	3702	UniProtKB	K08064	nuclear transcription factor Y, alpha
RefPYTFcomp39934_c0_seq1	0-506	XLOC_000996	PYTL	PYTF	OK	97.0744	101.431	0.0633409	-0.34511	0.730012	0.964278	no	97.0744	79.4214	114.727	OK	101.431	83.3807	119.482	-	-	-	-	-	UniProtKB	Q9SFV3	GO:0005829	PMID:21166475	IDA	-	C	cytosol	Putative wound-induced basic protein	Q9SFV3_ARATH|T1B9.10|At3g07230|AT3G07230	protein	3702	TAIR	-	-
RefPYTFcomp39958_c0_seq4	84-408	XLOC_000998	PYTL	PYTF	OK	22.5735	68.1317	1.5937	-1.65686	0.0975482	0.946279	no	22.5735	0	50.2303	OK	68.1317	32.274	103.989	gi|224136031|ref|XP_002322222.1|	predicted protein [Populus trichocarpa]	log(E-value)=-13.8896	identity=80%	aln-len=25	UniProtKB	Q9SAF3	GO:0008270	GO_REF:0000002	IEA	InterPro:IPR001841	F	zinc ion binding	F3F19.22 protein	Q9SAF3_ARATH|F3F19.22|At1g13195|AT1G13195	protein	3702	InterPro	-	-
RefPYTFcomp39970_c0_seq1	3-288	XLOC_000999	PYTL	PYTF	OK	28.555	36.389	0.34976	-0.228622	0.819163	0.975733	no	28.555	0	76.2989	OK	36.389	0	83.8677	gi|147841344|emb|CAN60179.1|	hypothetical protein VITISV_011365 [Vitis vinifera]	log(E-value)=-20.02	identity=54.7368%	aln-len=95	UniProtKB	Q9M884	GO:0004476	GO_REF:0000002	IEA	InterPro:IPR001250|InterPro:IPR016305|InterPro:IPR018050	F	mannose-6-phosphate isomerase activity	Mannose-6-phosphate isomerase 1	MPI1_ARATH|PMI1|MEE31|At3g02570|F16B3.20	protein	3702	InterPro	-	-
RefPYTFcomp39973_c1_seq1	0-627	XLOC_001000	PYTL	PYTF	OK	2.20976	2.37997	0.107049	-0.0772779	0.938402	0.990984	no	2.20976	0	5.32339	OK	2.37997	0	5.48523	gi|224105897|ref|XP_002313971.1|	predicted protein [Populus trichocarpa]	log(E-value)=-42.72	identity=86.8132%	aln-len=91	GR_protein	A3AVK3	GO:0009536	GR_REF:7047	RCA	-	C	plastid	Hypothetical protein	Os04g0516200|LOC_Os04g43580	protein	39947	GR	-	-
RefPYTFcomp39977_c0_seq1	8-273	XLOC_001001	PYTL	PYTF	OK	56.6804	144.582	1.35097	-1.53897	0.123812	0.946279	no	56.6804	0	118.467	OK	144.582	66.3629	222.802	gi|356526880|ref|XP_003532044.1|	PREDICTED: transcription factor BPE-like [Glycine max]	log(E-value)=-16.19	identity=73.6842%	aln-len=57	UniProtKB	Q69WS3	GO:0005634	PMID:16896230	IC	-	C	nucleus	Putative bHLH protein	Q69WS3_ORYSJ|OJ1118_E12.15	protein	39947	GR	-	-
RefPYTFcomp39992_c0_seq1	0-348	XLOC_001002	PYTL	PYTF	OK	9.63846	29.3022	1.60414	-1.01519	0.310017	0.946279	no	9.63846	0	29.637	OK	29.3022	8.72051	49.8839	gi|255536749|ref|XP_002509441.1|	conserved hypothetical protein [Ricinus communis]	log(E-value)=-31.62	identity=77.2727%	aln-len=88	UniProtKB	Q9SGN6	GO:0000165	PMID:22589469	RCA	-	P	MAPK cascade	MACPF domain-containing protein NSL1	NSL1_ARATH|NSL1|At1g28380|F3M18.18	protein	3702	TAIR	-	-
RefPYTFcomp40017_c0_seq1	5-393	XLOC_001003	PYTL	PYTF	OK	103.273	75.9025	-0.444242	1.45501	0.145666	0.946279	no	103.273	74.9803	131.565	OK	75.9025	51.4132	100.392	-	-	-	-	-	UniProtKB	Q9M0S4	GO:0005886	GO_REF:0000037	IEA	UniProtKB-KW:KW-1003	C	plasma membrane	Classical arabinogalactan protein 10	AGP10_ARATH|AGP10|At4g09030|F23J3.60	protein	3702	UniProtKB	-	-
RefPYTFcomp40017_c1_seq1	0-524	XLOC_001004	PYTL	PYTF	OK	485.52	483.117	-0.00715711	0.0888208	0.929224	0.990984	no	485.52	447.234	523.806	OK	483.117	444.893	521.342	-	-	-	-	-	UniProtKB	Q9M0S4	GO:0005886	GO_REF:0000037	IEA	UniProtKB-KW:KW-1003	C	plasma membrane	Classical arabinogalactan protein 10	AGP10_ARATH|AGP10|At4g09030|F23J3.60	protein	3702	UniProtKB	-	-
RefPYTFcomp40023_c0_seq2	39-473	XLOC_001005	PYTL	PYTF	OK	7.57944	12.4097	0.7113	-0.829451	0.406849	0.946279	no	7.57944	0.0989608	15.0599	OK	12.4097	4.18509	20.6342	gi|255582650|ref|XP_002532104.1|	AMP deaminase, putative [Ricinus communis]	log(E-value)=-95.78	identity=93.8547%	aln-len=179	UniProtKB	O80452	GO:0000166	GO_REF:0000037	IEA	UniProtKB-KW:KW-0547	F	nucleotide binding	AMP deaminase	AMPD_ARATH|AMPD|FAC1|At2g38280|F16M14.21	protein	3702	UniProtKB	-	-
RefPYTFcomp40024_c0_seq1	0-614	XLOC_001006	PYTL	PYTF	OK	8.21495	11.9747	0.543664	-1.11874	0.26325	0.946279	no	8.21495	3.99074	12.4392	OK	11.9747	6.76276	17.1866	gi|356505562|ref|XP_003521559.1|	PREDICTED: dol-P-Man:Man(5)GlcNAc(2)-PP-Dol alpha-1,3-mannosyltransferase-like [Glycine max]	log(E-value)=-54.81	identity=68.7075%	aln-len=147	UniProtKB	O82244	GO:0000033	PMID:18567790	IDA	-	F	alpha-1,3-mannosyltransferase activity	Dol-P-Man:Man(5)GlcNAc(2)-PP-Dol alpha-1,3-mannosyltransferase	ALG3_ARATH|ALG3|At2g47760|F17A22.15	protein	3702	TAIR	K03845	alpha-1,3-mannosyltransferase [EC:2.4.1.258]
RefPYTFcomp40026_c0_seq3	0-577	XLOC_001007	PYTL	PYTF	OK	5.20675	2.80473	-0.892524	0.824295	0.409772	0.946279	no	5.20675	1.3427	9.07081	OK	2.80473	0	6.4642	gi|224057465|ref|XP_002299234.1|	heavy metal ATPase [Populus trichocarpa]	log(E-value)=-43.1227	identity=92.3077%	aln-len=91	UniProtKB	B8ADR7	GO:0000166	GO_REF:0000002	IEA	InterPro:IPR008250	F	nucleotide binding	Putative uncharacterized protein	B8ADR7_ORYSI|OsI_06234	protein	39946	InterPro	-	-
RefPYTFcomp40028_c0_seq1	0-719	XLOC_001008	PYTL	PYTF	OK	34.329	42.4991	0.308004	-1.46166	0.143834	0.946279	no	34.329	26.8444	41.8136	OK	42.4991	34.2362	50.762	gi|225445525|ref|XP_002285241.1|	PREDICTED: uncharacterized protein LOC100245670 [Vitis vinifera]	log(E-value)=-32.15	identity=48.3871%	aln-len=155	GR_protein	A3A492	GO:0009536	GR_REF:7047	RCA	-	C	plastid	Hypothetical protein	LOC_Os02g10720|Os02g0201000	protein	39947	GR	-	-
RefPYTFcomp40037_c1_seq1	0-611	XLOC_001009	PYTL	PYTF	OK	8.95673	8.33727	-0.103396	0.20077	0.840878	0.978878	no	8.95673	4.51269	13.4008	OK	8.33727	4.05736	12.6172	gi|356502555|ref|XP_003520084.1|	PREDICTED: uncharacterized protein LOC100789831 [Glycine max]	log(E-value)=-38.21	identity=68.5185%	aln-len=108	UniProtKB	Q8GXX6	GO:0000911	PMID:22589469	RCA	-	P	cytokinesis by cell plate formation	RING/U-box domain-containing protein	Q8GXX6_ARATH|At1g14175/At1g14180|AT1G14180|At1g14180	protein	3702	TAIR	-	-
RefPYTFcomp40046_c0_seq3	3-268	XLOC_001010	PYTL	PYTF	OK	81.8717	120.485	0.557422	-0.780194	0.435276	0.946279	no	81.8717	17.4475	146.296	OK	120.485	48.0126	192.958	gi|255551198|ref|XP_002516646.1|	conserved hypothetical protein [Ricinus communis]	log(E-value)=-15.16	identity=91.3043%	aln-len=46	UniProtKB	Q2LYX9	GO:0000124	GO_REF:0000024	ISS	UniProtKB:Q9VVR6	C	SAGA complex	SAGA-associated factor 11 homolog	SGF11_DROPS|Sgf11|GA12241	protein	46245	UniProtKB	-	-
RefPYTFcomp40047_c0_seq5	164-602	XLOC_001012	PYTL	PYTF	OK	812.442	794.929	-0.0314393	0.395745	0.692293	0.964278	no	812.442	749.54	875.344	OK	794.929	732.667	857.19	gi|255571742|ref|XP_002526814.1|	peptidase, putative [Ricinus communis]	log(E-value)=-28.97	identity=75.5814%	aln-len=86	UniProtKB	A6N0L6	GO:0004252	GO_REF:0000002	IEA	InterPro:IPR010259	F	serine-type endopeptidase activity	Pi starvation-induced protein	A6N0L6_ORYSI	protein	39946	InterPro	-	-
RefPYTFcomp40049_c0_seq3	0-653	XLOC_001013	PYTL	PYTF	OK	21.6576	27.5777	0.34863	-1.18755	0.23501	0.946279	no	21.6576	15.0468	28.2683	OK	27.5777	20.1543	35.0011	gi|255556918|ref|XP_002519492.1|	histidyl-tRNA synthetase, putative [Ricinus communis]	log(E-value)=-27.27	identity=77.5%	aln-len=80	UniProtKB	O82413	GO:0000166	GO_REF:0000002	IEA	InterPro:IPR002314	F	nucleotide binding	Putative histidyl-tRNA synthetase	O82413_ARATH|HRS1|F12M12_70|At3g46100|AT3G46100	protein	3702	InterPro	-	-
RefPYTFcomp40052_c1_seq1	0-710	XLOC_001014	PYTL	PYTF	OK	6.8133	6.02244	-0.178005	0.341166	0.732979	0.964278	no	6.8133	3.43276	10.1938	OK	6.02244	2.85284	9.19205	gi|156122742|gb|ABU50328.1|	diacylglycerol acyltransferase [Helianthus annuus]	log(E-value)=-93.16	identity=79.4393%	aln-len=214	UniProtKB	O74850	GO:0004144	GO_REF:0000003	IEA	EC:2.3.1.20	F	diacylglycerol O-acyltransferase activity	Diacylglycerol O-acyltransferase 1	DGAT2_SCHPO|dga1|SPCC1235.15|SPCC548.01	protein	284812	UniProtKB	-	-
RefPYTFcomp40062_c1_seq1	1-476	XLOC_001015	PYTL	PYTF	OK	4.08907	4.41023	0.109081	-0.0787453	0.937235	0.990984	no	4.08907	0	9.8507	OK	4.41023	0	10.1645	-	-	-	-	-	UniProtKB	Q24523	GO:0001751	PMID:7555710	IMP	-	P	compound eye photoreceptor cell differentiation	Protein bunched, class 2/F/G isoform	BUN2_DROME|bun|shs|CG42281	protein	7227	FlyBase	-	-
RefPYTFcomp40070_c1_seq2	0-858	XLOC_001016	PYTL	PYTF	OK	2.04439	2.56706	0.328444	-0.387054	0.698716	0.964278	no	2.04439	0.192495	3.89629	OK	2.56706	0.640399	4.49372	gi|225426140|ref|XP_002272901.1|	PREDICTED: uncharacterized protein LOC100260315 [Vitis vinifera]	log(E-value)=-63.5259	identity=68.75%	aln-len=32	UniProtKB	Q9SUT4	GO:0005829	PMID:18433157	IDA	-	C	cytosol	Transducin/WD40 domain-containing protein	Q9SUT4_ARATH|AT4g11270|At4g11270|AT4G11270	protein	3702	TAIR	-	-
RefPYTFcomp40074_c0_seq2	12-211	XLOC_001017	PYTL	PYTF	OK	281.132	230.784	-0.284704	0.341609	0.732645	0.964278	no	281.132	72.4973	489.766	OK	230.784	26.4233	435.145	-	-	-	-	-	UniProtKB	Q9LY99	GO:0005739	GO_REF:0000037	IEA	UniProtKB-KW:KW-0496	C	mitochondrion	Prohibitin-5, mitochondrial	PHB5_ARATH|PHB5|At5g14300|F18O22.90	protein	3702	UniProtKB	-	-
RefPYTFcomp40080_c0_seq1	17-451	XLOC_001018	PYTL	PYTF	OK	5.30561	2.86377	-0.889604	0.374654	0.707918	0.964278	no	5.30561	0	12.7814	OK	2.86377	0	11.3832	gi|225424474|ref|XP_002281677.1|	PREDICTED: 65-kDa microtubule-associated protein 6 [Vitis vinifera]	log(E-value)=-24.0413	identity=57.1429%	aln-len=77	UniProtKB	Q9SIS3	GO:0000226	GO_REF:0000002	IEA	InterPro:IPR007145	P	microtubule cytoskeleton organization	65-kDa microtubule-associated protein 6	MA656_ARATH|MAP65-6|At2g01910|T23K3.10	protein	3702	InterPro	-	-
RefPYTFcomp40091_c1_seq1	57-434	XLOC_001019	PYTL	PYTF	OK	2.5694	11.3571	2.14408	-0.472804	0.636353	0.95584	no	2.5694	0	18.4654	OK	11.3571	0	24.0372	gi|147845570|emb|CAN78491.1|	hypothetical protein VITISV_004934 [Vitis vinifera]	log(E-value)=-80.44	identity=91.5584%	aln-len=154	UniProtKB	Q940Q1	GO:0000271	PMID:22589469	RCA	-	P	polysaccharide biosynthetic process	Probable pectate lyase 1	PLY1_ARATH|At1g04680|T1G11.7|T1G11_6	protein	3702	TAIR	-	-
RefPYTFcomp40092_c0_seq1	0-391	XLOC_001020	PYTL	PYTF	OK	12.0956	24.9725	1.04586	-1.37416	0.169393	0.946279	no	12.0956	1.13889	23.0523	OK	24.9725	11.4623	38.4827	gi|357452163|ref|XP_003596358.1|	hypothetical protein MTR_2g076330 [Medicago truncatula]	log(E-value)=0.51	identity=35.4167%	aln-len=48	UniProtKB	Q54IL5	GO:0005543	GO_REF:0000002	IEA	InterPro:IPR001849	F	phospholipid binding	UDP-sugar-dependent glycosyltransferase 52	UGT52_DICDI|ugt52|DDB_G0288655	protein	44689	InterPro	-	-
RefPYTFcomp40095_c0_seq1	51-277	XLOC_001021	PYTL	PYTF	OK	198.229	342.433	0.788655	-1.35979	0.173897	0.946279	no	198.229	70.619	325.839	OK	342.433	177.479	507.387	-	-	-	-	-	UniProtKB	Q3ZB87	GO:0003677	GO_REF:0000002	IEA	InterPro:IPR003350|InterPro:IPR009057|InterPro:IPR010982	F	DNA binding	DNA-binding protein SATB2	Q3ZB87_HUMAN|SATB2	protein	9606	InterPro	-	-
RefPYTFcomp40123_c0_seq2	0-373	XLOC_001022	PYTL	PYTF	OK	29.6738	68.1575	1.19968	-2.50861	0.0121208	0.726408	no	29.6738	13.3972	45.9505	OK	68.1575	42.7789	93.5361	gi|255541628|ref|XP_002511878.1|	conserved hypothetical protein [Ricinus communis]	log(E-value)=-26.28	identity=89.3939%	aln-len=66	UniProtKB	O82790	GO:0008150	GO_REF:0000015	ND	-	P	biological_process	AT2G45990 protein	O82790_ARATH|AT2G45990|At2g45990|AT2G45990	protein	3702	TAIR	-	-
RefPYTFcomp40145_c0_seq1	0-208	XLOC_001023	PYTL	PYTF	OK	131.836	126.278	-0.0621421	0.0481316	0.961611	0.992887	no	131.836	0	293.361	OK	126.278	0	291.04	gi|255568900|ref|XP_002525420.1|	conserved hypothetical protein [Ricinus communis]	log(E-value)=-1.59	identity=69.2308%	aln-len=26	UniProtKB	Q9FK57	GO:0008150	GO_REF:0000015	ND	-	P	biological_process	Uncharacterized protein	Q9FK57_ARATH|AT5G18130|At5g18130	protein	3702	TAIR	-	-
RefPYTFcomp40156_c0_seq1	0-444	XLOC_001024	PYTL	PYTF	OK	110.243	113.893	0.0469986	-0.226691	0.820664	0.975733	no	110.243	87.6642	132.821	OK	113.893	90.9271	136.859	-	-	-	-	-	UniProtKB	Q8IL15	GO:0003674	GO_REF:0000015	ND	-	F	molecular_function	Putative uncharacterized protein	Q8IL15_PLAF7|PF14_0435	protein	36329	GeneDB_Pfalciparum	-	-
RefPYTFcomp40166_c0_seq5	5-605	XLOC_001025	PYTL	PYTF	OK	9.96863	7.77581	-0.358401	0.686577	0.49235	0.946279	no	9.96863	5.17743	14.7598	OK	7.77581	3.56907	11.9826	-	-	-	-	-	UniProtKB	O82170	GO:0003674	GO_REF:0000015	ND	-	F	molecular_function	VQ motif-containing protein	O82170_ARATH|IKU1|At2g35230|AT2G35230	protein	3702	TAIR	-	-
RefPYTFcomp40174_c1_seq1	0-250	XLOC_001026	PYTL	PYTF	OK	86.5577	200.833	1.21426	-1.61673	0.105937	0.946279	no	86.5577	8.15004	164.965	OK	200.833	97.7359	303.93	gi|118485471|gb|ABK94591.1|	unknown [Populus trichocarpa]	log(E-value)=-8.32	identity=84.8485%	aln-len=33	UniProtKB	Q0DD04	GO:0016020	GO_REF:0000002	IEA	InterPro:IPR000620	C	membrane	Os06g0269200 protein	Q0DD04_ORYSJ|Os06g0269200	protein	39947	InterPro	-	-
RefPYTFcomp40184_c1_seq2	3-232	XLOC_001027	PYTL	PYTF	OK	110.626	42.3736	-1.38445	0.612333	0.540317	0.946279	no	110.626	1.44438	219.807	OK	42.3736	0	168.431	-	-	-	-	-	UniProtKB	Q54QG1	GO:0003674	GO_REF:0000015	ND	-	F	molecular_function	Putative uncharacterized protein	Q54QG1_DICDI|DDB_G0283759	protein	44689	dictyBase	-	-
RefPYTFcomp4018_c0_seq1	0-258	XLOC_001028	PYTL	PYTF	OK	55.8148	151.312	1.43881	-1.4816	0.138447	0.946279	no	55.8148	0	124.199	OK	151.312	66.8871	235.737	gi|255584461|ref|XP_002532961.1|	actin binding protein, putative [Ricinus communis]	log(E-value)=-38.11	identity=84.375%	aln-len=96	UniProtKB	B8AE47	GO:0003779	GO_REF:0000002	IEA	InterPro:IPR003104	F	actin binding	Putative uncharacterized protein	B8AE47_ORYSI|OsI_09268	protein	39946	InterPro	-	-
RefPYTFcomp40199_c0_seq1	65-571	XLOC_001029	PYTL	PYTF	OK	91.1006	108.319	0.24975	-1.35886	0.174192	0.946279	no	91.1006	73.9706	108.231	OK	108.319	89.6946	126.943	gi|224103803|ref|XP_002313199.1|	predicted protein [Populus trichocarpa]	log(E-value)=-11.507	identity=40.2174%	aln-len=92	UniProtKB	Q9M0F0	GO:0003674	GO_REF:0000015	ND	-	F	molecular_function	Putative uncharacterized protein AT4g29310	Q9M0F0_ARATH|AT4g29310|At4g29310|AT4G29310	protein	3702	TAIR	-	-
RefPYTFcomp40206_c0_seq1	9-160	XLOC_001030	PYTL	PYTF	OK	812.274	1295.35	0.673309	-0.635492	0.525108	0.946279	no	812.274	0	1807.46	OK	1295.35	245.993	2344.72	gi|224117482|ref|XP_002317586.1|	predicted protein [Populus trichocarpa]	log(E-value)=-23.39	identity=90.3226%	aln-len=62	UniProtKB	B8BB70	GO:0003676	GO_REF:0000002	IEA	InterPro:IPR002562|InterPro:IPR012337	F	nucleic acid binding	Putative uncharacterized protein	B8BB70_ORYSI|OsI_28013	protein	39946	InterPro	-	-
RefPYTFcomp40224_c0_seq2	0-180	XLOC_001031	PYTL	PYTF	OK	230.918	252.702	0.130058	-0.0938885	0.925198	0.990984	no	230.918	0	556.288	OK	252.702	0	582.415	-	-	-	-	-	UniProtKB	Q06327	GO:0005506	GO_REF:0000002	IEA	InterPro:IPR001246	F	iron ion binding	Linoleate 9S-lipoxygenase 1	LOX1_ARATH|LOX1|At1g55020|F14C21.3|F14C21.54|T24C10.13	protein	3702	InterPro	-	-
RefPYTFcomp40235_c0_seq2	0-375	XLOC_001032	PYTL	PYTF	OK	13.1602	21.6092	0.715465	-0.834308	0.404108	0.946279	no	13.1602	0.171826	26.1486	OK	21.6092	7.2876	35.9308	gi|357494365|ref|XP_003617471.1|	BED finger-nbs resistance protein [Medicago truncatula]	log(E-value)=-8.03544	identity=77.2727%	aln-len=22	GR_protein	Q60EF5	GO:0005739	GR_REF:7047	RCA	-	C	mitochondrion	Hypothetical protein P0537C11.11	LOC_Os05g16670|Os05g0256100	protein	39947	GR	-	-
RefPYTFcomp40238_c0_seq2	87-697	XLOC_001033	PYTL	PYTF	OK	19.6345	17.5642	-0.160754	0.446	0.655597	0.95584	no	19.6345	12.8993	26.3697	OK	17.5642	11.1828	23.9456	gi|225436371|ref|XP_002270884.1|	PREDICTED: bifunctional polymyxin resistance protein ArnA [Vitis vinifera]	log(E-value)=-32.18	identity=90.6667%	aln-len=75	UniProtKB	Q9ZUY6	GO:0003824	GO_REF:0000002	IEA	InterPro:IPR001509	F	catalytic activity	At2g27860/F15K20.4	Q9ZUY6_ARATH|AXS1|At2g27860|AT2G27860	protein	3702	InterPro	-	-
RefPYTFcomp40241_c0_seq1	12-672	XLOC_001034	PYTL	PYTF	OK	3.44444	4.32737	0.329221	-0.416659	0.676928	0.958982	no	3.44444	0.54929	6.33959	OK	4.32737	1.28785	7.36689	gi|225454148|ref|XP_002273023.1|	PREDICTED: tRNA-specific adenosine deaminase 1 [Vitis vinifera]	log(E-value)=-44.51	identity=63.9456%	aln-len=147	UniProtKB	B8ARS5	GO:0003723	GO_REF:0000002	IEA	InterPro:IPR002466	F	RNA binding	Putative uncharacterized protein	B8ARS5_ORYSI|OsI_17976	protein	39946	InterPro	K15440	tRNA-specific adenosine deaminase 1 [EC:3.5.4.34]
RefPYTFcomp40247_c0_seq1	44-257	XLOC_001035	PYTL	PYTF	OK	148.82	57.0166	-1.38411	0.612184	0.540416	0.946279	no	148.82	1.94306	295.697	OK	57.0166	0	226.635	gi|62526573|gb|AAX84672.1|	aldo/keto reductase AKR [Manihot esculenta]	log(E-value)=-40.55	identity=83.871%	aln-len=93	UniProtKB	O22707	GO:0005886	PMID:17644812	IDA	-	C	plasma membrane	Probable aldo-keto reductase 3	ALKR3_ARATH|At1g60690|F8A5.21	protein	3702	TAIR	-	-
RefPYTFcomp40257_c2_seq2	0-251	XLOC_001036	PYTL	PYTF	OK	178.244	257.12	0.528588	-1.04079	0.297975	0.946279	no	178.244	82.7317	273.756	OK	257.12	139.695	374.544	gi|71897452|gb|AAZ52550.1|	cytochrome P450 [Capsicum annuum]	log(E-value)=-17.93	identity=65.6716%	aln-len=67	UniProtKB	Q9FW92	GO:0004497	GO_REF:0000038	IEA	UniProtKB-KW:KW-0503	F	monooxygenase activity	cDNA clone:001-201-B02, full insert sequence	Q9FW92_ORYSJ|OSJNBa0026L12.5|Os10g0515200|LOC_Os10g37110	protein	39947	UniProtKB	-	-
RefPYTFcomp40257_c3_seq1	0-345	XLOC_001037	PYTL	PYTF	OK	24.2803	35.8978	0.564107	-0.74465	0.456484	0.946279	no	24.2803	3.87202	44.6886	OK	35.8978	13.2965	58.4991	gi|357446111|ref|XP_003593333.1|	Cytochrome P450 monooxygenase CYP89A28 [Medicago truncatula]	log(E-value)=-23.5	identity=46.2185%	aln-len=119	UniProtKB	Q9XIQ1	GO:0004497	GO_REF:0000038	IEA	UniProtKB-KW:KW-0503	F	monooxygenase activity	Cytochrome P450, family 89, subfamily A, polypeptide 5	Q9XIQ1_ARATH|F13O11.25|CYP89A5|At1g64950|AT1G64950	protein	3702	UniProtKB	-	-
RefPYTFcomp40265_c0_seq1	76-281	XLOC_001038	PYTL	PYTF	OK	158.076	134.588	-0.232077	0.18923	0.849913	0.979409	no	158.076	0	330.392	OK	134.588	0	310.191	gi|133908518|gb|ABO42706.1|	putative ADP-ribosylation factor [Jacobaea maritima]	log(E-value)=0.15	identity=59.2593%	aln-len=27	UniProtKB	Q803D1	GO:0000166	GO_REF:0000038	IEA	UniProtKB-KW:KW-0547	F	nucleotide binding	ADP-ribosylation factor 1	Q803D1_DANRE|arf1	protein	7955	UniProtKB	-	-
RefPYTFcomp40271_c0_seq1	8-278	XLOC_001039	PYTL	PYTF	OK	46.8974	97.1785	1.05113	-1.0461	0.295515	0.946279	no	46.8974	0	104.356	OK	97.1785	32.773	161.584	gi|395322095|gb|EJF55016.1|	leucine-rich repeat (LRR) protein [Saprospira grandis DSM 2844]	log(E-value)=-4.95	identity=45.9016%	aln-len=61	UniProtKB	Q40392	GO:0000166	GO_REF:0000037	IEA	UniProtKB-KW:KW-0547	F	nucleotide binding	TMV resistance protein N	TMVRN_NICGU|N	protein	35889	UniProtKB	-	-
[truncated: 23,315 more rows]
